# Supplementary material for: miR-590-3p and Its Downstream Target Genes in HCC Cell Lines
Source: Anal Cell Pathol (Amst). 2019 Nov 3;2019:3234812. doi: 10.1155/2019/3234812 (PMC6875279; doi:10.1155/2019/3234812)
Supplement: Supplementary Materials — Supplementary A: primers used in semiquantitative RT-PCR. Supplementary B: downstream target genes of hsa-miR-590-3p obtained from TargetScan. Supplementary C: downstream target genes of hsa-miR-590-3p obtained from miRDB. Supplementary D: downstream target genes of hsa-miR-590-3p obtained from miRTarBase. Supplementary E: downstream target genes of hsa-miR-590-3p obtained from Diana Tools. Supplementary F: pivot table. Supplementary G: the chosen functions of the potential downstream target genes of hsa-miR-590-3p obtained from FAME Software. Supplementary H1: mRNA expression of potential targets of hsa-miR-590-3p in HepG2 and SNU449 using RT-PCR. Supplementary H2: RT-PCR analysis for CX3CL1 mRNA expression in HepG2 and SNU449. Supplementary H3: RT-PCR analysis for E-cadherin, N-cadherin, and Vimentin mRNA expression in HepG2 and SNU449. Supplementary H4: membrane image for Vimentin protein expression in HepG2 and SNU449. Supplementary H5: SOX2 mRNA and protein expression in HepG2 and SNU449 using RT-PCR and western blotting. Supplementary H6: RT-PCR analysis for FOXA2 and VCAN mRNA expression in HepG2 and SNU449. [file 3234812.f1.zip]

Archive with 8 entries (8 files):
- Supplementary A (1).docx
- Supplementary B.xlsx
- Supplementary C (1).xlsx
- Supplementary D.xlsx
- Supplementary E.csv
- Supplementary F.xlsx
- Supplementary G.docx
- Supplementary H (3).docx
