# Supplementary material for: miR-590-3p and Its Downstream Target Genes in HCC Cell Lines
Source: Anal Cell Pathol (Amst). 2019 Nov 3;2019:3234812. doi: 10.1155/2019/3234812 (PMC6875279; doi:10.1155/2019/3234812)
Supplement: Supplementary Materials — Supplementary A: primers used in semiquantitative RT-PCR. Supplementary B: downstream target genes of hsa-miR-590-3p obtained from TargetScan. Supplementary C: downstream target genes of hsa-miR-590-3p obtained from miRDB. Supplementary D: downstream target genes of hsa-miR-590-3p obtained from miRTarBase. Supplementary E: downstream target genes of hsa-miR-590-3p obtained from Diana Tools. Supplementary F: pivot table. Supplementary G: the chosen functions of the potential downstream target genes of hsa-miR-590-3p obtained from FAME Software. Supplementary H1: mRNA expression of potential targets of hsa-miR-590-3p in HepG2 and SNU449 using RT-PCR. Supplementary H2: RT-PCR analysis for CX3CL1 mRNA expression in HepG2 and SNU449. Supplementary H3: RT-PCR analysis for E-cadherin, N-cadherin, and Vimentin mRNA expression in HepG2 and SNU449. Supplementary H4: membrane image for Vimentin protein expression in HepG2 and SNU449. Supplementary H5: SOX2 mRNA and protein expression in HepG2 and SNU449 using RT-PCR and western blotting. Supplementary H6: RT-PCR analysis for FOXA2 and VCAN mRNA expression in HepG2 and SNU449. [file 3234812.f1.zip › Supplementary B.xlsx]

## Sheet: TargetScan7
Ortholog of target gene	Representative transcript	Gene name	3P-seq tags + 5	Total sites	8mer sites	7mer-m8 sites	7mer-A1 sites	6mer sites	Representative miRNA	Cumulative weighted context++ score	Total context++ score	Aggregate PCT
ZNF804B	ENST00000333190.4	zinc finger protein 804B	0	4	2	1	1	6	hsa-miR-590-3p	-1.09	-1.09	N/A
NECAB1	ENST00000417640.2	N-terminal EF-hand calcium binding protein 1	5	9	0	5	4	6	hsa-miR-590-3p	-1.08	-1.08	N/A
INO80D	ENST00000403263.1	INO80 complex subunit D	5	4	0	1	3	11	hsa-miR-590-3p	-1.07	-1.07	N/A
ZNF253	ENST00000589717.1	zinc finger protein 253	25	1*	0	0	0	3	hsa-miR-590-3p	-1	0	N/A
DUSP16	ENST00000298573.4	dual specificity phosphatase 16	444	1*	0	0	0	3	hsa-miR-590-3p	-1	0	N/A
KCNT2	ENST00000367433.5	potassium channel, subfamily T, member 2	5	8	1	4	3	4	hsa-miR-590-3p	-0.96	-0.96	N/A
CCDC73	ENST00000531481.1	coiled-coil domain containing 73	5	2	1	0	1	8	hsa-miR-590-3p	-0.92	-0.92	N/A
QKI	ENST00000392127.2	QKI, KH domain containing, RNA binding	323	19	5	8	6	11	hsa-miR-590-3p	-0.84	-1.76	N/A
CADM2	ENST00000383699.3	cell adhesion molecule 2	5	9	2	4	3	6	hsa-miR-590-3p	-0.81	-0.81	N/A
FUT9	ENST00000302103.5	fucosyltransferase 9 (alpha (1,3) fucosyltransferase)	5	8	1	2	5	11	hsa-miR-590-3p	-0.8	-0.8	N/A
FSD1L	ENST00000374710.3	fibronectin type III and SPRY domain containing 1-like	16	8	4	4	0	6	hsa-miR-590-3p	-0.78	-1.08	N/A
GPRIN3	ENST00000609438.1	GPRIN family member 3	213	9	0	4	5	10	hsa-miR-590-3p	-0.72	-0.86	N/A
UBXN2A	ENST00000309033.4	UBX domain protein 2A	45	11	0	2	9	3	hsa-miR-590-3p	-0.71	-0.96	N/A
LCE1E	ENST00000368770.3	late cornified envelope 1E	5	4	2	1	1	0	hsa-miR-590-3p	-0.7	-0.7	N/A
DOK6	ENST00000382713.5	docking protein 6	8	7	2	1	4	7	hsa-miR-590-3p	-0.7	-0.7	N/A
NBEAL1	ENST00000449802.1	neurobeachin-like 1	42	15	2	5	8	10	hsa-miR-590-3p	-0.68	-0.8	N/A
AC006132.1	ENST00000593161.1	uncharacterized protein LOC100287177	5	2	1	1	0	0	hsa-miR-590-3p	-0.68	-0.68	N/A
DGKH	ENST00000261491.5	diacylglycerol kinase, eta	46	11	4	4	3	13	hsa-miR-590-3p	-0.68	-1.24	N/A
ALG10B	ENST00000308742.4	ALG10B, alpha-1,2-glucosyltransferase	471	10	2	2	6	7	hsa-miR-590-3p	-0.66	-0.74	N/A
PREX2	ENST00000288368.4	phosphatidylinositol-3,4,5-trisphosphate-dependent Rac exchange factor 2	11	9	2	1	6	7	hsa-miR-590-3p	-0.66	-0.66	N/A
XKR4	ENST00000327381.6	XK, Kell blood group complex subunit-related family, member 4	5	5	1	1	3	12	hsa-miR-590-3p	-0.66	-0.66	N/A
N4BP2	ENST00000261435.6	NEDD4 binding protein 2	16	6	1	2	3	3	hsa-miR-590-3p	-0.66	-0.66	N/A
GABRA4	ENST00000264318.3	gamma-aminobutyric acid (GABA) A receptor, alpha 4	5	12	2	5	5	8	hsa-miR-590-3p	-0.65	-0.65	N/A
GABPA	ENST00000354828.3	GA binding protein transcription factor, alpha subunit 60kDa	8	8	1	4	3	3	hsa-miR-590-3p	-0.62	-0.69	N/A
ZYG11B	ENST00000294353.6	zyg-11 family member B, cell cycle regulator	975	10	1	2	7	4	hsa-miR-590-3p	-0.61	-0.61	N/A
ZNF530	ENST00000597864.1	zinc finger protein 530	999	2	1	0	1	0	hsa-miR-590-3p	-0.57	-0.57	N/A
CD2AP	ENST00000359314.5	CD2-associated protein	145	5	0	2	3	5	hsa-miR-590-3p	-0.55	-0.9	N/A
DTWD2	ENST00000304058.4	DTW domain containing 2	83	11	0	2	9	4	hsa-miR-590-3p	-0.51	-0.88	N/A
ACSL6	ENST00000379264.2	acyl-CoA synthetase long-chain family member 6	7	4	0	2	2	3	hsa-miR-590-3p	-0.51	-0.55	N/A
PLGRKT	ENST00000223864.2	plasminogen receptor, C-terminal lysine transmembrane protein	821	2	1	1	0	0	hsa-miR-590-3p	-0.51	-0.52	N/A
LPP	ENST00000312675.4	LIM domain containing preferred translocation partner in lipoma	1894	15*	3	2	9	8	hsa-miR-590-3p	-0.5	-0.5	N/A
SLC35E3	ENST00000398004.2	solute carrier family 35, member E3	250	3	0	0	3	3	hsa-miR-590-3p	-0.5	-0.57	N/A
APOL6	ENST00000409652.4	apolipoprotein L, 6	5	7	2	1	4	7	hsa-miR-590-3p	-0.48	-0.48	N/A
AC107021.1	ENST00000422482.1	HCG1786590; PRO2533; Uncharacterized protein	5	5	1	2	2	1	hsa-miR-590-3p	-0.48	-0.48	N/A
LRRIQ1	ENST00000393217.2	leucine-rich repeats and IQ motif containing 1	5	2	1	0	1	0	hsa-miR-590-3p	-0.48	-0.48	N/A
C21orf88	ENST00000329618.6	chromosome 21 open reading frame 88	5	3	2	0	1	0	hsa-miR-590-3p	-0.48	-0.48	N/A
CCL28	ENST00000361115.4	chemokine (C-C motif) ligand 28	5	3	1	0	2	1	hsa-miR-590-3p	-0.48	-0.48	N/A
KCNJ6	ENST00000609713.1	potassium inwardly-rectifying channel, subfamily J, member 6	5	9	1	5	3	6	hsa-miR-590-3p	-0.48	-0.48	N/A
ZC3H6	ENST00000343936.4	zinc finger CCCH-type containing 6	10	7	1	2	4	2	hsa-miR-590-3p	-0.46	-0.46	N/A
MICU3	ENST00000318063.5	mitochondrial calcium uptake family, member 3	9	5	0	2	3	1	hsa-miR-590-3p	-0.45	-0.45	N/A
LRRIQ4	ENST00000340806.6	leucine-rich repeats and IQ motif containing 4	5	2	2	0	0	0	hsa-miR-590-3p	-0.45	-0.45	N/A
MANEA	ENST00000358812.4	mannosidase, endo-alpha	41	5	0	1	4	3	hsa-miR-590-3p	-0.45	-0.49	N/A
PRRG1	ENST00000378628.4	proline rich Gla (G-carboxyglutamic acid) 1	1122	7	2	1	4	2	hsa-miR-590-3p	-0.45	-0.45	N/A
SCRG1	ENST00000296506.3	stimulator of chondrogenesis 1	5	7	0	3	4	3	hsa-miR-590-3p	-0.43	-0.43	N/A
SLC25A31	ENST00000281154.4	solute carrier family 25 (mitochondrial carrier; adenine nucleotide translocator), member 31	5	4	0	2	2	0	hsa-miR-590-3p	-0.43	-0.43	N/A
TFEC	ENST00000265440.7	transcription factor EC	5	6*	2	1	2	5	hsa-miR-590-3p	-0.43	-0.43	N/A
GCG	ENST00000418842.2	glucagon	5	3	1	1	1	0	hsa-miR-590-3p	-0.42	-0.42	N/A
SLFN13	ENST00000285013.6	schlafen family member 13	11	9	1	3	5	6	hsa-miR-590-3p	-0.42	-0.42	N/A
ZNF117	ENST00000282869.6	zinc finger protein 117	21	13*	2	4	5	11	hsa-miR-590-3p	-0.41	-0.46	N/A
WISP3	ENST00000361714.1	WNT1 inducible signaling pathway protein 3	5	6	1	2	3	2	hsa-miR-590-3p	-0.41	-0.41	N/A
DERA	ENST00000428559.2	deoxyribose-phosphate aldolase (putative)	2028	4	1	2	1	2	hsa-miR-590-3p	-0.41	-0.45	N/A
LRRC58	ENST00000295628.3	leucine rich repeat containing 58	940	6	1	1	4	5	hsa-miR-590-3p	-0.41	-0.41	N/A
GLRA3	ENST00000274093.3	glycine receptor, alpha 3	5	10	3	3	4	8	hsa-miR-590-3p	-0.4	-0.4	N/A
FAM183B	ENST00000409072.3	family with sequence similarity 183, member B	5	2	1	0	1	1	hsa-miR-590-3p	-0.4	-0.4	N/A
SLC24A5	ENST00000482911.2	solute carrier family 24 (sodium/potassium/calcium exchanger), member 5	5	8	0	4	4	1	hsa-miR-590-3p	-0.4	-0.4	N/A
DSG1	ENST00000257192.4	desmoglein 1	5	2	1	1	0	5	hsa-miR-590-3p	-0.4	-0.42	N/A
C10orf40	ENST00000521074.1	chromosome 10 open reading frame 40	5	6	2	1	3	2	hsa-miR-590-3p	-0.4	-0.4	N/A
HORMAD1	ENST00000368995.4	HORMA domain containing 1	153	3	1	2	0	1	hsa-miR-590-3p	-0.4	-0.4	N/A
CSH1	ENST00000453363.3	chorionic somatomammotropin hormone 1 (placental lactogen)	5	1	1	0	0	0	hsa-miR-590-3p	-0.4	-0.4	N/A
IFT27	ENST00000340630.5	intraflagellar transport 27 homolog (Chlamydomonas)	125	1	1	0	0	0	hsa-miR-590-3p	-0.4	-0.4	N/A
C2orf76	ENST00000409466.2	chromosome 2 open reading frame 76	11	3	1	0	2	0	hsa-miR-590-3p	-0.39	-0.54	N/A
RAD54B	ENST00000297592.5	RAD54 homolog B (S. cerevisiae)	36	5	0	3	2	5	hsa-miR-590-3p	-0.39	-0.43	N/A
AC018816.3	ENST00000449914.1	Uncharacterized protein	11	1	1	0	0	0	hsa-miR-590-3p	-0.39	-0.39	N/A
SIM1	ENST00000369208.3	single-minded homolog 1 (Drosophila)	104	3	1	1	1	7	hsa-miR-590-3p	-0.38	-0.39	N/A
RPL30	ENST00000521291.1	ribosomal protein L30	43660	1	0	1	0	2	hsa-miR-590-3p	-0.38	-0.38	N/A
UBE2W	ENST00000517608.1	ubiquitin-conjugating enzyme E2W (putative)	102	9	1	5	3	5	hsa-miR-590-3p	-0.38	-0.48	N/A
THAP1	ENST00000345117.2	THAP domain containing, apoptosis associated protein 1	196	7	3	0	4	2	hsa-miR-590-3p	-0.38	-0.43	N/A
SST	ENST00000287641.3	somatostatin	5	1	1	0	0	0	hsa-miR-590-3p	-0.38	-0.38	N/A
TNFRSF10C	ENST00000397703.2	tumor necrosis factor receptor superfamily, member 10c, decoy without an intracellular domain	9	1	1	0	0	0	hsa-miR-590-3p	-0.38	-0.38	N/A
AGO3	ENST00000373191.4	argonaute RISC catalytic component 3	198	19*	3	2	13	11	hsa-miR-590-3p	-0.37	-1.91	N/A
PRAC1	ENST00000290294.3	prostate cancer susceptibility candidate 1	5	1	0	1	0	0	hsa-miR-590-3p	-0.37	-0.37	N/A
GABRG1	ENST00000295452.4	gamma-aminobutyric acid (GABA) A receptor, gamma 1	5	8	1	4	3	4	hsa-miR-590-3p	-0.37	-0.37	N/A
PTBP2	ENST00000609116.1	polypyrimidine tract binding protein 2	70	10	4	2	4	4	hsa-miR-590-3p	-0.36	-0.84	N/A
RNF128	ENST00000324342.3	ring finger protein 128, E3 ubiquitin protein ligase	17	4	3	1	0	2	hsa-miR-590-3p	-0.36	-0.36	N/A
CEP290	ENST00000547691.2	centrosomal protein 290kDa	10	6	2	2	2	0	hsa-miR-590-3p	-0.36	-0.48	N/A
FABP1	ENST00000295834.3	fatty acid binding protein 1, liver	49	1	1	0	0	0	hsa-miR-590-3p	-0.35	-0.35	N/A
FAM200A	ENST00000449309.1	family with sequence similarity 200, member A	147	1	1	0	0	1	hsa-miR-590-3p	-0.35	-0.35	N/A
GH1	ENST00000351388.4	growth hormone 1	5	1	1	0	0	0	hsa-miR-590-3p	-0.35	-0.35	N/A
PCDH10	ENST00000264360.5	protocadherin 10	9	3	2	1	0	6	hsa-miR-590-3p	-0.35	-0.42	N/A
GTF3A	ENST00000381140.4	general transcription factor IIIA	1373	1	1	0	0	0	hsa-miR-590-3p	-0.35	-0.35	N/A
YIPF4	ENST00000238831.4	Yip1 domain family, member 4	3482	13	2	2	9	14	hsa-miR-590-3p	-0.34	-1.73	N/A
TMTC1	ENST00000256062.5	transmembrane and tetratricopeptide repeat containing 1	379	2	0	0	2	3	hsa-miR-590-3p	-0.34	-0.39	N/A
UHRF1BP1L	ENST00000279907.7	UHRF1 binding protein 1-like	369	7	1	3	3	2	hsa-miR-590-3p	-0.34	-0.68	N/A
EED	ENST00000327320.4	embryonic ectoderm development	142	4	1	2	1	3	hsa-miR-590-3p	-0.34	-0.5	N/A
TECRL	ENST00000381210.3	trans-2,3-enoyl-CoA reductase-like	5	5	0	3	2	4	hsa-miR-590-3p	-0.34	-0.34	N/A
NAALAD2	ENST00000534061.1	N-acetylated alpha-linked acidic dipeptidase 2	5	11	3	4	4	5	hsa-miR-590-3p	-0.34	-1.22	N/A
CD84	ENST00000534968.1	CD84 molecule	5	6	2	0	4	1	hsa-miR-590-3p	-0.34	-0.46	N/A
TCEAL3	ENST00000372628.1	transcription elongation factor A (SII)-like 3	23	1	1	0	0	0	hsa-miR-590-3p	-0.34	-0.34	N/A
SLC33A1	ENST00000392845.3	solute carrier family 33 (acetyl-CoA transporter), member 1	145	11	1	4	6	3	hsa-miR-590-3p	-0.34	-0.62	N/A
DGKE	ENST00000284061.3	diacylglycerol kinase, epsilon 64kDa	470	8	1	4	3	8	hsa-miR-590-3p	-0.34	-0.46	N/A
SNRPF	ENST00000266735.5	small nuclear ribonucleoprotein polypeptide F	286	5	2	2	1	0	hsa-miR-590-3p	-0.34	-0.77	N/A
GUCY1A2	ENST00000526355.2	guanylate cyclase 1, soluble, alpha 2	24	18	2	4	12	13	hsa-miR-590-3p	-0.33	-4.01	N/A
CST7	ENST00000480798.1	cystatin F (leukocystatin)	5	1	1	0	0	0	hsa-miR-590-3p	-0.33	-0.33	N/A
CCDC179	ENST00000532798.2	coiled-coil domain containing 179	5	3	0	3	0	0	hsa-miR-590-3p	-0.33	-0.33	N/A
SH3BGRL	ENST00000373212.5	SH3 domain binding glutamic acid-rich protein like	2034	2	1	1	0	0	hsa-miR-590-3p	-0.33	-0.33	N/A
EDNRB	ENST00000377211.4	endothelin receptor type B	5	5	0	2	3	1	hsa-miR-590-3p	-0.33	-0.33	N/A
CSRNP3	ENST00000314499.7	cysteine-serine-rich nuclear protein 3	24	4	0	3	1	8	hsa-miR-590-3p	-0.33	-0.33	N/A
NQO2	ENST00000338130.2	NAD(P)H dehydrogenase, quinone 2	62	4	1	1	2	4	hsa-miR-590-3p	-0.32	-0.36	N/A
NEGR1	ENST00000357731.5	neuronal growth regulator 1	28	5	1	1	3	8	hsa-miR-590-3p	-0.32	-0.77	N/A
GH2	ENST00000332800.7	growth hormone 2	5	1	1	0	0	0	hsa-miR-590-3p	-0.32	-0.32	N/A
TMEM33	ENST00000504986.1	transmembrane protein 33	1470	15	2	6	7	5	hsa-miR-590-3p	-0.31	-0.75	N/A
GRB14	ENST00000263915.3	growth factor receptor-bound protein 14	5	2	1	1	0	0	hsa-miR-590-3p	-0.31	-0.31	N/A
FOXR1	ENST00000317011.3	forkhead box R1	5	1	1	0	0	0	hsa-miR-590-3p	-0.31	-0.31	N/A
ELL2	ENST00000237853.4	elongation factor, RNA polymerase II, 2	397	5	0	1	4	4	hsa-miR-590-3p	-0.31	-0.33	N/A
RGS17	ENST00000367225.2	regulator of G-protein signaling 17	11	7	3	2	2	2	hsa-miR-590-3p	-0.31	-0.57	N/A
BLVRA	ENST00000402924.1	biliverdin reductase A	144	1	1	0	0	3	hsa-miR-590-3p	-0.31	-0.36	N/A
PI15	ENST00000260113.2	peptidase inhibitor 15	12	6*	2	2	1	6	hsa-miR-590-3p	-0.31	-0.31	N/A
HIST1H2BN	ENST00000606613.1	histone cluster 1, H2bn	29	2	0	1	1	4	hsa-miR-590-3p	-0.3	-0.63	N/A
LCOR	ENST00000371103.3	ligand dependent nuclear receptor corepressor	94	9	3	2	4	5	hsa-miR-590-3p	-0.3	-0.32	N/A
AC114546.1	ENST00000391457.2	HCG37415; PRO1914; Uncharacterized protein	5	1	0	1	0	2	hsa-miR-590-3p	-0.3	-0.3	N/A
CCDC138	ENST00000412964.2	coiled-coil domain containing 138	339	3	1	1	1	0	hsa-miR-590-3p	-0.3	-0.3	N/A
SREK1IP1	ENST00000513458.4	SREK1-interacting protein 1	145	8	1	3	4	6	hsa-miR-590-3p	-0.3	-0.75	N/A
H2BFWT	ENST00000217926.5	H2B histone family, member W, testis-specific	5	1	1	0	0	0	hsa-miR-590-3p	-0.3	-0.3	N/A
ZNF107	ENST00000344930.3	zinc finger protein 107	209	7	1	1	5	10	hsa-miR-590-3p	-0.3	-0.5	N/A
ZNF257	ENST00000594947.1	zinc finger protein 257	5	6	2	2	2	0	hsa-miR-590-3p	-0.3	-0.3	N/A
SNRNP70	ENST00000221448.5	small nuclear ribonucleoprotein 70kDa (U1)	1180	1	1	0	0	0	hsa-miR-590-3p	-0.3	-0.3	N/A
TOB1	ENST00000499247.2	transducer of ERBB2, 1	102	2	1	1	0	2	hsa-miR-590-3p	-0.3	-0.48	N/A
ZNF260	ENST00000523638.1	zinc finger protein 260	165	5	0	1	4	2	hsa-miR-590-3p	-0.29	-0.34	N/A
ENPP4	ENST00000321037.4	ectonucleotide pyrophosphatase/phosphodiesterase 4 (putative)	114	5	1	2	2	9	hsa-miR-590-3p	-0.29	-0.4	N/A
GNG12	ENST00000370982.3	guanine nucleotide binding protein (G protein), gamma 12	1362	4	0	2	2	2	hsa-miR-590-3p	-0.29	-0.3	N/A
MAP3K13	ENST00000448876.1	mitogen-activated protein kinase kinase kinase 13	226	2	1	0	1	1	hsa-miR-590-3p	-0.29	-0.29	N/A
ELK4	ENST00000357992.4	ELK4, ETS-domain protein (SRF accessory protein 1)	39	9	2	2	5	7	hsa-miR-590-3p	-0.29	-0.62	N/A
ZFP30	ENST00000392144.1	ZFP30 zinc finger protein	41	14	2	4	8	7	hsa-miR-590-3p	-0.29	-0.44	N/A
GTF2A1L	ENST00000403751.3	general transcription factor IIA, 1-like	15	1	1	0	0	0	hsa-miR-590-3p	-0.29	-0.29	N/A
OCLM	ENST00000574641.1	oculomedin	5	1	1	0	0	0	hsa-miR-590-3p	-0.29	-0.29	N/A
KRTAP2-3	ENST00000391418.2	keratin associated protein 2-3	387	1	1	0	0	1	hsa-miR-590-3p	-0.29	-0.29	N/A
HMGB2	ENST00000296503.5	high mobility group box 2	8626	2	1	0	1	4	hsa-miR-590-3p	-0.29	-0.34	N/A
DHX16	ENST00000376437.5	DEAH (Asp-Glu-Ala-His) box polypeptide 16	879	1	1	0	0	0	hsa-miR-590-3p	-0.28	-0.28	N/A
ZNF704	ENST00000327835.3	zinc finger protein 704	124	9	3	1	5	4	hsa-miR-590-3p	-0.28	-0.74	N/A
SPTSSB	ENST00000359175.4	serine palmitoyltransferase, small subunit B	15	1	1	0	0	2	hsa-miR-590-3p	-0.28	-0.28	N/A
SLC25A40	ENST00000341119.5	solute carrier family 25, member 40	405	3	0	3	0	3	hsa-miR-590-3p	-0.28	-0.54	N/A
HMHB1	ENST00000289448.2	histocompatibility (minor) HB-1	5	1	1	0	0	0	hsa-miR-590-3p	-0.28	-0.28	N/A
POLE2	ENST00000216367.5	polymerase (DNA directed), epsilon 2, accessory subunit	396	1	1	0	0	1	hsa-miR-590-3p	-0.28	-0.28	N/A
PPIL3	ENST00000286175.8	peptidylprolyl isomerase (cyclophilin)-like 3	96	2	1	1	0	0	hsa-miR-590-3p	-0.28	-0.32	N/A
PDIA5	ENST00000316218.7	protein disulfide isomerase family A, member 5	10871	1	1	0	0	0	hsa-miR-590-3p	-0.28	-0.28	N/A
PTGR2	ENST00000555661.1	prostaglandin reductase 2	244	3	1	0	2	0	hsa-miR-590-3p	-0.28	-0.29	N/A
TACR3	ENST00000304883.2	tachykinin receptor 3	5	2	0	0	2	6	hsa-miR-590-3p	-0.28	-0.28	N/A
SFTA3	ENST00000518529.2	surfactant associated 3	5	2	0	2	0	1	hsa-miR-590-3p	-0.28	-0.28	N/A
UGT2A3	ENST00000251566.4	UDP glucuronosyltransferase 2 family, polypeptide A3	5	3	0	3	0	3	hsa-miR-590-3p	-0.28	-0.28	N/A
FGF7	ENST00000267843.4	fibroblast growth factor 7	5	5	1	2	2	7	hsa-miR-590-3p	-0.28	-0.28	N/A
FAM126B	ENST00000418596.3	family with sequence similarity 126, member B	132	11	3	5	3	5	hsa-miR-590-3p	-0.28	-0.47	N/A
MMP16	ENST00000286614.6	matrix metallopeptidase 16 (membrane-inserted)	12	6	2	2	2	9	hsa-miR-590-3p	-0.28	-0.47	N/A
GABARAPL2	ENST00000563744.1	GABA(A) receptor-associated protein-like 2	938	1	1	0	0	1	hsa-miR-590-3p	-0.28	-0.34	N/A
ARMS2	ENST00000528446.1	age-related maculopathy susceptibility 2	5	1	1	0	0	1	hsa-miR-590-3p	-0.28	-0.28	N/A
RP11-363G10.2	ENST00000375625.3		5	3	2	0	1	1	hsa-miR-590-3p	-0.28	-0.28	N/A
RP11-114H20.1	ENST00000375644.3		5	3	2	0	1	1	hsa-miR-590-3p	-0.28	-0.28	N/A
SLC16A7	ENST00000261187.4	solute carrier family 16 (monocarboxylate transporter), member 7	73	7	1	2	4	5	hsa-miR-590-3p	-0.27	-1.67	N/A
XCL2	ENST00000367819.2	chemokine (C motif) ligand 2	5	1	1	0	0	0	hsa-miR-590-3p	-0.27	-0.27	N/A
KCNV1	ENST00000524391.1	potassium channel, subfamily V, member 1	5	1	0	0	1	2	hsa-miR-590-3p	-0.27	-0.27	N/A
APIP	ENST00000395787.3	APAF1 interacting protein	185	1	0	1	0	2	hsa-miR-590-3p	-0.27	-0.27	N/A
CSHL1	ENST00000561003.1	chorionic somatomammotropin hormone-like 1	5	1	1	0	0	0	hsa-miR-590-3p	-0.27	-0.27	N/A
VWC2	ENST00000340652.4	von Willebrand factor C domain containing 2	5	7	2	2	3	6	hsa-miR-590-3p	-0.27	-0.27	N/A
LPGAT1	ENST00000366997.4	lysophosphatidylglycerol acyltransferase 1	135	5	0	1	4	5	hsa-miR-590-3p	-0.27	-0.41	N/A
SYT10	ENST00000228567.3	synaptotagmin X	5	3	1	1	1	2	hsa-miR-590-3p	-0.27	-0.27	N/A
C19orf69	ENST00000378187.2	chromosome 19 open reading frame 69	5	1	1	0	0	0	hsa-miR-590-3p	-0.27	-0.27	N/A
KPNA5	ENST00000368564.1	karyopherin alpha 5 (importin alpha 6)	76	5	0	3	2	6	hsa-miR-590-3p	-0.27	-0.3	N/A
RWDD1	ENST00000466444.2	RWD domain containing 1	296	13	1	6	6	1	hsa-miR-590-3p	-0.27	-0.81	N/A
SLC36A4	ENST00000326402.4	solute carrier family 36 (proton/amino acid symporter), member 4	252	13*	2	3	7	5	hsa-miR-590-3p	-0.27	-0.47	N/A
EIF3J	ENST00000261868.5	eukaryotic translation initiation factor 3, subunit J	1646	4	1	3	0	1	hsa-miR-590-3p	-0.27	-0.27	N/A
AL391152.1	ENST00000391612.1		5	2	0	2	0	2	hsa-miR-590-3p	-0.27	-0.27	N/A
MTMR6	ENST00000381801.5	myotubularin related protein 6	838	2	0	1	1	4	hsa-miR-590-3p	-0.26	-0.48	N/A
CENPK	ENST00000514814.1	centromere protein K	212	4	1	3	0	2	hsa-miR-590-3p	-0.26	-0.29	N/A
LYRM7	ENST00000507584.1	LYR motif containing 7	217	6	2	0	4	4	hsa-miR-590-3p	-0.26	-0.67	N/A
ONECUT2	ENST00000491143.2	one cut homeobox 2	847	8	1	2	5	6	hsa-miR-590-3p	-0.26	-0.32	N/A
SH3YL1	ENST00000403712.2	SH3 domain containing, Ysc84-like 1 (S. cerevisiae)	394	3	0	1	2	1	hsa-miR-590-3p	-0.26	-0.27	N/A
KIF27	ENST00000297814.2	kinesin family member 27	18	3	1	1	1	3	hsa-miR-590-3p	-0.26	-0.37	N/A
SLC35A3	ENST00000465289.1	solute carrier family 35 (UDP-N-acetylglucosamine (UDP-GlcNAc) transporter), member A3	191	9	1	1	7	2	hsa-miR-590-3p	-0.26	-0.39	N/A
AP005482.1	ENST00000400514.2	Uncharacterized protein	44	7	0	3	4	2	hsa-miR-590-3p	-0.26	-0.35	N/A
TBC1D31	ENST00000521676.1	TBC1 domain family, member 31	696	2	0	1	1	0	hsa-miR-590-3p	-0.26	-0.26	N/A
ZNF207	ENST00000394670.4	zinc finger protein 207	839	20	5	8	7	14	hsa-miR-590-3p	-0.26	-0.44	N/A
ECM2	ENST00000375540.1	extracellular matrix protein 2, female organ and adipocyte specific	19	1	1	0	0	0	hsa-miR-590-3p	-0.26	-0.26	N/A
TM6SF1	ENST00000379390.6	transmembrane 6 superfamily member 1	211	3	1	0	2	1	hsa-miR-590-3p	-0.26	-0.28	N/A
TBC1D23	ENST00000344949.5	TBC1 domain family, member 23	238	2	1	0	1	2	hsa-miR-590-3p	-0.26	-0.27	N/A
KIAA0825	ENST00000329378.7	KIAA0825	52	7	1	4	2	2	hsa-miR-590-3p	-0.25	-0.25	N/A
VPS36	ENST00000378060.4	vacuolar protein sorting 36 homolog (S. cerevisiae)	57	2	2	0	0	5	hsa-miR-590-3p	-0.25	-0.4	N/A
GALNT3	ENST00000392701.3	UDP-N-acetyl-alpha-D-galactosamine:polypeptide N-acetylgalactosaminyltransferase 3 (GalNAc-T3)	40	1	0	0	1	5	hsa-miR-590-3p	-0.25	-0.38	N/A
PLAG1	ENST00000316981.3	pleiomorphic adenoma gene 1	58	7	2	4	1	3	hsa-miR-590-3p	-0.25	-0.35	N/A
MAP3K2	ENST00000409947.1	mitogen-activated protein kinase kinase kinase 2	187	11	1	5	5	6	hsa-miR-590-3p	-0.25	-0.37	N/A
UEVLD	ENST00000396197.3	UEV and lactate/malate dehyrogenase domains	39	3	0	0	3	0	hsa-miR-590-3p	-0.25	-0.28	N/A
ZMYM6	ENST00000317538.5	zinc finger, MYM-type 6	56	5	2	0	3	0	hsa-miR-590-3p	-0.25	-0.29	N/A
JHDM1D	ENST00000397560.2	jumonji C domain containing histone demethylase 1 homolog D (S. cerevisiae)	470	6	0	4	2	3	hsa-miR-590-3p	-0.25	-0.36	N/A
DDX59	ENST00000331314.6	DEAD (Asp-Glu-Ala-Asp) box polypeptide 59	141	2	0	1	1	1	hsa-miR-590-3p	-0.25	-0.25	N/A
SERF2	ENST00000600633.1	small EDRK-rich factor 2	5939	2	0	1	1	0	hsa-miR-590-3p	-0.25	-0.26	N/A
XRN1	ENST00000264951.4	5'-3' exoribonuclease 1	612	6	0	3	3	2	hsa-miR-590-3p	-0.25	-0.25	N/A
AC023469.1	ENST00000409243.1	HCG1817310; Uncharacterized protein	5	1	0	1	0	0	hsa-miR-590-3p	-0.25	-0.25	N/A
MOGAT1	ENST00000446656.3	monoacylglycerol O-acyltransferase 1	5	1	0	0	1	0	hsa-miR-590-3p	-0.24	-0.24	N/A
CDH7	ENST00000397968.2	cadherin 7, type 2	42	9	2	2	5	1	hsa-miR-590-3p	-0.24	-0.59	N/A
C10orf113	ENST00000529198.1	chromosome 10 open reading frame 113	5	1	0	1	0	0	hsa-miR-590-3p	-0.24	-0.24	N/A
ST20-MTHFS	ENST00000479961.1	ST20-MTHFS readthrough	1604	2	0	1	1	0	hsa-miR-590-3p	-0.24	-0.24	N/A
SAMD12	ENST00000409003.4	sterile alpha motif domain containing 12	57	4	0	0	4	7	hsa-miR-590-3p	-0.24	-0.24	N/A
GRM5	ENST00000418177.2	glutamate receptor, metabotropic 5	5	4	0	2	2	2	hsa-miR-590-3p	-0.24	-0.24	N/A
FAT3	ENST00000298047.6	FAT atypical cadherin 3	30	4	1	1	2	6	hsa-miR-590-3p	-0.24	-0.35	N/A
SLN	ENST00000531293.1	sarcolipin	5	1	1	0	0	0	hsa-miR-590-3p	-0.24	-0.24	N/A
FAM200B	ENST00000422728.2	family with sequence similarity 200, member B	213	2	1	0	1	1	hsa-miR-590-3p	-0.24	-0.26	N/A
TTC39B	ENST00000512701.2	tetratricopeptide repeat domain 39B	161	10	3	1	6	5	hsa-miR-590-3p	-0.24	-0.41	N/A
RLN1	ENST00000223862.1	relaxin 1	5	1	1	0	0	0	hsa-miR-590-3p	-0.24	-0.24	N/A
RP11-9B6.1	ENST00000504213.1	HCG2045747; Uncharacterized protein	5	1	1	0	0	0	hsa-miR-590-3p	-0.24	-0.24	N/A
RNF141	ENST00000265981.2	ring finger protein 141	345	8*	0	5	2	2	hsa-miR-590-3p	-0.24	-0.27	N/A
TMEM218	ENST00000532156.1	transmembrane protein 218	553	3	2	1	0	0	hsa-miR-590-3p	-0.24	-0.29	N/A
CMTM1	ENST00000533666.1	CKLF-like MARVEL transmembrane domain containing 1	16	1	1	0	0	0	hsa-miR-590-3p	-0.24	-0.24	N/A
KIAA2022	ENST00000055682.6	KIAA2022	5	6	1	2	3	5	hsa-miR-590-3p	-0.23	-0.23	N/A
TBC1D7	ENST00000356436.4	TBC1 domain family, member 7	236	1	1	0	0	0	hsa-miR-590-3p	-0.23	-0.32	N/A
MTHFS	ENST00000258874.3	5,10-methenyltetrahydrofolate synthetase (5-formyltetrahydrofolate cyclo-ligase)	1604	2	0	1	1	0	hsa-miR-590-3p	-0.23	-0.23	N/A
FNDC3A	ENST00000492622.2	fibronectin type III domain containing 3A	122	5	2	1	2	1	hsa-miR-590-3p	-0.23	-0.44	N/A
C15orf59	ENST00000569673.1	chromosome 15 open reading frame 59	5	1	0	1	0	0	hsa-miR-590-3p	-0.23	-0.23	N/A
MGARP	ENST00000398955.1	mitochondria-localized glutamic acid-rich protein	184	1	1	0	0	0	hsa-miR-590-3p	-0.23	-0.27	N/A
CAMK2N1	ENST00000375078.3	calcium/calmodulin-dependent protein kinase II inhibitor 1	6631	2	0	1	1	2	hsa-miR-590-3p	-0.23	-0.23	N/A
KAT2B	ENST00000263754.4	K(lysine) acetyltransferase 2B	117	2	1	0	1	2	hsa-miR-590-3p	-0.23	-0.26	N/A
PRDM6	ENST00000407847.4	PR domain containing 6	69	6	0	3	3	5	hsa-miR-590-3p	-0.23	-0.28	N/A
LYST	ENST00000389794.3	lysosomal trafficking regulator	9	4	1	1	2	3	hsa-miR-590-3p	-0.23	-0.23	N/A
VWC2L	ENST00000427124.1	von Willebrand factor C domain containing protein 2-like	5	6	0	2	4	0	hsa-miR-590-3p	-0.23	-0.23	N/A
TVP23C	ENST00000518321.1	trans-golgi network vesicle protein 23 homolog C (S. cerevisiae)	5	4	1	2	1	1	hsa-miR-590-3p	-0.23	-0.27	N/A
CCDC122	ENST00000444614.3	coiled-coil domain containing 122	103	1	0	0	1	1	hsa-miR-590-3p	-0.23	-0.23	N/A
RAB8B	ENST00000321437.4	RAB8B, member RAS oncogene family	45	3	2	0	1	2	hsa-miR-590-3p	-0.23	-0.32	N/A
CRB3	ENST00000598494.1	crumbs homolog 3 (Drosophila)	5	1	1	0	0	0	hsa-miR-590-3p	-0.23	-0.23	N/A
GRIN2B	ENST00000609686.1	glutamate receptor, ionotropic, N-methyl D-aspartate 2B	5	9	1	5	3	11	hsa-miR-590-3p	-0.23	-0.23	N/A
VGLL3	ENST00000398399.2	vestigial like 3 (Drosophila)	187	8	1	2	5	9	hsa-miR-590-3p	-0.23	-0.3	N/A
RP11-1085N6.3	ENST00000556696.1	Uncharacterized protein	5	1	0	0	1	0	hsa-miR-590-3p	-0.23	-0.23	N/A
ADH1B	ENST00000305046.8	alcohol dehydrogenase 1B (class I), beta polypeptide	5	3	0	2	1	5	hsa-miR-590-3p	-0.23	-0.23	N/A
ARRDC3	ENST00000265138.3	arrestin domain containing 3	1313	1	0	0	1	2	hsa-miR-590-3p	-0.23	-0.23	N/A
SLC4A7	ENST00000295736.5	solute carrier family 4, sodium bicarbonate cotransporter, member 7	146	2	0	1	1	5	hsa-miR-590-3p	-0.23	-0.31	N/A
CHRNA5	ENST00000559554.1	cholinergic receptor, nicotinic, alpha 5 (neuronal)	908	1	1	0	0	0	hsa-miR-590-3p	-0.23	-0.23	N/A
HNMT	ENST00000280097.3	histamine N-methyltransferase	530	5	0	1	4	3	hsa-miR-590-3p	-0.23	-0.29	N/A
REL	ENST00000295025.8	v-rel avian reticuloendotheliosis viral oncogene homolog	116	3	0	2	1	7	hsa-miR-590-3p	-0.23	-0.23	N/A
ACVR1C	ENST00000243349.8	activin A receptor, type IC	27	9	1	3	5	2	hsa-miR-590-3p	-0.23	-0.35	N/A
VCPIP1	ENST00000310421.4	valosin containing protein (p97)/p47 complex interacting protein 1	228	3	0	1	2	8	hsa-miR-590-3p	-0.23	-0.31	N/A
CTNNA3	ENST00000433211.2	catenin (cadherin-associated protein), alpha 3	5	9	4	3	2	9	hsa-miR-590-3p	-0.22	-0.22	N/A
RP11-67H2.1	ENST00000521500.2	Uncharacterized protein	5	2	0	0	2	1	hsa-miR-590-3p	-0.22	-0.22	N/A
LIN7C	ENST00000278193.2	lin-7 homolog C (C. elegans)	1701	5	1	3	1	3	hsa-miR-590-3p	-0.22	-0.41	N/A
DNAJB14	ENST00000442697.2	DnaJ (Hsp40) homolog, subfamily B, member 14	10	7	0	5	2	4	hsa-miR-590-3p	-0.22	-0.41	N/A
ADH7	ENST00000437033.2	alcohol dehydrogenase 7 (class IV), mu or sigma polypeptide	5	2	0	0	2	1	hsa-miR-590-3p	-0.22	-0.22	N/A
L3HYPDH	ENST00000247194.4	L-3-hydroxyproline dehydratase (trans-)	236	1	1	0	0	0	hsa-miR-590-3p	-0.22	-0.23	N/A
SMCHD1	ENST00000320876.6	structural maintenance of chromosomes flexible hinge domain containing 1	270	3	0	1	2	2	hsa-miR-590-3p	-0.22	-0.26	N/A
MRPL16	ENST00000300151.4	mitochondrial ribosomal protein L16	2995	1	0	1	0	0	hsa-miR-590-3p	-0.22	-0.22	N/A
DSC3	ENST00000434452.1	desmocollin 3	390	7	1	4	2	4	hsa-miR-590-3p	-0.22	-0.37	N/A
DMC1	ENST00000216024.2	DNA meiotic recombinase 1	9	3	1	1	1	0	hsa-miR-590-3p	-0.22	-0.22	N/A
GAGE12B	ENST00000361446.5	G antigen 12B	5	1	0	1	0	0	hsa-miR-590-3p	-0.22	-0.22	N/A
RC3H1	ENST00000367696.2	ring finger and CCCH-type domains 1	165	4	0	1	3	6	hsa-miR-590-3p	-0.22	-0.27	N/A
ZBTB11	ENST00000312938.4	zinc finger and BTB domain containing 11	179	4	1	1	2	4	hsa-miR-590-3p	-0.21	-0.21	N/A
NLN	ENST00000380985.5	neurolysin (metallopeptidase M3 family)	885	15	2	4	9	7	hsa-miR-590-3p	-0.21	-0.67	N/A
GPR155	ENST00000392552.2	G protein-coupled receptor 155	11	7	1	1	5	3	hsa-miR-590-3p	-0.21	-0.23	N/A
SEPT7	ENST00000435235.1	septin 7	97	3	1	1	1	5	hsa-miR-590-3p	-0.21	-0.25	N/A
FBXO30	ENST00000237281.4	F-box protein 30	224	11	2	9	0	6	hsa-miR-590-3p	-0.21	-0.32	N/A
PDE5A	ENST00000354960.3	phosphodiesterase 5A, cGMP-specific	69	3	0	3	0	4	hsa-miR-590-3p	-0.21	-0.21	N/A
GCC2	ENST00000309863.6	GRIP and coiled-coil domain containing 2	5	1	0	0	1	1	hsa-miR-590-3p	-0.21	-0.21	N/A
AGO2	ENST00000220592.5	argonaute RISC catalytic component 2	350	6	2	0	4	5	hsa-miR-590-3p	-0.21	-3.62	N/A
USP51	ENST00000500968.3	ubiquitin specific peptidase 51	26	7	1	0	6	5	hsa-miR-590-3p	-0.21	-0.21	N/A
ZDHHC21	ENST00000380916.4	zinc finger, DHHC-type containing 21	196	9	2	6	1	5	hsa-miR-590-3p	-0.21	-0.47	N/A
CTBS	ENST00000370630.5	chitobiase, di-N-acetyl-	33	13	3	7	3	4	hsa-miR-590-3p	-0.21	-0.68	N/A
OSTN	ENST00000445281.1	osteocrin	14	7	1	3	3	0	hsa-miR-590-3p	-0.21	-0.21	N/A
COX7A2L	ENST00000378669.1	cytochrome c oxidase subunit VIIa polypeptide 2 like	289	1	0	1	0	2	hsa-miR-590-3p	-0.21	-0.23	N/A
ZMYND15	ENST00000573751.2	zinc finger, MYND-type containing 15	8	1	1	0	0	0	hsa-miR-590-3p	-0.21	-0.21	N/A
STON1-GTF2A1L	ENST00000405008.1	STON1-GTF2A1L readthrough	15	1	1	0	0	0	hsa-miR-590-3p	-0.21	-0.21	N/A
FZD3	ENST00000240093.3	frizzled family receptor 3	192	13	2	6	5	11	hsa-miR-590-3p	-0.21	-0.24	N/A
CD58	ENST00000369487.3	CD58 molecule	121	3	0	1	2	1	hsa-miR-590-3p	-0.21	-0.26	N/A
C15orf60	ENST00000331090.6	chromosome 15 open reading frame 60	7	1	1	0	0	0	hsa-miR-590-3p	-0.21	-0.21	N/A
ZNF492	ENST00000456783.2	zinc finger protein 492	5	6	1	2	3	2	hsa-miR-590-3p	-0.21	-0.21	N/A
TRAIP	ENST00000331456.2	TRAF interacting protein	5	1	1	0	0	0	hsa-miR-590-3p	-0.2	-0.2	N/A
DPYD	ENST00000370192.3	dihydropyrimidine dehydrogenase	160	4	0	1	3	0	hsa-miR-590-3p	-0.2	-0.21	N/A
CCDC68	ENST00000591504.1	coiled-coil domain containing 68	72	3	2	0	1	3	hsa-miR-590-3p	-0.2	-0.23	N/A
ERI2	ENST00000569729.1	ERI1 exoribonuclease family member 2	96	3	0	0	3	2	hsa-miR-590-3p	-0.2	-0.3	N/A
PTPRC	ENST00000367376.2	protein tyrosine phosphatase, receptor type, C	5	7	1	5	1	1	hsa-miR-590-3p	-0.2	-0.28	N/A
CPVL	ENST00000265394.5	carboxypeptidase, vitellogenic-like	439	4	0	0	4	0	hsa-miR-590-3p	-0.2	-0.22	N/A
RGCC	ENST00000379359.3	regulator of cell cycle	1619	1	0	1	0	0	hsa-miR-590-3p	-0.2	-0.2	N/A
PIH1D3	ENST00000372453.3	PIH1 domain containing 3	5	2	0	0	2	1	hsa-miR-590-3p	-0.2	-0.2	N/A
CSH2	ENST00000336844.5	chorionic somatomammotropin hormone 2	5	1	1	0	0	0	hsa-miR-590-3p	-0.2	-0.2	N/A
HTN3	ENST00000530128.1	histatin 3	5	2	0	0	2	2	hsa-miR-590-3p	-0.2	-0.2	N/A
CKLF-CMTM1	ENST00000527729.1	CKLF-CMTM1 readthrough	16	1	1	0	0	0	hsa-miR-590-3p	-0.2	-0.2	N/A
AL353791.1	ENST00000426179.1		5	4	1	2	1	1	hsa-miR-590-3p	-0.2	-0.2	N/A
RAB33A	ENST00000257017.4	RAB33A, member RAS oncogene family	95	1	0	1	0	0	hsa-miR-590-3p	-0.2	-0.2	N/A
AGBL5	ENST00000323064.8	ATP/GTP binding protein-like 5	354	3	1	0	2	0	hsa-miR-590-3p	-0.2	-0.22	N/A
IFNA4	ENST00000421715.1	interferon, alpha 4	5	1	0	1	0	1	hsa-miR-590-3p	-0.2	-0.2	N/A
ZNF92	ENST00000328747.7	zinc finger protein 92	99	4	1	1	2	1	hsa-miR-590-3p	-0.2	-0.2	N/A
CLEC4A	ENST00000229332.5	C-type lectin domain family 4, member A	21	1	1	0	0	0	hsa-miR-590-3p	-0.2	-0.2	N/A
BCDIN3D	ENST00000333924.4	BCDIN3 domain containing	19	3	0	1	2	1	hsa-miR-590-3p	-0.2	-0.26	N/A
ALCAM	ENST00000306107.5	activated leukocyte cell adhesion molecule	371	5	2	1	2	1	hsa-miR-590-3p	-0.2	-0.23	N/A
UGGT2	ENST00000376747.3	UDP-glucose glycoprotein glucosyltransferase 2	423	3	2	0	1	1	hsa-miR-590-3p	-0.2	-0.71	N/A
HYPK	ENST00000458412.1	huntingtin interacting protein K	5939	3	1	1	1	0	hsa-miR-590-3p	-0.2	-0.24	N/A
MBTD1	ENST00000586178.1	mbt domain containing 1	113	5	1	4	0	3	hsa-miR-590-3p	-0.2	-0.2	N/A
HELZ	ENST00000358691.5	helicase with zinc finger	571	9	0	5	4	8	hsa-miR-590-3p	-0.2	-0.27	N/A
ZNF626	ENST00000291750.6	zinc finger protein 626	24	7	3	2	2	6	hsa-miR-590-3p	-0.2	-0.57	N/A
PGR	ENST00000325455.5	progesterone receptor	8	5	0	4	1	6	hsa-miR-590-3p	-0.2	-0.28	N/A
MIB1	ENST00000261537.6	mindbomb E3 ubiquitin protein ligase 1	897	11	1	8	2	5	hsa-miR-590-3p	-0.2	-0.22	N/A
LEKR1	ENST00000491763.1	leucine, glutamate and lysine rich 1	7	2	0	2	0	1	hsa-miR-590-3p	-0.2	-0.2	N/A
RP11-159G9.5	ENST00000473136.1	Uncharacterized protein	5	2	0	2	0	0	hsa-miR-590-3p	-0.2	-0.2	N/A
MCMDC2	ENST00000422365.2	minichromosome maintenance domain containing 2	7	4	0	1	3	0	hsa-miR-590-3p	-0.2	-0.2	N/A
IK	ENST00000417647.2	IK cytokine, down-regulator of HLA II	2029	2	0	2	0	0	hsa-miR-590-3p	-0.19	-0.2	N/A
SCP2	ENST00000371514.3	sterol carrier protein 2	3640	5	2	2	1	1	hsa-miR-590-3p	-0.19	-0.2	N/A
SMIM19	ENST00000438528.3	small integral membrane protein 19	265	2	2	0	0	1	hsa-miR-590-3p	-0.19	-0.23	N/A
HSPA13	ENST00000285667.3	heat shock protein 70kDa family, member 13	2175	5	0	3	2	6	hsa-miR-590-3p	-0.19	-0.27	N/A
ITM2B	ENST00000378565.5	integral membrane protein 2B	10367	3	1	1	1	2	hsa-miR-590-3p	-0.19	-0.27	N/A
BCL7B	ENST00000223368.2	B-cell CLL/lymphoma 7B	4037	1	1	0	0	0	hsa-miR-590-3p	-0.19	-0.19	N/A
CFHR4	ENST00000608469.1	complement factor H-related 4	5	4	1	2	1	4	hsa-miR-590-3p	-0.19	-0.21	N/A
LACTB2	ENST00000276590.4	lactamase, beta 2	772	1	0	1	0	1	hsa-miR-590-3p	-0.19	-0.25	N/A
PRUNE2	ENST00000376718.3	prune homolog 2 (Drosophila)	121	3	1	0	2	3	hsa-miR-590-3p	-0.19	-0.28	N/A
FAM169A	ENST00000380515.3	family with sequence similarity 169, member A	90	5	1	3	1	5	hsa-miR-590-3p	-0.19	-0.22	N/A
CXCL13	ENST00000286758.4	chemokine (C-X-C motif) ligand 13	5	4	0	2	2	0	hsa-miR-590-3p	-0.19	-0.21	N/A
ODF2L	ENST00000359242.3	outer dense fiber of sperm tails 2-like	164	4	1	1	2	1	hsa-miR-590-3p	-0.19	-0.24	N/A
CPEB4	ENST00000265085.5	cytoplasmic polyadenylation element binding protein 4	472	6	1	3	2	5	hsa-miR-590-3p	-0.19	-0.2	N/A
RNLS	ENST00000331772.4	renalase, FAD-dependent amine oxidase	48	3	0	0	3	3	hsa-miR-590-3p	-0.19	-0.2	N/A
C17orf98	ENST00000398575.4	chromosome 17 open reading frame 98	5	1	0	0	1	0	hsa-miR-590-3p	-0.19	-0.19	N/A
RGS13	ENST00000391995.2	regulator of G-protein signaling 13	5	2	0	2	0	1	hsa-miR-590-3p	-0.19	-0.19	N/A
HOXB2	ENST00000330070.4	homeobox B2	1282	3	0	3	0	1	hsa-miR-590-3p	-0.19	-0.19	N/A
LIPA	ENST00000336233.5	lipase A, lysosomal acid, cholesterol esterase	1793	3	0	3	0	0	hsa-miR-590-3p	-0.19	-0.19	N/A
HYAL4	ENST00000223026.4	hyaluronoglucosaminidase 4	5	2*	1	0	0	0	hsa-miR-590-3p	-0.19	-0.19	N/A
C6orf118	ENST00000230301.8	chromosome 6 open reading frame 118	7	2	1	1	0	0	hsa-miR-590-3p	-0.19	-0.19	N/A
ZFAND2A	ENST00000316495.3	zinc finger, AN1-type domain 2A	88	1	0	1	0	0	hsa-miR-590-3p	-0.19	-0.19	N/A
NDUFA8	ENST00000373768.3	NADH dehydrogenase (ubiquinone) 1 alpha subcomplex, 8, 19kDa	222	1	0	1	0	0	hsa-miR-590-3p	-0.19	-0.19	N/A
XCL1	ENST00000367818.3	chemokine (C motif) ligand 1	24	2	1	0	1	1	hsa-miR-590-3p	-0.19	-0.21	N/A
FASTKD3	ENST00000264669.5	FAST kinase domains 3	252	2	1	1	0	0	hsa-miR-590-3p	-0.19	-0.19	N/A
PTAR1	ENST00000377200.5	protein prenyltransferase alpha subunit repeat containing 1	161	8	2	1	5	4	hsa-miR-590-3p	-0.19	-0.26	N/A
PANK3	ENST00000239231.6	pantothenate kinase 3	522	7	0	3	4	5	hsa-miR-590-3p	-0.19	-0.58	N/A
BRWD3	ENST00000373275.4	bromodomain and WD repeat domain containing 3	506	6	2	3	1	3	hsa-miR-590-3p	-0.19	-0.26	N/A
SPESP1	ENST00000310673.3	sperm equatorial segment protein 1	19	1	0	1	0	0	hsa-miR-590-3p	-0.19	-0.19	N/A
SPTSSA	ENST00000298130.4	serine palmitoyltransferase, small subunit A	27	3	1	1	1	2	hsa-miR-590-3p	-0.19	-0.27	N/A
PSMG2	ENST00000585331.2	proteasome (prosome, macropain) assembly chaperone 2	746	1	0	1	0	1	hsa-miR-590-3p	-0.18	-0.18	N/A
RP11-382J12.1	ENST00000499227.2	Uncharacterized protein	5	5	1	1	3	0	hsa-miR-590-3p	-0.18	-0.18	N/A
MS4A6E	ENST00000300182.4	membrane-spanning 4-domains, subfamily A, member 6E	5	1	0	0	1	0	hsa-miR-590-3p	-0.18	-0.18	N/A
DEFB110	ENST00000371148.2	defensin, beta 110 locus	5	1	0	0	1	0	hsa-miR-590-3p	-0.18	-0.18	N/A
KCNH5	ENST00000322893.7	potassium voltage-gated channel, subfamily H (eag-related), member 5	157	6	0	1	5	8	hsa-miR-590-3p	-0.18	-0.25	N/A
RAB9A	ENST00000464506.1	RAB9A, member RAS oncogene family	742	4	1	0	3	0	hsa-miR-590-3p	-0.18	-0.21	N/A
AFF2	ENST00000370460.2	AF4/FMR2 family, member 2	8	6	0	3	3	7	hsa-miR-590-3p	-0.18	-0.3	N/A
PPBP	ENST00000296028.3	pro-platelet basic protein (chemokine (C-X-C motif) ligand 7)	5	1	0	1	0	2	hsa-miR-590-3p	-0.18	-0.25	N/A
RUFY2	ENST00000388768.2	RUN and FYVE domain containing 2	15	3	1	1	1	3	hsa-miR-590-3p	-0.18	-0.19	N/A
UBL3	ENST00000380680.4	ubiquitin-like 3	431	3	2	1	0	2	hsa-miR-590-3p	-0.18	-0.23	N/A
DLX5	ENST00000222598.4	distal-less homeobox 5	20	1	1	0	0	0	hsa-miR-590-3p	-0.18	-0.21	N/A
IRF9	ENST00000396864.3	interferon regulatory factor 9	390	1	0	1	0	0	hsa-miR-590-3p	-0.18	-0.18	N/A
CLVS2	ENST00000275162.5	clavesin 2	19	4	0	3	1	11	hsa-miR-590-3p	-0.18	-0.44	N/A
NPVF	ENST00000222674.2	neuropeptide VF precursor	5	2	0	0	2	0	hsa-miR-590-3p	-0.18	-0.18	N/A
ZRSR2	ENST00000380308.3	zinc finger (CCCH type), RNA-binding motif and serine/arginine rich 2	19	2	0	1	1	0	hsa-miR-590-3p	-0.18	-0.25	N/A
STEAP2	ENST00000287908.3	STEAP family member 2, metalloreductase	266	7	0	2	5	0	hsa-miR-590-3p	-0.18	-0.2	N/A
ACER3	ENST00000532485.1	alkaline ceramidase 3	295	11	2	3	6	2	hsa-miR-590-3p	-0.18	-0.21	N/A
ANKRA2	ENST00000296785.3	ankyrin repeat, family A (RFXANK-like), 2	134	1	1	0	0	1	hsa-miR-590-3p	-0.18	-0.18	N/A
PPP2R2A	ENST00000380737.3	protein phosphatase 2, regulatory subunit B, alpha	236	3	2	0	1	0	hsa-miR-590-3p	-0.18	-0.2	N/A
JMJD1C	ENST00000399251.1	jumonji domain containing 1C	60	8	1	5	2	5	hsa-miR-590-3p	-0.18	-0.19	N/A
FKBP3	ENST00000216330.3	FK506 binding protein 3, 25kDa	3211	2	1	1	0	2	hsa-miR-590-3p	-0.18	-0.21	N/A
MBOAT4	ENST00000320542.3	membrane bound O-acyltransferase domain containing 4	54	1	0	1	0	0	hsa-miR-590-3p	-0.18	-0.18	N/A
HNRNPAB	ENST00000358344.3	heterogeneous nuclear ribonucleoprotein A/B	2641	2	0	2	0	0	hsa-miR-590-3p	-0.18	-0.18	N/A
CACNB4	ENST00000539935.1	calcium channel, voltage-dependent, beta 4 subunit	57	10	1	2	7	2	hsa-miR-590-3p	-0.18	-0.55	N/A
SLC26A7	ENST00000276609.3	solute carrier family 26 (anion exchanger), member 7	5	8	1	3	4	0	hsa-miR-590-3p	-0.18	-0.18	N/A
MYLPF	ENST00000322861.7	myosin light chain, phosphorylatable, fast skeletal muscle	7	1	0	1	0	0	hsa-miR-590-3p	-0.18	-0.18	N/A
SKIL	ENST00000458537.3	SKI-like oncogene	210	6	0	5	1	4	hsa-miR-590-3p	-0.18	-0.25	N/A
METTL15	ENST00000342303.5	methyltransferase like 15	17	9	1	8	0	6	hsa-miR-590-3p	-0.18	-0.23	N/A
MRPL15	ENST00000260102.4	mitochondrial ribosomal protein L15	3734	2	1	0	1	1	hsa-miR-590-3p	-0.18	-0.21	N/A
LST1	ENST00000376096.1	leukocyte specific transcript 1	5	1	0	0	1	0	hsa-miR-590-3p	-0.18	-0.18	N/A
TWF1	ENST00000552521.1	twinfilin actin-binding protein 1	72	4	2	2	0	3	hsa-miR-590-3p	-0.18	-0.22	N/A
CDKN2B	ENST00000380142.4	cyclin-dependent kinase inhibitor 2B (p15, inhibits CDK4)	373	4	0	0	4	0	hsa-miR-590-3p	-0.18	-0.29	N/A
BRIP1	ENST00000259008.2	BRCA1 interacting protein C-terminal helicase 1	21	6	2	0	4	4	hsa-miR-590-3p	-0.17	-0.94	N/A
ACOX2	ENST00000459701.2	acyl-CoA oxidase 2, branched chain	8	1	0	1	0	0	hsa-miR-590-3p	-0.17	-0.17	N/A
ZNF37A	ENST00000361085.5	zinc finger protein 37A	11	9	1	4	4	4	hsa-miR-590-3p	-0.17	-0.2	N/A
B4GALT6	ENST00000306851.5	UDP-Gal:betaGlcNAc beta 1,4- galactosyltransferase, polypeptide 6	146	7	1	1	5	3	hsa-miR-590-3p	-0.17	-0.24	N/A
LAMTOR3	ENST00000499666.2	late endosomal/lysosomal adaptor, MAPK and MTOR activator 3	67	4	1	2	1	1	hsa-miR-590-3p	-0.17	-0.37	N/A
ZNF724P	ENST00000418100.1	zinc finger protein 724, pseudogene	128	5	0	1	4	3	hsa-miR-590-3p	-0.17	-0.21	N/A
OXR1	ENST00000312046.6	oxidation resistance 1	27	1	1	0	0	1	hsa-miR-590-3p	-0.17	-0.17	N/A
TMEM154	ENST00000304385.3	transmembrane protein 154	5	9	2	2	5	3	hsa-miR-590-3p	-0.17	-0.17	N/A
ZNF506	ENST00000545006.1	zinc finger protein 506	11	1	0	1	0	0	hsa-miR-590-3p	-0.17	-0.17	N/A
ITGA2	ENST00000296585.5	integrin, alpha 2 (CD49B, alpha 2 subunit of VLA-2 receptor)	50	6	0	2	4	2	hsa-miR-590-3p	-0.17	-0.18	N/A
PAQR3	ENST00000512733.1	progestin and adipoQ receptor family member III	217	11	4	3	4	7	hsa-miR-590-3p	-0.17	-1.22	N/A
PAK3	ENST00000372007.5	p21 protein (Cdc42/Rac)-activated kinase 3	8	3	0	2	1	5	hsa-miR-590-3p	-0.17	-0.21	N/A
TMEM196	ENST00000405844.1	transmembrane protein 196	5	7	3	3	1	1	hsa-miR-590-3p	-0.17	-0.17	N/A
IZUMO2	ENST00000293405.3	IZUMO family member 2	5	1	0	1	0	0	hsa-miR-590-3p	-0.17	-0.17	N/A
TCEAL4	ENST00000472484.1	transcription elongation factor A (SII)-like 4	937	5	2	2	1	1	hsa-miR-590-3p	-0.17	-0.25	N/A
GALNT4	ENST00000529983.2	UDP-N-acetyl-alpha-D-galactosamine:polypeptide N-acetylgalactosaminyltransferase 4 (GalNAc-T4)	275	3	0	1	2	4	hsa-miR-590-3p	-0.17	-0.17	N/A
POC1B-GALNT4	ENST00000548729.1	POC1B-GALNT4 readthrough	275	3	0	1	2	4	hsa-miR-590-3p	-0.17	-0.17	N/A
ERCC5	ENST00000355739.4	excision repair cross-complementing rodent repair deficiency, complementation group 5	426	1	1	0	0	0	hsa-miR-590-3p	-0.17	-0.17	N/A
TMF1	ENST00000398559.2	TATA element modulatory factor 1	349	8	3	2	3	6	hsa-miR-590-3p	-0.17	-0.19	N/A
SLC7A14	ENST00000231706.5	solute carrier family 7, member 14	5	8	2	1	5	4	hsa-miR-590-3p	-0.17	-0.2	N/A
TMEM236	ENST00000480516.1		5	10	2	3	5	5	hsa-miR-590-3p	-0.17	-0.17	N/A
PLAC1	ENST00000359237.4	placenta-specific 1	5	1	0	1	0	0	hsa-miR-590-3p	-0.17	-0.17	N/A
TMEM236	ENST00000377495.1	transmembrane protein 236	5	10	2	3	5	5	hsa-miR-590-3p	-0.17	-0.17	N/A
TLK1	ENST00000431350.2	tousled-like kinase 1	200	3	0	1	2	1	hsa-miR-590-3p	-0.17	-0.22	N/A
PLSCR5	ENST00000492200.1	phospholipid scramblase family, member 5	5	1	0	0	1	0	hsa-miR-590-3p	-0.17	-0.17	N/A
COMMD8	ENST00000381571.4	COMM domain containing 8	1146	1	0	1	0	1	hsa-miR-590-3p	-0.17	-0.17	N/A
MARCH7	ENST00000259050.4	membrane-associated ring finger (C3HC4) 7, E3 ubiquitin protein ligase	537	7	0	3	4	1	hsa-miR-590-3p	-0.17	-0.3	N/A
IFNA10	ENST00000357374.2	interferon, alpha 10	5	1	0	1	0	1	hsa-miR-590-3p	-0.17	-0.17	N/A
RMDN2	ENST00000406384.1	regulator of microtubule dynamics 2	7	2	1	0	1	1	hsa-miR-590-3p	-0.17	-0.2	N/A
GXYLT1	ENST00000398675.3	glucoside xylosyltransferase 1	126	8	3	1	4	5	hsa-miR-590-3p	-0.17	-0.3	N/A
LIN54	ENST00000395282.2	lin-54 homolog (C. elegans)	228	3	0	2	1	9	hsa-miR-590-3p	-0.17	-0.26	N/A
RGL4	ENST00000401461.1	ral guanine nucleotide dissociation stimulator-like 4	5	1	0	1	0	0	hsa-miR-590-3p	-0.17	-0.17	N/A
FAM72C	ENST00000369175.3	family with sequence similarity 72, member C	9	2	0	2	0	0	hsa-miR-590-3p	-0.17	-0.17	N/A
PLN	ENST00000357525.5	phospholamban	5	6	1	3	2	2	hsa-miR-590-3p	-0.17	-0.6	N/A
CTSL	ENST00000343150.5	cathepsin L	4520	1	0	1	0	0	hsa-miR-590-3p	-0.17	-0.17	N/A
CDH19	ENST00000262150.2	cadherin 19, type 2	5	4	1	1	2	10	hsa-miR-590-3p	-0.17	-0.17	N/A
DYNLRB2	ENST00000568035.1	dynein, light chain, roadblock-type 2	21	1	0	1	0	0	hsa-miR-590-3p	-0.17	-0.17	N/A
PDE6G	ENST00000573076.1	phosphodiesterase 6G, cGMP-specific, rod, gamma	6	1	1	0	0	0	hsa-miR-590-3p	-0.17	-0.17	N/A
ACTBL2	ENST00000423391.1	actin, beta-like 2	9	2	0	1	1	1	hsa-miR-590-3p	-0.17	-0.17	N/A
CTC-241N9.1	ENST00000499601.2	Uncharacterized protein	41	1	0	1	0	2	hsa-miR-590-3p	-0.17	-0.17	N/A
C9orf153	ENST00000339137.3	chromosome 9 open reading frame 153	5	2	1	0	1	0	hsa-miR-590-3p	-0.17	-0.17	N/A
PHIP	ENST00000275034.4	pleckstrin homology domain interacting protein	668	9	3	3	3	3	hsa-miR-590-3p	-0.17	-0.18	N/A
GEMIN2	ENST00000396249.2	gem (nuclear organelle) associated protein 2	106	3	1	2	0	0	hsa-miR-590-3p	-0.17	-0.36	N/A
DNAAF2	ENST00000298292.8	dynein, axonemal, assembly factor 2	78	3	1	2	0	5	hsa-miR-590-3p	-0.17	-0.17	N/A
TMA16	ENST00000358572.5	translation machinery associated 16 homolog (S. cerevisiae)	34	2	0	1	1	2	hsa-miR-590-3p	-0.17	-0.23	N/A
VAPB	ENST00000475243.1	VAMP (vesicle-associated membrane protein)-associated protein B and C	391	4	0	2	2	2	hsa-miR-590-3p	-0.17	-0.18	N/A
AC003102.1	ENST00000399246.2		5	2	0	0	2	0	hsa-miR-590-3p	-0.17	-0.17	N/A
IL1A	ENST00000263339.3	interleukin 1, alpha	5	1	1	0	0	2	hsa-miR-590-3p	-0.17	-0.17	N/A
PPP4R2	ENST00000356692.5	protein phosphatase 4, regulatory subunit 2	310	3	0	0	3	3	hsa-miR-590-3p	-0.16	-0.2	N/A
ZNF208	ENST00000397126.4	zinc finger protein 208	0	2	0	0	2	7	hsa-miR-590-3p	-0.16	-0.16	N/A
TMSB10	ENST00000233143.4	thymosin beta 10	49918	1	0	0	1	0	hsa-miR-590-3p	-0.16	-0.16	N/A
SLK	ENST00000335753.4	STE20-like kinase	260	2	0	0	2	2	hsa-miR-590-3p	-0.16	-0.17	N/A
AC090186.1	ENST00000415643.1	Uncharacterized protein	5	1	0	1	0	0	hsa-miR-590-3p	-0.16	-0.16	N/A
ALG13	ENST00000371979.3	ALG13, UDP-N-acetylglucosaminyltransferase subunit	612	3	1	2	0	2	hsa-miR-590-3p	-0.16	-0.21	N/A
AGPAT5	ENST00000285518.6	1-acylglycerol-3-phosphate O-acyltransferase 5	879	11	1	5	5	3	hsa-miR-590-3p	-0.16	-0.25	N/A
TTPA	ENST00000260116.4	tocopherol (alpha) transfer protein	5	7	0	2	5	2	hsa-miR-590-3p	-0.16	-0.24	N/A
C10orf126	ENST00000375520.1	chromosome 10 open reading frame 126	5	2	0	0	2	2	hsa-miR-590-3p	-0.16	-0.16	N/A
ACRV1	ENST00000533904.1	acrosomal vesicle protein 1	5	2	0	2	0	0	hsa-miR-590-3p	-0.16	-0.16	N/A
LIN28B	ENST00000345080.4	lin-28 homolog B (C. elegans)	118	5	2	1	2	3	hsa-miR-590-3p	-0.16	-0.16	N/A
BTG4	ENST00000525791.1	B-cell translocation gene 4	5	1	0	1	0	1	hsa-miR-590-3p	-0.16	-0.16	N/A
C8orf22	ENST00000399653.4	chromosome 8 open reading frame 22	5	3	0	1	2	1	hsa-miR-590-3p	-0.16	-0.16	N/A
GKAP1	ENST00000376371.2	G kinase anchoring protein 1	14	1	1	0	0	0	hsa-miR-590-3p	-0.16	-0.2	N/A
MTERFD2	ENST00000391980.2	MTERF domain containing 2	704	2	1	0	1	0	hsa-miR-590-3p	-0.16	-0.16	N/A
CISD1	ENST00000333926.5	CDGSH iron sulfur domain 1	367	4	0	1	3	7	hsa-miR-590-3p	-0.16	-0.42	N/A
TRIM21	ENST00000254436.7	tripartite motif containing 21	5	1	0	1	0	0	hsa-miR-590-3p	-0.16	-0.16	N/A
RP11-463J10.2	ENST00000556834.1	Uncharacterized protein	5	1	1	0	0	0	hsa-miR-590-3p	-0.16	-0.16	N/A
PPA1	ENST00000373232.3	pyrophosphatase (inorganic) 1	34	1	1	0	0	0	hsa-miR-590-3p	-0.16	-0.18	N/A
RCHY1	ENST00000451788.1	ring finger and CHY zinc finger domain containing 1, E3 ubiquitin protein ligase	821	4	1	1	2	0	hsa-miR-590-3p	-0.16	-0.25	N/A
CENPQ	ENST00000335783.3	centromere protein Q	249	2	1	0	1	1	hsa-miR-590-3p	-0.16	-0.17	N/A
LHX9	ENST00000367390.3	LIM homeobox 9	40	11	2	5	4	7	hsa-miR-590-3p	-0.16	-0.29	N/A
TMEM59	ENST00000371348.1	transmembrane protein 59	5104	5	1	3	1	0	hsa-miR-590-3p	-0.16	-0.26	N/A
LRP6	ENST00000261349.4	low density lipoprotein receptor-related protein 6	157	8	3	4	1	4	hsa-miR-590-3p	-0.16	-0.18	N/A
ZNF568	ENST00000415168.1	zinc finger protein 568	127	5	1	2	2	3	hsa-miR-590-3p	-0.16	-0.19	N/A
PNRC2	ENST00000334351.7	proline-rich nuclear receptor coactivator 2	100	2	1	1	0	2	hsa-miR-590-3p	-0.16	-0.16	N/A
C2orf80	ENST00000341287.4	chromosome 2 open reading frame 80	5	1	1	0	0	0	hsa-miR-590-3p	-0.16	-0.16	N/A
ZBTB37	ENST00000367701.5	zinc finger and BTB domain containing 37	213	7	2	1	4	13	hsa-miR-590-3p	-0.16	-0.17	N/A
EYS	ENST00000393380.2	eyes shut homolog (Drosophila)	5	6	1	2	3	5	hsa-miR-590-3p	-0.16	-0.16	N/A
DEFB119	ENST00000376321.3	defensin, beta 119	5	1	0	1	0	0	hsa-miR-590-3p	-0.16	-0.16	N/A
BLID	ENST00000560104.1	BH3-like motif containing, cell death inducer	5	1	0	1	0	0	hsa-miR-590-3p	-0.16	-0.16	N/A
AGFG1	ENST00000310078.8	ArfGAP with FG repeats 1	2019	9	1	4	4	5	hsa-miR-590-3p	-0.16	-0.17	N/A
SPIN4	ENST00000374884.2	spindlin family, member 4	202	7	0	4	3	1	hsa-miR-590-3p	-0.16	-0.22	N/A
OCIAD2	ENST00000273860.4	OCIA domain containing 2	344	6	0	2	4	1	hsa-miR-590-3p	-0.16	-0.5	N/A
GCH1	ENST00000491895.2	GTP cyclohydrolase 1	502	4	1	1	2	0	hsa-miR-590-3p	-0.16	-0.16	N/A
AL139147.1	ENST00000502413.2	Uncharacterized protein	5	1	0	0	1	1	hsa-miR-590-3p	-0.16	-0.16	N/A
PPAPDC1B	ENST00000422581.2	phosphatidic acid phosphatase type 2 domain containing 1B	182	1	0	1	0	1	hsa-miR-590-3p	-0.16	-0.16	N/A
C14orf1	ENST00000256319.6	chromosome 14 open reading frame 1	4423	1	0	1	0	0	hsa-miR-590-3p	-0.16	-0.16	N/A
RP2	ENST00000218340.3	retinitis pigmentosa 2 (X-linked recessive)	441	3	1	1	1	2	hsa-miR-590-3p	-0.16	-0.16	N/A
CASC4	ENST00000299957.6	cancer susceptibility candidate 4	5	3	0	2	1	2	hsa-miR-590-3p	-0.16	-0.16	N/A
RAD51C	ENST00000421782.2	RAD51 paralog C	1349	1	0	0	1	0	hsa-miR-590-3p	-0.16	-0.16	N/A
AC012360.2	ENST00000595531.1	LOC644617 protein; Uncharacterized protein	430	1	0	1	0	1	hsa-miR-590-3p	-0.16	-0.19	N/A
CHIC1	ENST00000373504.6	cysteine-rich hydrophobic domain 1	16	8	2	5	1	6	hsa-miR-590-3p	-0.16	-0.25	N/A
MAPK6	ENST00000261845.5	mitogen-activated protein kinase 6	24	5	1	1	3	2	hsa-miR-590-3p	-0.16	-0.21	N/A
STON2	ENST00000267540.2	stonin 2	40	7	2	0	5	6	hsa-miR-590-3p	-0.16	-0.26	N/A
GBP7	ENST00000294671.2	guanylate binding protein 7	5	2	2	0	0	0	hsa-miR-590-3p	-0.15	-0.15	N/A
C11orf73	ENST00000533986.1	chromosome 11 open reading frame 73	1708	4	0	3	1	1	hsa-miR-590-3p	-0.15	-0.18	N/A
RPS13	ENST00000525634.1	ribosomal protein S13	41	1	0	0	1	0	hsa-miR-590-3p	-0.15	-0.18	N/A
SERPINE2	ENST00000409304.1	serpin peptidase inhibitor, clade E (nexin, plasminogen activator inhibitor type 1), member 2	1372	2	0	1	1	0	hsa-miR-590-3p	-0.15	-0.15	N/A
DUS4L	ENST00000265720.3	dihydrouridine synthase 4-like (S. cerevisiae)	101	2	1	1	0	1	hsa-miR-590-3p	-0.15	-0.15	N/A
CLDN22	ENST00000323319.5	claudin 22	5	1	0	1	0	2	hsa-miR-590-3p	-0.15	-0.15	N/A
RP11-738G5.2	ENST00000520800.1	Uncharacterized protein	5	1	0	0	1	0	hsa-miR-590-3p	-0.15	-0.15	N/A
EXOC5	ENST00000413566.2	exocyst complex component 5	242	6	0	6	0	8	hsa-miR-590-3p	-0.15	-0.19	N/A
ZNF639	ENST00000326361.3	zinc finger protein 639	614	4	0	2	2	1	hsa-miR-590-3p	-0.15	-0.2	N/A
CDK7	ENST00000256443.3	cyclin-dependent kinase 7	273	1	0	0	1	1	hsa-miR-590-3p	-0.15	-0.37	N/A
IL6ST	ENST00000381287.4	interleukin 6 signal transducer (gp130, oncostatin M receptor)	213	6	0	2	4	9	hsa-miR-590-3p	-0.15	-0.18	N/A
GSX2	ENST00000326902.2	GS homeobox 2	5	2	0	1	1	0	hsa-miR-590-3p	-0.15	-0.15	N/A
RP11-770J1.4	ENST00000532619.1		5	3	0	0	3	2	hsa-miR-590-3p	-0.15	-0.15	N/A
ANGPTL1	ENST00000234816.2	angiopoietin-like 1	5	5	0	2	3	0	hsa-miR-590-3p	-0.15	-0.15	N/A
CALM2	ENST00000272298.7	calmodulin 2 (phosphorylase kinase, delta)	22519	1	0	0	1	2	hsa-miR-590-3p	-0.15	-0.15	N/A
FAM9C	ENST00000542843.1	family with sequence similarity 9, member C	5	3	1	0	2	5	hsa-miR-590-3p	-0.15	-0.15	N/A
IL17RB	ENST00000288167.3	interleukin 17 receptor B	573	2	0	1	1	0	hsa-miR-590-3p	-0.15	-0.16	N/A
U2AF1	ENST00000459639.1	U2 small nuclear RNA auxiliary factor 1	2374	1	0	1	0	0	hsa-miR-590-3p	-0.15	-0.15	N/A
LSM7	ENST00000252622.10	LSM7 homolog, U6 small nuclear RNA associated (S. cerevisiae)	31413	1	0	1	0	0	hsa-miR-590-3p	-0.15	-0.15	N/A
C12orf50	ENST00000298699.2	chromosome 12 open reading frame 50	5	1	0	1	0	2	hsa-miR-590-3p	-0.15	-0.15	N/A
LRRC6	ENST00000519595.1	leucine rich repeat containing 6	5	2	1	0	1	0	hsa-miR-590-3p	-0.15	-0.16	N/A
RRP15	ENST00000366932.3	ribosomal RNA processing 15 homolog (S. cerevisiae)	243	5	3	1	1	5	hsa-miR-590-3p	-0.15	-0.23	N/A
PRR11	ENST00000262293.4	proline rich 11	56	12	1	0	11	3	hsa-miR-590-3p	-0.15	-0.29	N/A
ANGPT1	ENST00000520734.1	angiopoietin 1	21	4	0	2	2	4	hsa-miR-590-3p	-0.15	-0.22	N/A
FMO2	ENST00000441535.1	flavin containing monooxygenase 2 (non-functional)	5	7	1	6	0	2	hsa-miR-590-3p	-0.15	-0.15	N/A
SYT15	ENST00000374323.4	synaptotagmin XV	5	8	0	7	1	0	hsa-miR-590-3p	-0.15	-0.15	N/A
GHRH	ENST00000373614.2	growth hormone releasing hormone	5	1	0	1	0	0	hsa-miR-590-3p	-0.15	-0.15	N/A
PRKG1	ENST00000373985.1	protein kinase, cGMP-dependent, type I	12	6	1	3	2	2	hsa-miR-590-3p	-0.15	-0.15	N/A
IL18	ENST00000280357.7	interleukin 18 (interferon-gamma-inducing factor)	5	1	0	0	1	1	hsa-miR-590-3p	-0.15	-0.15	N/A
TRHDE	ENST00000261180.4	thyrotropin-releasing hormone degrading enzyme	34	5	1	2	2	4	hsa-miR-590-3p	-0.15	-0.45	N/A
RAB27B	ENST00000262094.5	RAB27B, member RAS oncogene family	5	1	0	0	1	4	hsa-miR-590-3p	-0.15	-0.15	N/A
THAP2	ENST00000308086.2	THAP domain containing, apoptosis associated protein 2	109	2	0	2	0	6	hsa-miR-590-3p	-0.15	-0.54	N/A
DCK	ENST00000504730.1	deoxycytidine kinase	200	3	1	2	0	3	hsa-miR-590-3p	-0.15	-0.22	N/A
TSPAN12	ENST00000222747.3	tetraspanin 12	554	2	0	0	2	2	hsa-miR-590-3p	-0.15	-0.15	N/A
TMEM215	ENST00000342743.5	transmembrane protein 215	5	1	1	0	0	2	hsa-miR-590-3p	-0.15	-0.21	N/A
FAM154B	ENST00000339465.5	family with sequence similarity 154, member B	7	2	0	1	1	3	hsa-miR-590-3p	-0.15	-0.15	N/A
HOOK3	ENST00000307602.4	hook microtubule-tethering protein 3	403	16	3	6	7	7	hsa-miR-590-3p	-0.15	-0.3	N/A
MNAT1	ENST00000261245.4	MNAT CDK-activating kinase assembly factor 1	191	2	1	1	0	1	hsa-miR-590-3p	-0.15	-0.17	N/A
TEAD1	ENST00000361905.4	TEA domain family member 1 (SV40 transcriptional enhancer factor)	740	8	1	5	2	5	hsa-miR-590-3p	-0.15	-0.15	N/A
FAM114A1	ENST00000358869.2	family with sequence similarity 114, member A1	1504	3	1	0	2	2	hsa-miR-590-3p	-0.15	-0.23	N/A
ZNF675	ENST00000359788.4	zinc finger protein 675	81	7	2	2	3	5	hsa-miR-590-3p	-0.15	-0.29	N/A
FH	ENST00000366560.3	fumarate hydratase	9	1	0	1	0	0	hsa-miR-590-3p	-0.15	-0.15	N/A
NUP107	ENST00000229179.4	nucleoporin 107kDa	630	5	1	3	1	0	hsa-miR-590-3p	-0.15	-0.26	N/A
ACOT12	ENST00000307624.3	acyl-CoA thioesterase 12	5	1	0	0	1	1	hsa-miR-590-3p	-0.15	-0.15	N/A
WASL	ENST00000223023.4	Wiskott-Aldrich syndrome-like	230	6	3	1	2	4	hsa-miR-590-3p	-0.15	-0.17	N/A
AP1S2	ENST00000329235.2	adaptor-related protein complex 1, sigma 2 subunit	357	1	0	0	1	2	hsa-miR-590-3p	-0.15	-0.15	N/A
PAGE3	ENST00000374951.1	P antigen family, member 3 (prostate associated)	5	1	0	1	0	0	hsa-miR-590-3p	-0.15	-0.15	N/A
ARMC2	ENST00000392644.4	armadillo repeat containing 2	9	1	1	0	0	0	hsa-miR-590-3p	-0.15	-0.15	N/A
FABP7	ENST00000356535.4	fatty acid binding protein 7, brain	5	2	0	1	1	1	hsa-miR-590-3p	-0.15	-0.15	N/A
PCOLCE2	ENST00000295992.3	procollagen C-endopeptidase enhancer 2	105	1	1	0	0	0	hsa-miR-590-3p	-0.15	-0.15	N/A
ALKBH2	ENST00000440112.2	alkB, alkylation repair homolog 2 (E. coli)	53	1	0	1	0	0	hsa-miR-590-3p	-0.15	-0.15	N/A
TFF1	ENST00000291527.2	trefoil factor 1	23	1	0	0	1	1	hsa-miR-590-3p	-0.15	-0.15	N/A
RAD1	ENST00000382038.2	RAD1 homolog (S. pombe)	584	8	0	1	7	3	hsa-miR-590-3p	-0.15	-0.77	N/A
PCMT1	ENST00000367384.2	protein-L-isoaspartate (D-aspartate) O-methyltransferase	573	2	1	0	1	0	hsa-miR-590-3p	-0.15	-0.15	N/A
ARHGAP5	ENST00000345122.3	Rho GTPase activating protein 5	757	11	1	5	5	4	hsa-miR-590-3p	-0.15	-0.23	N/A
HMGN3	ENST00000275036.7	high mobility group nucleosomal binding domain 3	2124	3	1	1	1	1	hsa-miR-590-3p	-0.15	-0.3	N/A
TET1	ENST00000373644.4	tet methylcytosine dioxygenase 1	5	1	0	1	0	2	hsa-miR-590-3p	-0.14	-0.14	N/A
TGDS	ENST00000261296.5	TDP-glucose 4,6-dehydratase	7	3	0	3	0	2	hsa-miR-590-3p	-0.14	-0.16	N/A
SGCZ	ENST00000382080.1	sarcoglycan, zeta	5	2	0	2	0	0	hsa-miR-590-3p	-0.14	-0.14	N/A
CDH26	ENST00000350849.6	cadherin 26	5	3	0	1	2	2	hsa-miR-590-3p	-0.14	-0.14	N/A
LEPR	ENST00000371060.3	leptin receptor	169	2	0	1	1	2	hsa-miR-590-3p	-0.14	-0.15	N/A
ZBTB10	ENST00000430430.1	zinc finger and BTB domain containing 10	113	4	0	3	1	5	hsa-miR-590-3p	-0.14	-0.2	N/A
RBM7	ENST00000540163.1	RNA binding motif protein 7	55	5	0	4	1	2	hsa-miR-590-3p	-0.14	-0.3	N/A
PRPF4B	ENST00000337659.6	pre-mRNA processing factor 4B	602	5	1	2	2	2	hsa-miR-590-3p	-0.14	-0.19	N/A
SPOPL	ENST00000280098.4	speckle-type POZ protein-like	216	5	0	2	3	1	hsa-miR-590-3p	-0.14	-0.18	N/A
PDHB	ENST00000474765.1	pyruvate dehydrogenase (lipoamide) beta	1549	2	2	0	0	1	hsa-miR-590-3p	-0.14	-0.24	N/A
TRAT1	ENST00000295756.6	T cell receptor associated transmembrane adaptor 1	5	4	0	0	4	6	hsa-miR-590-3p	-0.14	-0.2	N/A
LETM2	ENST00000519476.2	leucine zipper-EF-hand containing transmembrane protein 2	12	2	0	1	1	0	hsa-miR-590-3p	-0.14	-0.14	N/A
GML	ENST00000220940.1	glycosylphosphatidylinositol anchored molecule like	5	1	0	0	1	0	hsa-miR-590-3p	-0.14	-0.14	N/A
GPATCH11	ENST00000409774.1	G patch domain containing 11	113	7	0	3	4	0	hsa-miR-590-3p	-0.14	-0.14	N/A
TATDN1	ENST00000276692.6	TatD DNase domain containing 1	288	1	0	1	0	0	hsa-miR-590-3p	-0.14	-0.14	N/A
FAM171B	ENST00000304698.5	family with sequence similarity 171, member B	5	3	1	1	1	0	hsa-miR-590-3p	-0.14	-0.14	N/A
AF165138.7	ENST00000400562.1	Protein LOC388813	5	1	0	1	0	2	hsa-miR-590-3p	-0.14	-0.14	N/A
EPYC	ENST00000261172.3	epiphycan	5	2	0	1	1	0	hsa-miR-590-3p	-0.14	-0.14	N/A
MRPL1	ENST00000315567.8	mitochondrial ribosomal protein L1	1407	1	0	1	0	0	hsa-miR-590-3p	-0.14	-0.14	N/A
C15orf48	ENST00000344300.3	chromosome 15 open reading frame 48	277	1	0	1	0	0	hsa-miR-590-3p	-0.14	-0.15	N/A
C5orf47	ENST00000340147.6	chromosome 5 open reading frame 47	15	3	1	0	2	2	hsa-miR-590-3p	-0.14	-0.15	N/A
SVIP	ENST00000354193.4	small VCP/p97-interacting protein	521	11	2	4	5	5	hsa-miR-590-3p	-0.14	-0.99	N/A
MIER1	ENST00000357692.2	mesoderm induction early response 1, transcriptional regulator	950	10	0	6	4	1	hsa-miR-590-3p	-0.14	-0.21	N/A
ABCD2	ENST00000308666.3	ATP-binding cassette, sub-family D (ALD), member 2	5	7	1	3	3	5	hsa-miR-590-3p	-0.14	-0.22	N/A
CCDC175	ENST00000537690.2	coiled-coil domain containing 175	5	1	0	1	0	0	hsa-miR-590-3p	-0.14	-0.14	N/A
RBMY1J	ENST00000414629.2	RNA binding motif protein, Y-linked, family 1, member J	5	2	0	2	0	1	hsa-miR-590-3p	-0.14	-0.14	N/A
GNAT2	ENST00000351050.3	guanine nucleotide binding protein (G protein), alpha transducing activity polypeptide 2	5	1	0	0	1	0	hsa-miR-590-3p	-0.14	-0.14	N/A
RBMY1F	ENST00000303766.7	RNA binding motif protein, Y-linked, family 1, member F	5	2	0	2	0	1	hsa-miR-590-3p	-0.14	-0.14	N/A
PDE3A	ENST00000359062.3	phosphodiesterase 3A, cGMP-inhibited	1182	10	1	2	7	3	hsa-miR-590-3p	-0.14	-0.45	N/A
ZNF684	ENST00000372699.3	zinc finger protein 684	219	1	1	0	0	0	hsa-miR-590-3p	-0.14	-0.14	N/A
BLOC1S6	ENST00000220531.3	biogenesis of lysosomal organelles complex-1, subunit 6, pallidin	1754	4	0	1	3	3	hsa-miR-590-3p	-0.14	-0.14	N/A
MBNL3	ENST00000370839.3	muscleblind-like splicing regulator 3	593	11	0	6	5	3	hsa-miR-590-3p	-0.14	-0.22	N/A
FEZF2	ENST00000486811.1	FEZ family zinc finger 2	5	1	1	0	0	0	hsa-miR-590-3p	-0.14	-0.14	N/A
DNAJB7	ENST00000307221.4	DnaJ (Hsp40) homolog, subfamily B, member 7	5	4	0	0	4	3	hsa-miR-590-3p	-0.14	-0.14	N/A
UFL1	ENST00000369278.4	UFM1-specific ligase 1	298	4	1	0	3	0	hsa-miR-590-3p	-0.14	-0.14	N/A
HIST1H2BC	ENST00000314332.5	histone cluster 1, H2bc	13	2	0	0	2	0	hsa-miR-590-3p	-0.14	-0.14	N/A
SAYSD1	ENST00000373249.1	SAYSVFN motif domain containing 1	543	2	1	0	1	1	hsa-miR-590-3p	-0.14	-0.14	N/A
DENND5B	ENST00000389082.5	DENN/MADD domain containing 5B	832	6	1	2	3	3	hsa-miR-590-3p	-0.14	-0.15	N/A
GATC	ENST00000551765.1	glutamyl-tRNA(Gln) amidotransferase, subunit C	781	7	2	0	5	2	hsa-miR-590-3p	-0.14	-0.23	N/A
DARS	ENST00000264161.4	aspartyl-tRNA synthetase	361	3	0	1	2	0	hsa-miR-590-3p	-0.14	-0.22	N/A
GAGE2B	ENST00000381725.1	G antigen 2B	5	1	0	1	0	0	hsa-miR-590-3p	-0.14	-0.14	N/A
CCDC144A	ENST00000443444.2	coiled-coil domain containing 144A	5	2	0	1	1	5	hsa-miR-590-3p	-0.14	-0.14	N/A
ZNF433	ENST00000419886.2	zinc finger protein 433	5	1	0	0	1	0	hsa-miR-590-3p	-0.14	-0.14	N/A
CAMTA1	ENST00000473578.1	calmodulin binding transcription activator 1	1674	1	0	1	0	0	hsa-miR-590-3p	-0.14	-0.16	N/A
EFR3A	ENST00000254624.5	EFR3 homolog A (S. cerevisiae)	372	2	0	1	1	5	hsa-miR-590-3p	-0.14	-0.17	N/A
TROVE2	ENST00000432079.1	TROVE domain family, member 2	380	7	2	3	2	5	hsa-miR-590-3p	-0.14	-0.65	N/A
RBMY1A1	ENST00000382707.2	RNA binding motif protein, Y-linked, family 1, member A1	5	2	0	2	0	1	hsa-miR-590-3p	-0.14	-0.14	N/A
CSTA	ENST00000479204.1	cystatin A (stefin A)	5	1	0	0	1	0	hsa-miR-590-3p	-0.14	-0.14	N/A
SLC24A2	ENST00000341998.2	solute carrier family 24 (sodium/potassium/calcium exchanger), member 2	5	5	3	1	1	4	hsa-miR-590-3p	-0.14	-0.14	N/A
ZNF66	ENST00000594534.1	zinc finger protein 66	2	1	0	1	0	0	hsa-miR-590-3p	-0.14	-0.14	N/A
RBMY1B	ENST00000383020.3	RNA binding motif protein, Y-linked, family 1, member B	5	2	0	2	0	1	hsa-miR-590-3p	-0.14	-0.14	N/A
NUS1	ENST00000368494.3	nuclear undecaprenyl pyrophosphate synthase 1 homolog (S. cerevisiae)	302	4	1	1	2	3	hsa-miR-590-3p	-0.14	-0.14	N/A
OR2B6	ENST00000244623.1	olfactory receptor, family 2, subfamily B, member 6	21	1	0	1	0	0	hsa-miR-590-3p	-0.14	-0.14	N/A
APOF	ENST00000398189.3	apolipoprotein F	5	1	0	0	1	2	hsa-miR-590-3p	-0.14	-0.14	N/A
RBMY1E	ENST00000382673.2	RNA binding motif protein, Y-linked, family 1, member E	5	2	0	2	0	1	hsa-miR-590-3p	-0.14	-0.14	N/A
RBMY1D	ENST00000382680.1	RNA binding motif protein, Y-linked, family 1, member D	5	2	0	2	0	1	hsa-miR-590-3p	-0.14	-0.14	N/A
GSTP1	ENST00000398606.3	glutathione S-transferase pi 1	15121	1	0	1	0	0	hsa-miR-590-3p	-0.14	-0.14	N/A
ATP5S	ENST00000245448.6	ATP synthase, H+ transporting, mitochondrial Fo complex, subunit s (factor B)	310	8	1	0	7	2	hsa-miR-590-3p	-0.14	-0.21	N/A
VN1R1	ENST00000321039.3	vomeronasal 1 receptor 1	12	5	1	0	4	3	hsa-miR-590-3p	-0.14	-0.24	N/A
DUSP11	ENST00000272444.3	dual specificity phosphatase 11 (RNA/RNP complex 1-interacting)	539	2	0	1	1	2	hsa-miR-590-3p	-0.14	-0.15	N/A
XIAP	ENST00000371199.3	X-linked inhibitor of apoptosis	153	10	1	3	6	5	hsa-miR-590-3p	-0.14	-0.23	N/A
TBCA	ENST00000306388.6	tubulin folding cofactor A	3605	3	0	3	0	2	hsa-miR-590-3p	-0.14	-0.18	N/A
ZNF99	ENST00000596209.1	zinc finger protein 99	0	6	1	2	3	1	hsa-miR-590-3p	-0.14	-0.14	N/A
METTL23	ENST00000588783.1	methyltransferase like 23	33	1	0	0	1	0	hsa-miR-590-3p	-0.14	-0.14	N/A
PTPN4	ENST00000263708.2	protein tyrosine phosphatase, non-receptor type 4 (megakaryocyte)	215	8	2	3	3	11	hsa-miR-590-3p	-0.14	-0.37	N/A
PALM2	ENST00000448454.2	paralemmin 2	35	9	1	4	4	1	hsa-miR-590-3p	-0.14	-0.15	N/A
PLCXD3	ENST00000377801.3	phosphatidylinositol-specific phospholipase C, X domain containing 3	81	7	1	5	1	3	hsa-miR-590-3p	-0.14	-0.14	N/A
BAMBI	ENST00000375533.3	BMP and activin membrane-bound inhibitor	515	5	1	0	4	2	hsa-miR-590-3p	-0.14	-0.18	N/A
LRRIQ3	ENST00000370911.3	leucine-rich repeats and IQ motif containing 3	5	1	0	0	1	1	hsa-miR-590-3p	-0.14	-0.14	N/A
HIST1H2AC	ENST00000602637.1	histone cluster 1, H2ac	1665	1	1	0	0	2	hsa-miR-590-3p	-0.14	-0.15	N/A
LCA5	ENST00000369846.4	Leber congenital amaurosis 5	8	4	1	1	2	1	hsa-miR-590-3p	-0.14	-0.14	N/A
GLS	ENST00000338435.4	glutaminase	1927	5	1	2	2	4	hsa-miR-590-3p	-0.14	-0.22	N/A
LCA10	ENST00000357566.1	Putative lung carcinoma-associated protein 10	5	1	1	0	0	1	hsa-miR-590-3p	-0.14	-0.14	N/A
CCDC141	ENST00000409284.1	coiled-coil domain containing 141	5	2	1	1	0	4	hsa-miR-590-3p	-0.14	-0.14	N/A
TRIM61	ENST00000329314.5	tripartite motif containing 61	5	1	0	1	0	0	hsa-miR-590-3p	-0.14	-0.14	N/A
TMEM161B	ENST00000506536.1	transmembrane protein 161B	14	2	1	1	0	0	hsa-miR-590-3p	-0.14	-0.17	N/A
GRIA4	ENST00000527669.1	glutamate receptor, ionotropic, AMPA 4	7	4	0	3	1	1	hsa-miR-590-3p	-0.14	-0.14	N/A
BOLL	ENST00000392296.4	bol, boule-like (Drosophila)	15	5	0	2	3	1	hsa-miR-590-3p	-0.14	-0.14	N/A
ZNF146	ENST00000443387.2	zinc finger protein 146	3086	5	0	3	2	4	hsa-miR-590-3p	-0.14	-0.17	N/A
SCAI	ENST00000336505.6	suppressor of cancer cell invasion	74	6	0	3	3	8	hsa-miR-590-3p	-0.14	-0.52	N/A
SNX16	ENST00000353788.4	sorting nexin 16	156	4	1	3	0	2	hsa-miR-590-3p	-0.14	-0.19	N/A
BNIP3	ENST00000368636.4	BCL2/adenovirus E1B 19kDa interacting protein 3	203	4	1	0	3	1	hsa-miR-590-3p	-0.14	-0.22	N/A
MDM2	ENST00000462284.1	MDM2 oncogene, E3 ubiquitin protein ligase	455	3	0	3	0	3	hsa-miR-590-3p	-0.14	-0.24	N/A
UBE2U	ENST00000371076.3	ubiquitin-conjugating enzyme E2U (putative)	5	1	0	0	1	0	hsa-miR-590-3p	-0.14	-0.14	N/A
SFTA2	ENST00000359086.3	surfactant associated 2	5	1	0	1	0	0	hsa-miR-590-3p	-0.14	-0.14	N/A
MAP2	ENST00000360351.4	microtubule-associated protein 2	68	3	0	1	2	3	hsa-miR-590-3p	-0.14	-0.18	N/A
EMB	ENST00000303221.5	embigin	17	9	1	4	4	4	hsa-miR-590-3p	-0.14	-0.2	N/A
CDIP1	ENST00000564828.1	cell death-inducing p53 target 1	1857	1	1	0	0	1	hsa-miR-590-3p	-0.14	-0.2	N/A
B3GAT2	ENST00000230053.6	beta-1,3-glucuronyltransferase 2 (glucuronosyltransferase S)	39	6	3	2	1	5	hsa-miR-590-3p	-0.14	-0.19	N/A
LGR4	ENST00000379214.4	leucine-rich repeat containing G protein-coupled receptor 4	1387	1	0	0	1	3	hsa-miR-590-3p	-0.14	-0.17	N/A
SLC35B3	ENST00000379660.4	solute carrier family 35 (adenosine 3'-phospho 5'-phosphosulfate transporter), member B3	83	6	3	2	1	2	hsa-miR-590-3p	-0.14	-0.27	N/A
TMEM47	ENST00000275954.3	transmembrane protein 47	129	4	1	1	2	3	hsa-miR-590-3p	-0.14	-0.15	N/A
CYSLTR1	ENST00000373304.3	cysteinyl leukotriene receptor 1	5	5	2	1	2	6	hsa-miR-590-3p	-0.14	-0.2	N/A
NRXN1	ENST00000342183.5	neurexin 1	5	3	0	0	3	5	hsa-miR-590-3p	-0.14	-0.14	N/A
ZPBP	ENST00000046087.2	zona pellucida binding protein	5	1	0	0	1	0	hsa-miR-590-3p	-0.14	-0.14	N/A
AP000322.54	ENST00000410005.1	Homo sapiens uncharacterized protein ENSP00000386791 (LOC101928147), mRNA.	0	1	0	1	0	0	hsa-miR-590-3p	-0.14	-0.14	N/A
ANGPTL5	ENST00000334289.3	angiopoietin-like 5	5	1	0	1	0	2	hsa-miR-590-3p	-0.14	-0.14	N/A
TMEM91	ENST00000539627.1	transmembrane protein 91	231	1	0	1	0	0	hsa-miR-590-3p	-0.14	-0.14	N/A
TTC14	ENST00000412756.2	tetratricopeptide repeat domain 14	99	5	2	1	2	2	hsa-miR-590-3p	-0.13	-0.17	N/A
STARD4	ENST00000512160.1	StAR-related lipid transfer (START) domain containing 4	767	5	2	2	1	3	hsa-miR-590-3p	-0.13	-0.2	N/A
TMEM170B	ENST00000379426.1	transmembrane protein 170B	489	9	0	5	4	8	hsa-miR-590-3p	-0.13	-0.2	N/A
TUBA1C	ENST00000541364.1	tubulin, alpha 1c	3901	1	0	1	0	0	hsa-miR-590-3p	-0.13	-0.14	N/A
NCK1	ENST00000469404.1	NCK adaptor protein 1	415	7	1	3	3	1	hsa-miR-590-3p	-0.13	-0.2	N/A
RNF6	ENST00000346166.3	ring finger protein (C3H2C3 type) 6	47	1	0	1	0	1	hsa-miR-590-3p	-0.13	-0.13	N/A
GNGT1	ENST00000248572.5	guanine nucleotide binding protein (G protein), gamma transducing activity polypeptide 1	5	1	0	0	1	1	hsa-miR-590-3p	-0.13	-0.13	N/A
CTD-2021H9.3	ENST00000549357.1	Uncharacterized protein	5	1	0	1	0	0	hsa-miR-590-3p	-0.13	-0.13	N/A
GOLIM4	ENST00000470487.1	golgi integral membrane protein 4	48	2	0	0	2	0	hsa-miR-590-3p	-0.13	-0.13	N/A
EXOSC7	ENST00000265564.7	exosome component 7	347	2	2	0	0	0	hsa-miR-590-3p	-0.13	-0.16	N/A
ZNF654	ENST00000309495.5	zinc finger protein 654	456	5	1	1	3	1	hsa-miR-590-3p	-0.13	-0.15	N/A
TSG101	ENST00000251968.3	tumor susceptibility 101	3978	1	0	1	0	0	hsa-miR-590-3p	-0.13	-0.13	N/A
ZNF326	ENST00000370447.3	zinc finger protein 326	162	8	1	4	3	5	hsa-miR-590-3p	-0.13	-0.47	N/A
CREG2	ENST00000324768.5	cellular repressor of E1A-stimulated genes 2	38	5	1	2	2	5	hsa-miR-590-3p	-0.13	-0.18	N/A
SSH1	ENST00000551165.1	slingshot protein phosphatase 1	117	1	1	0	0	0	hsa-miR-590-3p	-0.13	-0.13	N/A
EPCAM	ENST00000263735.4	epithelial cell adhesion molecule	162	1	1	0	0	0	hsa-miR-590-3p	-0.13	-0.13	N/A
MPHOSPH10	ENST00000244230.2	M-phase phosphoprotein 10 (U3 small nucleolar ribonucleoprotein)	232	1	0	1	0	0	hsa-miR-590-3p	-0.13	-0.18	N/A
ZNF721	ENST00000338977.5	zinc finger protein 721	249	6	3	2	1	3	hsa-miR-590-3p	-0.13	-0.15	N/A
XPO4	ENST00000400602.2	exportin 4	718	9	2	7	0	6	hsa-miR-590-3p	-0.13	-0.23	N/A
BEND7	ENST00000396898.2	BEN domain containing 7	68	2	1	1	0	0	hsa-miR-590-3p	-0.13	-0.14	N/A
EML5	ENST00000554922.1	echinoderm microtubule associated protein like 5	60	5	0	1	4	3	hsa-miR-590-3p	-0.13	-0.28	N/A
LRG1	ENST00000306390.6	leucine-rich alpha-2-glycoprotein 1	1511	4	1	0	3	0	hsa-miR-590-3p	-0.13	-0.14	N/A
PLP1	ENST00000303958.2	proteolipid protein 1	5	2	2	0	0	2	hsa-miR-590-3p	-0.13	-0.13	N/A
MYF5	ENST00000228644.3	myogenic factor 5	5	1	0	1	0	0	hsa-miR-590-3p	-0.13	-0.13	N/A
P2RY14	ENST00000309170.3	purinergic receptor P2Y, G-protein coupled, 14	5	3	0	2	1	2	hsa-miR-590-3p	-0.13	-0.13	N/A
COMMD10	ENST00000274458.4	COMM domain containing 10	108	2	1	1	0	0	hsa-miR-590-3p	-0.13	-0.13	N/A
PABPC4L	ENST00000421491.3	poly(A) binding protein, cytoplasmic 4-like	55	3	0	1	2	3	hsa-miR-590-3p	-0.13	-0.16	N/A
C4orf3	ENST00000399075.4	chromosome 4 open reading frame 3	2330	2	1	0	1	1	hsa-miR-590-3p	-0.13	-0.13	N/A
AKAP11	ENST00000025301.2	A kinase (PRKA) anchor protein 11	71	7	1	4	2	4	hsa-miR-590-3p	-0.13	-0.13	N/A
OR2L13	ENST00000358120.2	olfactory receptor, family 2, subfamily L, member 13	5	2	0	1	1	0	hsa-miR-590-3p	-0.13	-0.13	N/A
LRP2BP	ENST00000362004.3	LRP2 binding protein	5	7	1	4	2	1	hsa-miR-590-3p	-0.13	-0.13	N/A
MTRNR2L10	ENST00000545075.1	MT-RNR2-like 10	7	1	0	1	0	0	hsa-miR-590-3p	-0.13	-0.13	N/A
NELFA	ENST00000382882.3	negative elongation factor complex member A	1025	1	0	1	0	0	hsa-miR-590-3p	-0.13	-0.13	N/A
FGF16	ENST00000439435.1	fibroblast growth factor 16	5	1	0	1	0	0	hsa-miR-590-3p	-0.13	-0.13	N/A
PLD5	ENST00000536534.2	phospholipase D family, member 5	5	8*	2	2	3	3	hsa-miR-590-3p	-0.13	-0.13	N/A
REG3A	ENST00000409839.3	regenerating islet-derived 3 alpha	5	1	0	1	0	0	hsa-miR-590-3p	-0.13	-0.13	N/A
LRRTM2	ENST00000274711.6	leucine rich repeat transmembrane neuronal 2	5	7	1	4	2	1	hsa-miR-590-3p	-0.13	-0.13	N/A
IFNG	ENST00000229135.3	interferon, gamma	5	1	1	0	0	0	hsa-miR-590-3p	-0.13	-0.13	N/A
HIST1H2AK	ENST00000330180.2	histone cluster 1, H2ak	26	3	1	2	0	2	hsa-miR-590-3p	-0.13	-0.22	N/A
SEC31A	ENST00000348405.4	SEC31 homolog A (S. cerevisiae)	44	2	0	1	1	0	hsa-miR-590-3p	-0.13	-0.14	N/A
RAP1A	ENST00000369709.3	RAP1A, member of RAS oncogene family	382	3	0	2	1	2	hsa-miR-590-3p	-0.13	-0.16	N/A
AGTR2	ENST00000371906.4	angiotensin II receptor, type 2	5	2	0	2	0	0	hsa-miR-590-3p	-0.13	-0.13	N/A
RP11-1026M7.2	ENST00000502515.1	Uncharacterized protein	5	2	0	0	2	0	hsa-miR-590-3p	-0.13	-0.13	N/A
CDC14A	ENST00000370125.2	cell division cycle 14A	123	4	1	1	2	3	hsa-miR-590-3p	-0.13	-0.13	N/A
IL17F	ENST00000336123.4	interleukin 17F	5	1	0	0	1	0	hsa-miR-590-3p	-0.13	-0.13	N/A
RP11-826N14.2	ENST00000512675.1	Uncharacterized protein	5	2	0	0	2	0	hsa-miR-590-3p	-0.13	-0.13	N/A
UFM1	ENST00000239878.4	ubiquitin-fold modifier 1	1502	3	0	3	0	1	hsa-miR-590-3p	-0.13	-0.13	N/A
FAM63B	ENST00000559228.1	family with sequence similarity 63, member B	41	10	1	4	5	3	hsa-miR-590-3p	-0.13	-0.23	N/A
AASS	ENST00000393376.1	aminoadipate-semialdehyde synthase	72	4	1	1	2	4	hsa-miR-590-3p	-0.13	-0.31	N/A
ARF4	ENST00000303436.6	ADP-ribosylation factor 4	390	2	0	1	1	0	hsa-miR-590-3p	-0.13	-0.13	N/A
CLCA1	ENST00000394711.1	chloride channel accessory 1	5	1	0	1	0	0	hsa-miR-590-3p	-0.13	-0.13	N/A
AL050303.1	ENST00000596508.1	Uncharacterized protein; cDNA FLJ43689 fis, clone TBAES2003550	5	1	1	0	0	0	hsa-miR-590-3p	-0.13	-0.13	N/A
FNTA	ENST00000302279.3	farnesyltransferase, CAAX box, alpha	7	1	1	0	0	0	hsa-miR-590-3p	-0.13	-0.13	N/A
RSPH3	ENST00000367069.2	radial spoke 3 homolog (Chlamydomonas)	59	7	1	3	3	5	hsa-miR-590-3p	-0.13	-0.13	N/A
ARMC9	ENST00000349938.4	armadillo repeat containing 9	247	1	0	1	0	0	hsa-miR-590-3p	-0.13	-0.13	N/A
MOB1B	ENST00000309395.2	MOB kinase activator 1B	54	6	2	3	1	2	hsa-miR-590-3p	-0.13	-0.13	N/A
AC007390.5	ENST00000402297.1	HCG1988162; Uncharacterized protein	223	5	1	2	2	3	hsa-miR-590-3p	-0.13	-0.16	N/A
TMEM128	ENST00000254742.2	transmembrane protein 128	5	1	0	1	0	1	hsa-miR-590-3p	-0.13	-0.13	N/A
FAM8A1	ENST00000259963.3	family with sequence similarity 8, member A1	1064	6	2	3	1	4	hsa-miR-590-3p	-0.13	-0.13	N/A
RUNDC3B	ENST00000338056.3	RUN domain containing 3B	41	4	1	3	0	3	hsa-miR-590-3p	-0.13	-0.13	N/A
CRLS1	ENST00000378863.4	cardiolipin synthase 1	4205	2	0	1	1	4	hsa-miR-590-3p	-0.13	-0.14	N/A
E2F5	ENST00000418930.2	E2F transcription factor 5, p130-binding	10	1	0	1	0	0	hsa-miR-590-3p	-0.13	-0.13	N/A
C9orf57	ENST00000377024.3	chromosome 9 open reading frame 57	5	1	0	1	0	1	hsa-miR-590-3p	-0.13	-0.13	N/A
UBN2	ENST00000473989.3	ubinuclein 2	238	6	0	2	4	5	hsa-miR-590-3p	-0.13	-0.15	N/A
DBT	ENST00000370132.4	dihydrolipoamide branched chain transacylase E2	117	14	1	7	6	8	hsa-miR-590-3p	-0.13	-0.24	N/A
NFIB	ENST00000397575.3	nuclear factor I/B	1149	9	3	4	2	4	hsa-miR-590-3p	-0.13	-0.19	N/A
NDUFA12	ENST00000547986.1	NADH dehydrogenase (ubiquinone) 1 alpha subcomplex, 12	299	1	0	1	0	0	hsa-miR-590-3p	-0.13	-0.13	N/A
XRCC4	ENST00000511817.1	X-ray repair complementing defective repair in Chinese hamster cells 4	573	1	0	1	0	0	hsa-miR-590-3p	-0.13	-0.13	N/A
HSD17B12	ENST00000278353.4	hydroxysteroid (17-beta) dehydrogenase 12	1422	14	2	5	7	9	hsa-miR-590-3p	-0.13	-0.67	N/A
FAM196B	ENST00000377365.3	family with sequence similarity 196, member B	174	3	0	1	2	1	hsa-miR-590-3p	-0.13	-0.13	N/A
STAG2	ENST00000371160.1	stromal antigen 2	216	3	2	0	1	1	hsa-miR-590-3p	-0.13	-0.14	N/A
PIGB	ENST00000164305.5	phosphatidylinositol glycan anchor biosynthesis, class B	123	1	1	0	0	0	hsa-miR-590-3p	-0.13	-0.13	N/A
IFNA8	ENST00000380205.1	interferon, alpha 8	5	1	0	1	0	1	hsa-miR-590-3p	-0.13	-0.13	N/A
SLC8A1	ENST00000406785.2	solute carrier family 8 (sodium/calcium exchanger), member 1	61	18*	4	7	6	15	hsa-miR-590-3p	-0.13	-1.45	N/A
C10orf112	ENST00000454679.2	chromosome 10 open reading frame 112	5	1	0	1	0	1	hsa-miR-590-3p	-0.13	-0.13	N/A
ZMYM2	ENST00000382869.3	zinc finger, MYM-type 2	172	5	0	4	1	3	hsa-miR-590-3p	-0.13	-0.24	N/A
CYP7B1	ENST00000310193.3	cytochrome P450, family 7, subfamily B, polypeptide 1	53	4	1	2	1	4	hsa-miR-590-3p	-0.13	-0.14	N/A
HLA-A	ENST00000396634.1	major histocompatibility complex, class I, A	276	2	1	1	0	1	hsa-miR-590-3p	-0.13	-0.14	N/A
ANP32E	ENST00000533654.1	acidic (leucine-rich) nuclear phosphoprotein 32 family, member E	572	4	1	1	2	4	hsa-miR-590-3p	-0.13	-0.17	N/A
NLGN1	ENST00000457714.1	neuroligin 1	36	6	0	2	4	4	hsa-miR-590-3p	-0.13	-0.15	N/A
EIF2B1	ENST00000424014.2	eukaryotic translation initiation factor 2B, subunit 1 alpha, 26kDa	162	1	1	0	0	0	hsa-miR-590-3p	-0.13	-0.13	N/A
GSTA1	ENST00000334575.5	glutathione S-transferase alpha 1	5	1	0	1	0	1	hsa-miR-590-3p	-0.12	-0.13	N/A
TDRD15	ENST00000405799.1	tudor domain containing 15	0	1	0	1	0	2	hsa-miR-590-3p	-0.12	-0.12	N/A
DKK2	ENST00000285311.3	dickkopf WNT signaling pathway inhibitor 2	5	4	0	1	3	4	hsa-miR-590-3p	-0.12	-0.12	N/A
TMEM101	ENST00000589334.1	transmembrane protein 101	313	1	0	1	0	1	hsa-miR-590-3p	-0.12	-0.12	N/A
KLRD1	ENST00000381908.3	killer cell lectin-like receptor subfamily D, member 1	5	5	1	3	1	2	hsa-miR-590-3p	-0.12	-0.12	N/A
AP1S3	ENST00000396654.2	adaptor-related protein complex 1, sigma 3 subunit	130	7	0	1	6	4	hsa-miR-590-3p	-0.12	-0.15	N/A
BCCIP	ENST00000368759.5	BRCA2 and CDKN1A interacting protein	869	1	1	0	0	2	hsa-miR-590-3p	-0.12	-0.18	N/A
CPEB2	ENST00000538197.1	cytoplasmic polyadenylation element binding protein 2	367	7	2	2	3	1	hsa-miR-590-3p	-0.12	-0.13	N/A
ZNF793	ENST00000445217.1	zinc finger protein 793	22	5	0	1	4	7	hsa-miR-590-3p	-0.12	-0.34	N/A
DNM3	ENST00000367731.1	dynamin 3	59	6	3	1	2	4	hsa-miR-590-3p	-0.12	-0.13	N/A
AL021546.6	ENST00000551806.1	Glutamyl-tRNA(Gln) amidotransferase subunit C, mitochondrial	781	7	2	0	5	2	hsa-miR-590-3p	-0.12	-0.2	N/A
MLF1IP	ENST00000281453.5	MLF1 interacting protein	164	2	1	1	0	1	hsa-miR-590-3p	-0.12	-0.13	N/A
SAMD5	ENST00000367474.1	sterile alpha motif domain containing 5	28	5	1	3	1	5	hsa-miR-590-3p	-0.12	-0.12	N/A
FAM199X	ENST00000493442.1	family with sequence similarity 199, X-linked	856	8	2	2	4	5	hsa-miR-590-3p	-0.12	-0.15	N/A
EPHA5	ENST00000273854.3	EPH receptor A5	48	5	0	2	3	4	hsa-miR-590-3p	-0.12	-0.18	N/A
CEBPZ	ENST00000234170.5	CCAAT/enhancer binding protein (C/EBP), zeta	691	2	1	1	0	0	hsa-miR-590-3p	-0.12	-0.23	N/A
RP11-47I22.3	ENST00000556569.1	Uncharacterized protein	93	1	0	0	1	0	hsa-miR-590-3p	-0.12	-0.12	N/A
RP11-830F9.6	ENST00000378347.2	Uncharacterized protein; cDNA FLJ26728 fis, clone PNC06635	5	1	0	1	0	0	hsa-miR-590-3p	-0.12	-0.12	N/A
C7orf57	ENST00000435376.1	chromosome 7 open reading frame 57	5	2	0	2	0	1	hsa-miR-590-3p	-0.12	-0.12	N/A
KATNAL2	ENST00000245121.5	katanin p60 subunit A-like 2	25	2	0	1	1	0	hsa-miR-590-3p	-0.12	-0.12	N/A
ZNF254	ENST00000357002.4	zinc finger protein 254	69	5	2	2	1	4	hsa-miR-590-3p	-0.12	-0.16	N/A
TIMM21	ENST00000169551.6	translocase of inner mitochondrial membrane 21 homolog (yeast)	306	2	1	0	1	1	hsa-miR-590-3p	-0.12	-0.29	N/A
ALG5	ENST00000443765.1	ALG5, dolichyl-phosphate beta-glucosyltransferase	1160	2	0	1	1	0	hsa-miR-590-3p	-0.12	-0.23	N/A
SGK3	ENST00000345714.4	serum/glucocorticoid regulated kinase family, member 3	56	5	0	3	2	3	hsa-miR-590-3p	-0.12	-0.21	N/A
SMIM15	ENST00000339020.3	small integral membrane protein 15	1037	6	0	3	3	4	hsa-miR-590-3p	-0.12	-0.51	N/A
ZFP69	ENST00000372706.1	ZFP69 zinc finger protein	69	2	1	1	0	1	hsa-miR-590-3p	-0.12	-0.21	N/A
FAM174A	ENST00000312637.4	family with sequence similarity 174, member A	246	3	0	1	2	0	hsa-miR-590-3p	-0.12	-0.29	N/A
MAL2	ENST00000276681.6	mal, T-cell differentiation protein 2 (gene/pseudogene)	2056	3	0	1	2	0	hsa-miR-590-3p	-0.12	-0.14	N/A
WBP5	ENST00000372661.3	WW domain binding protein 5	32	1	1	0	0	0	hsa-miR-590-3p	-0.12	-0.21	N/A
ZNF431	ENST00000311048.7	zinc finger protein 431	93	10	0	2	8	10	hsa-miR-590-3p	-0.12	-0.26	N/A
RSBN1L	ENST00000334955.8	round spermatid basic protein 1-like	640	3	0	2	1	4	hsa-miR-590-3p	-0.12	-0.42	N/A
PLSCR4	ENST00000354952.2	phospholipid scramblase 4	133	3	0	2	1	0	hsa-miR-590-3p	-0.12	-0.13	N/A
AKAP5	ENST00000394718.4	A kinase (PRKA) anchor protein 5	75	5	1	2	2	5	hsa-miR-590-3p	-0.12	-0.14	N/A
IDS	ENST00000422081.2	Iduronate 2-sulfatase (Hunter syndrome), isoform CRA_e; Iduronate 2-sulfatase 14 kDa chain; cDNA FLJ42669 fis, clone BRAMY2022168, highly similar to IDURONATE 2-SULFATASE	810	5	0	2	3	0	hsa-miR-590-3p	-0.12	-0.15	N/A
KAL1	ENST00000262648.3	Kallmann syndrome 1 sequence	11	5	0	2	3	3	hsa-miR-590-3p	-0.12	-0.12	N/A
FAM221A	ENST00000344962.4	family with sequence similarity 221, member A	27	1	0	0	1	1	hsa-miR-590-3p	-0.12	-0.12	N/A
SUCLG2	ENST00000307227.5	succinate-CoA ligase, GDP-forming, beta subunit	88	2	1	1	0	0	hsa-miR-590-3p	-0.12	-0.12	N/A
PTN	ENST00000393083.2	pleiotrophin	11	2	0	1	1	1	hsa-miR-590-3p	-0.12	-0.12	N/A
TM9SF1	ENST00000261789.4	transmembrane 9 superfamily member 1	555	1	0	1	0	0	hsa-miR-590-3p	-0.12	-0.12	N/A
SLC25A46	ENST00000355943.3	solute carrier family 25, member 46	391	7	1	3	3	5	hsa-miR-590-3p	-0.12	-0.2	N/A
ZBTB6	ENST00000373659.3	zinc finger and BTB domain containing 6	55	4	1	3	0	4	hsa-miR-590-3p	-0.12	-0.2	N/A
AAK1	ENST00000409085.4	AP2 associated kinase 1	27	10	2	3	5	7	hsa-miR-590-3p	-0.12	-0.24	N/A
BBIP1	ENST00000454061.1	BBSome interacting protein 1	772	2	0	2	0	2	hsa-miR-590-3p	-0.12	-0.24	N/A
C7orf60	ENST00000297145.4	chromosome 7 open reading frame 60	39	4	2	2	0	2	hsa-miR-590-3p	-0.12	-0.13	N/A
C7orf73	ENST00000507606.1	chromosome 7 open reading frame 73	847	2	1	1	0	3	hsa-miR-590-3p	-0.12	-0.18	N/A
ZSWIM2	ENST00000295131.2	zinc finger, SWIM-type containing 2	5	2*	0	1	0	0	hsa-miR-590-3p	-0.12	-0.12	N/A
MAGEA2B	ENST00000370293.2	melanoma antigen family A, 2B	5	1	1	0	0	0	hsa-miR-590-3p	-0.12	-0.12	N/A
TM4SF18	ENST00000296059.2	transmembrane 4 L six family member 18	5	5	2	1	2	4	hsa-miR-590-3p	-0.12	-0.12	N/A
MDFIC	ENST00000393486.1	MyoD family inhibitor domain containing	601	3	0	1	2	3	hsa-miR-590-3p	-0.12	-0.26	N/A
MAGEA2	ENST00000370284.1	melanoma antigen family A, 2	5	1	1	0	0	0	hsa-miR-590-3p	-0.12	-0.12	N/A
KCNQ3	ENST00000388996.4	potassium voltage-gated channel, KQT-like subfamily, member 3	5	1	0	0	1	7	hsa-miR-590-3p	-0.12	-0.12	N/A
WDR70	ENST00000265107.4	WD repeat domain 70	23	6	0	4	2	2	hsa-miR-590-3p	-0.12	-0.16	N/A
THAP9	ENST00000302236.5	THAP domain containing 9	37	4	0	2	2	0	hsa-miR-590-3p	-0.12	-0.13	N/A
MTBP	ENST00000305949.1	Mdm2, transformed 3T3 cell double minute 2, p53 binding protein (mouse) binding protein, 104kDa	58	2	0	0	2	3	hsa-miR-590-3p	-0.12	-0.12	N/A
ZNF143	ENST00000396602.2	zinc finger protein 143	380	5	1	1	3	0	hsa-miR-590-3p	-0.12	-0.13	N/A
ZNF652	ENST00000362063.2	zinc finger protein 652	33	6	1	4	1	6	hsa-miR-590-3p	-0.12	-0.33	N/A
OLA1	ENST00000284719.3	Obg-like ATPase 1	11	5	1	2	2	6	hsa-miR-590-3p	-0.12	-0.15	N/A
PLA2G5	ENST00000375108.3	phospholipase A2, group V	5	2	0	2	0	0	hsa-miR-590-3p	-0.12	-0.24	N/A
NOP58	ENST00000264279.5	NOP58 ribonucleoprotein	72	1	0	1	0	0	hsa-miR-590-3p	-0.12	-0.12	N/A
PRKACB	ENST00000370689.2	protein kinase, cAMP-dependent, catalytic, beta	344	5	3	1	1	1	hsa-miR-590-3p	-0.12	-0.12	N/A
SUCNR1	ENST00000362032.5	succinate receptor 1	5	5	3	1	1	3	hsa-miR-590-3p	-0.12	-0.12	N/A
ADH1A	ENST00000209668.2	alcohol dehydrogenase 1A (class I), alpha polypeptide	5	1	1	0	0	0	hsa-miR-590-3p	-0.12	-0.12	N/A
KIAA2018	ENST00000316407.4	KIAA2018	23	7	1	3	3	1	hsa-miR-590-3p	-0.12	-0.12	N/A
PDE11A	ENST00000286063.6	phosphodiesterase 11A	7	5	2	3	0	2	hsa-miR-590-3p	-0.12	-0.12	N/A
ART4	ENST00000228936.4	ADP-ribosyltransferase 4	5	6	2	2	2	3	hsa-miR-590-3p	-0.12	-0.12	N/A
TMEM170A	ENST00000357613.4	transmembrane protein 170A	70	7	1	3	3	2	hsa-miR-590-3p	-0.12	-0.2	N/A
SNTB2	ENST00000336278.4	syntrophin, beta 2 (dystrophin-associated protein A1, 59kDa, basic component 2)	254	9	1	0	8	2	hsa-miR-590-3p	-0.12	-0.29	N/A
SBSPON	ENST00000297354.6	somatomedin B and thrombospondin, type 1 domain containing	8	5	1	3	1	5	hsa-miR-590-3p	-0.12	-0.15	N/A
CEP57L1	ENST00000368968.2	centrosomal protein 57kDa-like 1	90	9	0	0	9	4	hsa-miR-590-3p	-0.12	-0.24	N/A
MBNL1	ENST00000357472.3	muscleblind-like splicing regulator 1	135	6	2	2	2	3	hsa-miR-590-3p	-0.12	-0.12	N/A
C12orf65	ENST00000253233.1	chromosome 12 open reading frame 65	283	2	0	1	1	0	hsa-miR-590-3p	-0.12	-0.12	N/A
ZC3H12C	ENST00000278590.3	zinc finger CCCH-type containing 12C	150	3	0	3	0	4	hsa-miR-590-3p	-0.12	-0.17	N/A
CBLN4	ENST00000064571.2	cerebellin 4 precursor	5	1	1	0	0	1	hsa-miR-590-3p	-0.12	-0.12	N/A
IFT52	ENST00000373030.3	intraflagellar transport 52 homolog (Chlamydomonas)	398	1	0	0	1	1	hsa-miR-590-3p	-0.12	-0.12	N/A
IL22RA2	ENST00000339602.3	interleukin 22 receptor, alpha 2	5	3	0	2	1	6	hsa-miR-590-3p	-0.12	-0.12	N/A
CDC40	ENST00000368932.1	cell division cycle 40	741	2	1	0	1	1	hsa-miR-590-3p	-0.12	-0.12	N/A
AC117834.1	ENST00000391681.1		5	1	0	0	1	2	hsa-miR-590-3p	-0.12	-0.12	N/A
SLC26A2	ENST00000286298.4	solute carrier family 26 (anion exchanger), member 2	748	5	0	1	4	3	hsa-miR-590-3p	-0.12	-0.12	N/A
C8orf44-SGK3	ENST00000519289.1	C8orf44-SGK3 readthrough	56	5	0	3	2	3	hsa-miR-590-3p	-0.12	-0.23	N/A
ZNF154	ENST00000512439.2	zinc finger protein 154	5	4	2	0	2	0	hsa-miR-590-3p	-0.12	-0.12	N/A
NUDCD2	ENST00000302764.4	NudC domain containing 2	308	7	1	1	5	7	hsa-miR-590-3p	-0.12	-0.2	N/A
LYPLA1	ENST00000316963.3	lysophospholipase I	57	5	0	1	4	7	hsa-miR-590-3p	-0.12	-0.2	N/A
TRIM33	ENST00000358465.2	tripartite motif containing 33	201	7	2	1	4	7	hsa-miR-590-3p	-0.12	-0.17	N/A
NDFIP2	ENST00000218652.7	Nedd4 family interacting protein 2	1747	6	1	4	1	2	hsa-miR-590-3p	-0.12	-0.28	N/A
RPL27	ENST00000253788.5	ribosomal protein L27	34	1	0	0	1	0	hsa-miR-590-3p	-0.12	-0.22	N/A
FAM213A	ENST00000372187.5	family with sequence similarity 213, member A	482	5	1	2	2	6	hsa-miR-590-3p	-0.12	-0.17	N/A
RSF1	ENST00000308488.6	remodeling and spacing factor 1	216	4	0	4	0	7	hsa-miR-590-3p	-0.12	-0.14	N/A
CCDC25	ENST00000356537.4	coiled-coil domain containing 25	654	1	1	0	0	3	hsa-miR-590-3p	-0.12	-0.18	N/A
CNGA1	ENST00000402813.3	cyclic nucleotide gated channel alpha 1	5	3	1	1	1	0	hsa-miR-590-3p	-0.12	-0.12	N/A
ZNF273	ENST00000545510.1	zinc finger protein 273	724	1	0	1	0	0	hsa-miR-590-3p	-0.12	-0.12	N/A
C5orf15	ENST00000231512.3	chromosome 5 open reading frame 15	988	2	2	0	0	0	hsa-miR-590-3p	-0.12	-0.12	N/A
BRIX1	ENST00000336767.5	BRX1, biogenesis of ribosomes, homolog (S. cerevisiae)	1809	1	0	0	1	0	hsa-miR-590-3p	-0.12	-0.12	N/A
HHIP	ENST00000296575.3	hedgehog interacting protein	65	5	0	2	3	3	hsa-miR-590-3p	-0.12	-0.32	N/A
HEBP1	ENST00000014930.4	heme binding protein 1	2855	1	1	0	0	1	hsa-miR-590-3p	-0.12	-0.12	N/A
DUSP14	ENST00000394389.4	dual specificity phosphatase 14	6641	1	1	0	0	0	hsa-miR-590-3p	-0.12	-0.12	N/A
ZNF667	ENST00000591790.1	zinc finger protein 667	24	3	0	0	3	3	hsa-miR-590-3p	-0.12	-0.12	N/A
PAG1	ENST00000220597.4	phosphoprotein associated with glycosphingolipid microdomains 1	53	9	1	3	5	5	hsa-miR-590-3p	-0.12	-0.18	N/A
EREG	ENST00000244869.2	epiregulin	5	3	1	1	1	4	hsa-miR-590-3p	-0.12	-0.12	N/A
PCDH11X	ENST00000373097.1	protocadherin 11 X-linked	5	6	1	1	4	3	hsa-miR-590-3p	-0.12	-0.12	N/A
TDGF1	ENST00000296145.5	teratocarcinoma-derived growth factor 1	5	1	0	0	1	0	hsa-miR-590-3p	-0.12	-0.12	N/A
ZBTB8A	ENST00000316459.4	zinc finger and BTB domain containing 8A	287	9	1	2	6	2	hsa-miR-590-3p	-0.12	-0.14	N/A
KLHDC3	ENST00000326974.4	kelch domain containing 3	349	1	0	0	1	0	hsa-miR-590-3p	-0.12	-0.12	N/A
RFESD	ENST00000513950.2	Rieske (Fe-S) domain containing	15	3	0	1	2	2	hsa-miR-590-3p	-0.12	-0.16	N/A
PURB	ENST00000395699.2	purine-rich element binding protein B	497	9	2	6	1	4	hsa-miR-590-3p	-0.12	-0.2	N/A
MKLN1	ENST00000352689.6	muskelin 1, intracellular mediator containing kelch motifs	477	5	0	1	4	3	hsa-miR-590-3p	-0.12	-0.17	N/A
FAM76B	ENST00000358780.5	family with sequence similarity 76, member B	186	4	0	2	2	3	hsa-miR-590-3p	-0.12	-0.15	N/A
TIAL1	ENST00000369093.2	TIA1 cytotoxic granule-associated RNA binding protein-like 1	1342	7	2	2	3	5	hsa-miR-590-3p	-0.12	-0.29	N/A
MTRNR2L4	ENST00000399974.3	MT-RNR2-like 4	5	1	0	0	1	2	hsa-miR-590-3p	-0.12	-0.12	N/A
RQCD1	ENST00000295701.5	RCD1 required for cell differentiation1 homolog (S. pombe)	1534	1	0	1	0	0	hsa-miR-590-3p	-0.12	-0.12	N/A
TRUB1	ENST00000298746.3	TruB pseudouridine (psi) synthase family member 1	1035	3	0	1	2	2	hsa-miR-590-3p	-0.12	-0.12	N/A
OR51E2	ENST00000396950.3	olfactory receptor, family 51, subfamily E, member 2	5	2	1	1	0	1	hsa-miR-590-3p	-0.12	-0.12	N/A
ZCRB1	ENST00000266529.3	zinc finger CCHC-type and RNA binding motif 1	3535	1	0	0	1	2	hsa-miR-590-3p	-0.12	-0.13	N/A
SLC2A10	ENST00000359271.2	solute carrier family 2 (facilitated glucose transporter), member 10	17	4	0	1	3	2	hsa-miR-590-3p	-0.12	-0.12	N/A
ZBTB8B	ENST00000609129.1	zinc finger and BTB domain containing 8B	18	8	2	2	4	4	hsa-miR-590-3p	-0.12	-0.17	N/A
C1orf52	ENST00000471115.1	chromosome 1 open reading frame 52	1516	4	1	3	0	2	hsa-miR-590-3p	-0.12	-0.18	N/A
ORMDL1	ENST00000392350.3	ORM1-like 1 (S. cerevisiae)	998	3	1	1	1	3	hsa-miR-590-3p	-0.12	-0.18	N/A
ERO1L	ENST00000395686.3	ERO1-like (S. cerevisiae)	1333	3	0	2	1	2	hsa-miR-590-3p	-0.12	-0.14	N/A
ATXN3	ENST00000545170.1	ataxin 3	115	6	0	1	5	0	hsa-miR-590-3p	-0.12	-0.27	N/A
GATAD1	ENST00000287957.3	GATA zinc finger domain containing 1	92	8	0	2	6	2	hsa-miR-590-3p	-0.12	-0.26	N/A
GAGE12G	ENST00000445148.1	G antigen 12G	5	1	0	1	0	0	hsa-miR-590-3p	-0.12	-0.12	N/A
FOXJ1	ENST00000322957.6	forkhead box J1	5	1	0	1	0	0	hsa-miR-590-3p	-0.12	-0.12	N/A
GAGE12F	ENST00000440137.1	G antigen 12F	5	1	0	1	0	0	hsa-miR-590-3p	-0.12	-0.12	N/A
FERMT3	ENST00000345728.5	fermitin family member 3	10	1	0	1	0	0	hsa-miR-590-3p	-0.12	-0.12	N/A
DNAH5	ENST00000265104.4	dynein, axonemal, heavy chain 5	5	2	0	1	1	1	hsa-miR-590-3p	-0.12	-0.12	N/A
GAGE12C	ENST00000420398.2	G antigen 12C	5	1	0	1	0	0	hsa-miR-590-3p	-0.12	-0.12	N/A
GAGE12H	ENST00000381722.1	G antigen 12H	5	1	0	1	0	0	hsa-miR-590-3p	-0.12	-0.12	N/A
NDC80	ENST00000261597.4	NDC80 kinetochore complex component	630	1	0	1	0	0	hsa-miR-590-3p	-0.12	-0.12	N/A
GAGE12D	ENST00000405679.3	G antigen 12D	5	1	0	1	0	0	hsa-miR-590-3p	-0.12	-0.12	N/A
ZNF681	ENST00000402377.3	zinc finger protein 681	21	7	1	3	3	7	hsa-miR-590-3p	-0.11	-0.12	N/A
CEP44	ENST00000296519.4	centrosomal protein 44kDa	376	4	0	1	3	3	hsa-miR-590-3p	-0.11	-0.12	N/A
PJA2	ENST00000361189.2	praja ring finger 2, E3 ubiquitin protein ligase	220	5	3	2	0	1	hsa-miR-590-3p	-0.11	-0.13	N/A
TMEM56	ENST00000370203.4	transmembrane protein 56	113	5	1	1	3	4	hsa-miR-590-3p	-0.11	-0.16	N/A
B3GNT5	ENST00000326505.3	UDP-GlcNAc:betaGal beta-1,3-N-acetylglucosaminyltransferase 5	57	3	1	1	1	0	hsa-miR-590-3p	-0.11	-0.19	N/A
PDE10A	ENST00000366882.1	phosphodiesterase 10A	371	6	1	1	4	2	hsa-miR-590-3p	-0.11	-0.16	N/A
RPL37	ENST00000274242.5	ribosomal protein L37	1785	6	2	1	3	1	hsa-miR-590-3p	-0.11	-0.14	N/A
HAUS6	ENST00000380502.3	HAUS augmin-like complex, subunit 6	24	3	1	2	0	1	hsa-miR-590-3p	-0.11	-0.12	N/A
SLC17A8	ENST00000323346.5	solute carrier family 17 (vesicular glutamate transporter), member 8	5	5	2	1	2	2	hsa-miR-590-3p	-0.11	-0.11	N/A
GAGE2D	ENST00000404720.2	G antigen 2D	5	1	0	1	0	0	hsa-miR-590-3p	-0.11	-0.11	N/A
GPR12	ENST00000405846.3	G protein-coupled receptor 12	5	4	0	4	0	3	hsa-miR-590-3p	-0.11	-0.11	N/A
GAGE2C	ENST00000381708.1	G antigen 2C	5	1	0	1	0	0	hsa-miR-590-3p	-0.11	-0.11	N/A
MARCH11	ENST00000332432.8	membrane-associated ring finger (C3HC4) 11	5	1	0	1	0	0	hsa-miR-590-3p	-0.11	-0.11	N/A
GAGE12J	ENST00000442437.2	G antigen 12J	5	1	0	1	0	0	hsa-miR-590-3p	-0.11	-0.11	N/A
PCDH11Y	ENST00000215473.6	protocadherin 11 Y-linked	0	6	1	1	4	3	hsa-miR-590-3p	-0.11	-0.11	N/A
GAGE13	ENST00000381751.1	G antigen 13	5	1	0	1	0	0	hsa-miR-590-3p	-0.11	-0.11	N/A
GAGE12I	ENST00000415752.1	G antigen 12I	5	1	0	1	0	0	hsa-miR-590-3p	-0.11	-0.11	N/A
AHR	ENST00000242057.4	aryl hydrocarbon receptor	25	3	1	0	2	2	hsa-miR-590-3p	-0.11	-0.11	N/A
DKK1	ENST00000373970.3	dickkopf WNT signaling pathway inhibitor 1	2384	1	0	1	0	0	hsa-miR-590-3p	-0.11	-0.12	N/A
LYRM2	ENST00000520318.1	LYR motif containing 2	305	5	1	2	2	3	hsa-miR-590-3p	-0.11	-0.15	N/A
LRRC8B	ENST00000330947.2	leucine rich repeat containing 8 family, member B	326	8	0	5	3	4	hsa-miR-590-3p	-0.11	-0.13	N/A
SEC23B	ENST00000336714.3	Sec23 homolog B (S. cerevisiae)	1829	3	1	0	2	3	hsa-miR-590-3p	-0.11	-0.14	N/A
SUMO1	ENST00000392246.2	small ubiquitin-like modifier 1	180	4	1	1	2	2	hsa-miR-590-3p	-0.11	-0.22	N/A
ERBB4	ENST00000342788.4	v-erb-b2 avian erythroblastic leukemia viral oncogene homolog 4	27	5	2	3	0	5	hsa-miR-590-3p	-0.11	-0.12	N/A
TRABD2A	ENST00000409133.1	TraB domain containing 2A	94	7	2	1	4	3	hsa-miR-590-3p	-0.11	-0.12	N/A
LPHN3	ENST00000512091.2	latrophilin 3	93	8	2	5	1	8	hsa-miR-590-3p	-0.11	-0.17	N/A
AL138847.1	ENST00000593719.1	CDNA FLJ26506 fis, clone KDN07105; Uncharacterized protein	5	1	1	0	0	2	hsa-miR-590-3p	-0.11	-0.11	N/A
GAGE12E	ENST00000381698.3	G antigen 12E	5	1	0	1	0	0	hsa-miR-590-3p	-0.11	-0.11	N/A
H3F3C	ENST00000340398.3	H3 histone, family 3C	7	2	0	1	1	0	hsa-miR-590-3p	-0.11	-0.15	N/A
NPFF	ENST00000267017.3	neuropeptide FF-amide peptide precursor	14	1	0	1	0	0	hsa-miR-590-3p	-0.11	-0.11	N/A
ERCC8	ENST00000426742.2	excision repair cross-complementing rodent repair deficiency, complementation group 8	219	6	0	3	3	0	hsa-miR-590-3p	-0.11	-0.24	N/A
ZNF800	ENST00000393313.1	zinc finger protein 800	239	3	0	2	1	1	hsa-miR-590-3p	-0.11	-0.13	N/A
EIF4E3	ENST00000425534.3	eukaryotic translation initiation factor 4E family member 3	475	9	3	4	2	7	hsa-miR-590-3p	-0.11	-0.4	N/A
ALS2CR11	ENST00000439802.1	amyotrophic lateral sclerosis 2 (juvenile) chromosome region, candidate 11	5	1	0	0	1	1	hsa-miR-590-3p	-0.11	-0.11	N/A
SLFN5	ENST00000299977.4	schlafen family member 5	195	11	1	2	8	7	hsa-miR-590-3p	-0.11	-0.2	N/A
VAMP3	ENST00000054666.6	vesicle-associated membrane protein 3	515	1	0	1	0	1	hsa-miR-590-3p	-0.11	-0.12	N/A
ZNF562	ENST00000293648.4	zinc finger protein 562	130	7	2	2	3	5	hsa-miR-590-3p	-0.11	-0.13	N/A
TMEM245	ENST00000374586.3	transmembrane protein 245	1320	6	2	2	2	1	hsa-miR-590-3p	-0.11	-0.12	N/A
ACN9	ENST00000432641.2	ACN9 homolog (S. cerevisiae)	2260	1	0	1	0	1	hsa-miR-590-3p	-0.11	-0.12	N/A
ZSCAN23	ENST00000289788.4	zinc finger and SCAN domain containing 23	5	4	0	2	2	3	hsa-miR-590-3p	-0.11	-0.11	N/A
TRAPPC3L	ENST00000356128.4	trafficking protein particle complex 3-like	5	3	1	1	1	1	hsa-miR-590-3p	-0.11	-0.11	N/A
RPL22	ENST00000234875.4	ribosomal protein L22	1455	2	0	2	0	3	hsa-miR-590-3p	-0.11	-0.11	N/A
HGF	ENST00000222390.5	hepatocyte growth factor (hepapoietin A; scatter factor)	18	2	0	1	1	4	hsa-miR-590-3p	-0.11	-0.11	N/A
TM9SF1	ENST00000530611.1	Transmembrane 9 superfamily member 1	555	1	0	1	0	0	hsa-miR-590-3p	-0.11	-0.11	N/A
GAGE10	ENST00000407599.3	G antigen 10	5	1	0	1	0	0	hsa-miR-590-3p	-0.11	-0.11	N/A
CCDC102B	ENST00000319445.6	coiled-coil domain containing 102B	5	3	0	1	2	0	hsa-miR-590-3p	-0.11	-0.11	N/A
MNDA	ENST00000368141.4	myeloid cell nuclear differentiation antigen	5	1	0	1	0	0	hsa-miR-590-3p	-0.11	-0.11	N/A
GAGE2A	ENST00000362097.1	G antigen 2A	5	1	0	1	0	0	hsa-miR-590-3p	-0.11	-0.11	N/A
GAGE2E	ENST00000402590.3	G antigen 2E	5	1	0	1	0	0	hsa-miR-590-3p	-0.11	-0.11	N/A
TIGD7	ENST00000396862.1	tigger transposable element derived 7	22	1	0	1	0	0	hsa-miR-590-3p	-0.11	-0.11	N/A
ZNF227	ENST00000313040.7	zinc finger protein 227	210	1	1	0	0	1	hsa-miR-590-3p	-0.11	-0.11	N/A
BPTF	ENST00000321892.4	bromodomain PHD finger transcription factor	7	6	3	3	0	2	hsa-miR-590-3p	-0.11	-0.15	N/A
CDS1	ENST00000295887.5	CDP-diacylglycerol synthase (phosphatidate cytidylyltransferase) 1	720	4	1	3	0	4	hsa-miR-590-3p	-0.11	-0.13	N/A
PRKAR2B	ENST00000265717.4	protein kinase, cAMP-dependent, regulatory, type II, beta	148	6	3	1	2	1	hsa-miR-590-3p	-0.11	-0.13	N/A
CYP39A1	ENST00000275016.2	cytochrome P450, family 39, subfamily A, polypeptide 1	152	1	0	1	0	0	hsa-miR-590-3p	-0.11	-0.11	N/A
CRYZ	ENST00000370872.3	crystallin, zeta (quinone reductase)	317	3	1	1	1	0	hsa-miR-590-3p	-0.11	-0.15	N/A
TEX12	ENST00000280358.4	testis expressed 12	5	1	1	0	0	0	hsa-miR-590-3p	-0.11	-0.11	N/A
FAM72A	ENST00000367128.3	family with sequence similarity 72, member A	5	2	0	2	0	0	hsa-miR-590-3p	-0.11	-0.11	N/A
SNX5	ENST00000377759.4	sorting nexin 5	715	1	1	0	0	0	hsa-miR-590-3p	-0.11	-0.11	N/A
FAM72B	ENST00000369390.3	family with sequence similarity 72, member B	5	2	0	2	0	0	hsa-miR-590-3p	-0.11	-0.11	N/A
HNF4G	ENST00000396423.2	hepatocyte nuclear factor 4, gamma	5	6*	0	4	1	3	hsa-miR-590-3p	-0.11	-0.11	N/A
NDNL2	ENST00000332303.4	necdin-like 2	759	1	1	0	0	1	hsa-miR-590-3p	-0.11	-0.11	N/A
SP140	ENST00000350136.5	SP140 nuclear body protein	5	1	0	1	0	0	hsa-miR-590-3p	-0.11	-0.11	N/A
ADRB2	ENST00000305988.4	adrenoceptor beta 2, surface	50	2	0	2	0	0	hsa-miR-590-3p	-0.11	-0.11	N/A
FAM72D	ENST00000400889.1	family with sequence similarity 72, member D	5	2	0	2	0	0	hsa-miR-590-3p	-0.11	-0.11	N/A
ADAMTS17	ENST00000268070.4	ADAM metallopeptidase with thrombospondin type 1 motif, 17	19	3	0	0	3	1	hsa-miR-590-3p	-0.11	-0.15	N/A
NFYB	ENST00000240055.3	nuclear transcription factor Y, beta	375	4	2	1	1	3	hsa-miR-590-3p	-0.11	-0.22	N/A
SEMA3E	ENST00000307792.3	sema domain, immunoglobulin domain (Ig), short basic domain, secreted, (semaphorin) 3E	54	9	3	2	4	8	hsa-miR-590-3p	-0.11	-0.32	N/A
PPARG	ENST00000397000.1	peroxisome proliferator-activated receptor gamma	861	1	0	0	1	0	hsa-miR-590-3p	-0.11	-0.11	N/A
PAPSS1	ENST00000265174.4	3'-phosphoadenosine 5'-phosphosulfate synthase 1	75	3	1	1	1	0	hsa-miR-590-3p	-0.11	-0.14	N/A
ZNF100	ENST00000358296.6	zinc finger protein 100	142	8	2	3	3	6	hsa-miR-590-3p	-0.11	-0.26	N/A
BCAT1	ENST00000261192.7	branched chain amino-acid transaminase 1, cytosolic	1346	4	1	3	0	8	hsa-miR-590-3p	-0.11	-0.12	N/A
USP33	ENST00000370794.3	ubiquitin specific peptidase 33	287	2	1	1	0	1	hsa-miR-590-3p	-0.11	-0.11	N/A
DCAF16	ENST00000382247.1	DDB1 and CUL4 associated factor 16	202	4	1	1	2	1	hsa-miR-590-3p	-0.11	-0.11	N/A
RAP2C	ENST00000342983.2	RAP2C, member of RAS oncogene family	604	4	1	2	1	1	hsa-miR-590-3p	-0.11	-0.13	N/A
PABPC5	ENST00000312600.3	poly(A) binding protein, cytoplasmic 5	5	6	1	3	2	0	hsa-miR-590-3p	-0.11	-0.11	N/A
KLHDC1	ENST00000359332.2	kelch domain containing 1	5	3	1	1	1	0	hsa-miR-590-3p	-0.11	-0.11	N/A
IL36B	ENST00000259213.4	interleukin 36, beta	5	1	0	0	1	2	hsa-miR-590-3p	-0.11	-0.11	N/A
PSORS1C1	ENST00000259881.9	psoriasis susceptibility 1 candidate 1	5	1	0	1	0	0	hsa-miR-590-3p	-0.11	-0.11	N/A
SLC25A21	ENST00000331299.5	solute carrier family 25 (mitochondrial oxoadipate carrier), member 21	110	5	1	2	2	4	hsa-miR-590-3p	-0.11	-0.3	N/A
HLA-DPA1	ENST00000419277.1	major histocompatibility complex, class II, DP alpha 1	5	1	0	1	0	0	hsa-miR-590-3p	-0.11	-0.11	N/A
ZDHHC15	ENST00000373367.3	zinc finger, DHHC-type containing 15	5	7	1	2	4	5	hsa-miR-590-3p	-0.11	-0.11	N/A
LIMA1	ENST00000552491.1	LIM domain and actin binding 1	780	1	0	1	0	0	hsa-miR-590-3p	-0.11	-0.11	N/A
BMPR2	ENST00000374574.2	bone morphogenetic protein receptor, type II (serine/threonine kinase)	287	9	1	3	5	5	hsa-miR-590-3p	-0.11	-0.35	N/A
PKDCC	ENST00000294964.5	protein kinase domain containing, cytoplasmic	123	1	1	0	0	0	hsa-miR-590-3p	-0.11	-0.12	N/A
VMA21	ENST00000330374.6	VMA21 vacuolar H+-ATPase homolog (S. cerevisiae)	2162	3	0	3	0	2	hsa-miR-590-3p	-0.11	-0.11	N/A
MOB1A	ENST00000396049.4	MOB kinase activator 1A	963	4	2	1	1	2	hsa-miR-590-3p	-0.11	-0.27	N/A
DNAJC2	ENST00000249270.7	DnaJ (Hsp40) homolog, subfamily C, member 2	221	1	1	0	0	0	hsa-miR-590-3p	-0.11	-0.3	N/A
PRDM12	ENST00000253008.2	PR domain containing 12	15	1	0	0	1	0	hsa-miR-590-3p	-0.11	-0.11	N/A
MTMR9	ENST00000221086.3	myotubularin related protein 9	400	6	2	3	1	3	hsa-miR-590-3p	-0.11	-0.15	N/A
BTK	ENST00000372880.1	Bruton agammaglobulinemia tyrosine kinase	5	1	1	0	0	0	hsa-miR-590-3p	-0.11	-0.11	N/A
TMEM150C	ENST00000515780.2	transmembrane protein 150C	8	3	0	2	1	0	hsa-miR-590-3p	-0.11	-0.11	N/A
RPL31	ENST00000409320.3	ribosomal protein L31	118807	1	0	1	0	1	hsa-miR-590-3p	-0.11	-0.14	N/A
CTHRC1	ENST00000330295.5	collagen triple helix repeat containing 1	1504	1	0	0	1	0	hsa-miR-590-3p	-0.11	-0.11	N/A
ITGA8	ENST00000378076.3	integrin, alpha 8	7	6	2	2	2	0	hsa-miR-590-3p	-0.11	-0.12	N/A
EPT1	ENST00000260585.7	ethanolaminephosphotransferase 1 (CDP-ethanolamine-specific)	449	5	2	1	2	5	hsa-miR-590-3p	-0.11	-0.12	N/A
SNAP25	ENST00000254976.2	synaptosomal-associated protein, 25kDa	54	5	2	2	1	4	hsa-miR-590-3p	-0.11	-0.26	N/A
ARL9	ENST00000360096.2	ADP-ribosylation factor-like 9	5	1	0	0	1	0	hsa-miR-590-3p	-0.11	-0.11	N/A
ADAM18	ENST00000520772.1	ADAM metallopeptidase domain 18	5	2	1	1	0	0	hsa-miR-590-3p	-0.11	-0.11	N/A
MTRNR2L5	ENST00000512524.2	MT-RNR2-like 5	5	1	0	0	1	2	hsa-miR-590-3p	-0.11	-0.11	N/A
TMEM14E	ENST00000408960.3	transmembrane protein 14E	5	1	0	0	1	0	hsa-miR-590-3p	-0.11	-0.11	N/A
MTRNR2L11	ENST00000604646.1	MT-RNR2-like 11 (pseudogene)	5	1	0	1	0	0	hsa-miR-590-3p	-0.11	-0.11	N/A
HCRTR2	ENST00000370862.3	hypocretin (orexin) receptor 2	5	1	1	0	0	0	hsa-miR-590-3p	-0.11	-0.11	N/A
POTEC	ENST00000358970.5	POTE ankyrin domain family, member C	0	1	0	1	0	0	hsa-miR-590-3p	-0.11	-0.11	N/A
GNG4	ENST00000450593.1	guanine nucleotide binding protein (G protein), gamma 4	1171	2	0	2	0	1	hsa-miR-590-3p	-0.11	-0.14	N/A
ELOVL4	ENST00000369816.4	ELOVL fatty acid elongase 4	129	6	2	1	3	1	hsa-miR-590-3p	-0.11	-0.12	N/A
PIGO	ENST00000298004.5	phosphatidylinositol glycan anchor biosynthesis, class O	152	8	0	4	4	2	hsa-miR-590-3p	-0.11	-0.12	N/A
KCTD16	ENST00000507359.3	potassium channel tetramerization domain containing 16	36	6	2	2	2	8	hsa-miR-590-3p	-0.11	-0.47	N/A
ITGAV	ENST00000261023.3	integrin, alpha V	2407	6	0	5	1	1	hsa-miR-590-3p	-0.11	-0.11	N/A
C5orf24	ENST00000394976.3	chromosome 5 open reading frame 24	2668	4	0	3	1	5	hsa-miR-590-3p	-0.11	-0.11	N/A
LNX1	ENST00000306888.2	ligand of numb-protein X 1, E3 ubiquitin protein ligase	156	2	0	1	1	1	hsa-miR-590-3p	-0.11	-0.12	N/A
RP11-147C23.1	ENST00000413825.2	Uncharacterized protein	5	1	0	1	0	0	hsa-miR-590-3p	-0.11	-0.11	N/A
TRMT1L	ENST00000367504.3	tRNA methyltransferase 1 homolog (S. cerevisiae)-like	410	5	1	2	2	4	hsa-miR-590-3p	-0.11	-0.11	N/A
STXBP5L	ENST00000273666.6	syntaxin binding protein 5-like	19	5	1	1	3	4	hsa-miR-590-3p	-0.11	-0.11	N/A
FANCL	ENST00000403295.3	Fanconi anemia, complementation group L	1115	1	0	0	1	0	hsa-miR-590-3p	-0.11	-0.11	N/A
CCDC126	ENST00000307471.3	coiled-coil domain containing 126	846	1	0	0	1	1	hsa-miR-590-3p	-0.11	-0.11	N/A
ATP8A1	ENST00000381668.5	ATPase, aminophospholipid transporter (APLT), class I, type 8A, member 1	48	5	2	2	1	5	hsa-miR-590-3p	-0.11	-0.11	N/A
RPS3	ENST00000278572.6	ribosomal protein S3	1585	1	0	1	0	0	hsa-miR-590-3p	-0.11	-0.11	N/A
CTD-3088G3.8	ENST00000344649.3	Protein LOC388210	5	1	0	0	1	0	hsa-miR-590-3p	-0.11	-0.11	N/A
GAS2L3	ENST00000547754.1	growth arrest-specific 2 like 3	478	5	2	1	2	1	hsa-miR-590-3p	-0.11	-0.11	N/A
JMY	ENST00000396137.4	junction mediating and regulatory protein, p53 cofactor	10	5	1	2	2	4	hsa-miR-590-3p	-0.11	-0.2	N/A
CACNA2D1	ENST00000356860.3	calcium channel, voltage-dependent, alpha 2/delta subunit 1	418	4	1	1	2	6	hsa-miR-590-3p	-0.11	-0.11	N/A
GNA13	ENST00000439174.2	guanine nucleotide binding protein (G protein), alpha 13	190	4	0	2	2	1	hsa-miR-590-3p	-0.11	-0.14	N/A
TAB3	ENST00000378933.1	TGF-beta activated kinase 1/MAP3K7 binding protein 3	201	2	0	1	1	1	hsa-miR-590-3p	-0.11	-0.15	N/A
BMP5	ENST00000370830.3	bone morphogenetic protein 5	5	2	2	0	0	3	hsa-miR-590-3p	-0.11	-0.11	N/A
SIX2	ENST00000303077.6	SIX homeobox 2	75	1	1	0	0	0	hsa-miR-590-3p	-0.11	-0.11	N/A
SAMSN1	ENST00000400564.1	SAM domain, SH3 domain and nuclear localization signals 1	5	2	0	2	0	0	hsa-miR-590-3p	-0.11	-0.11	N/A
RARRES1	ENST00000237696.5	retinoic acid receptor responder (tazarotene induced) 1	73	1	0	0	1	1	hsa-miR-590-3p	-0.11	-0.11	N/A
DYNC2LI1	ENST00000260605.8	dynein, cytoplasmic 2, light intermediate chain 1	16	1	0	0	1	0	hsa-miR-590-3p	-0.11	-0.11	N/A
RP11-187E13.1	ENST00000553330.1	Uncharacterized protein	127	1	0	1	0	0	hsa-miR-590-3p	-0.11	-0.11	N/A
AC011755.1	ENST00000596384.1	HCG2006742; Protein LOC100996685	5	1	0	1	0	1	hsa-miR-590-3p	-0.11	-0.11	N/A
IKZF5	ENST00000368886.5	IKAROS family zinc finger 5 (Pegasus)	83	3	1	2	0	6	hsa-miR-590-3p	-0.11	-0.2	N/A
GNG10	ENST00000374293.4	guanine nucleotide binding protein (G protein), gamma 10	407	1	0	1	0	1	hsa-miR-590-3p	-0.11	-0.11	N/A
DIP2A	ENST00000318711.7	DIP2 disco-interacting protein 2 homolog A (Drosophila)	298	8	1	4	3	3	hsa-miR-590-3p	-0.11	-0.14	N/A
NMU	ENST00000511469.1	neuromedin U	7	1	0	0	1	0	hsa-miR-590-3p	-0.11	-0.11	N/A
OSTF1	ENST00000346234.6	osteoclast stimulating factor 1	107	1	0	0	1	4	hsa-miR-590-3p	-0.11	-0.12	N/A
SNX10	ENST00000396376.1	sorting nexin 10	9	2	0	0	2	0	hsa-miR-590-3p	-0.11	-0.11	N/A
TNPO1	ENST00000337273.5	transportin 1	2041	9	4	3	2	3	hsa-miR-590-3p	-0.11	-0.2	N/A
CNOT10	ENST00000328834.5	CCR4-NOT transcription complex, subunit 10	3264	1	1	0	0	0	hsa-miR-590-3p	-0.11	-0.13	N/A
BCL10	ENST00000370580.1	B-cell CLL/lymphoma 10	2090	3	2	1	0	5	hsa-miR-590-3p	-0.11	-0.19	N/A
RBBP4	ENST00000373493.5	retinoblastoma binding protein 4	486	6	0	3	3	0	hsa-miR-590-3p	-0.11	-0.11	N/A
DGKB	ENST00000403951.2	diacylglycerol kinase, beta 90kDa	5	6	1	2	3	3	hsa-miR-590-3p	-0.1	-0.1	N/A
TRMT5	ENST00000261249.6	tRNA methyltransferase 5	192	3	0	1	2	3	hsa-miR-590-3p	-0.1	-0.12	N/A
RP11-861L17.3	ENST00000579678.1	Uncharacterized protein	5	1	0	0	1	0	hsa-miR-590-3p	-0.1	-0.1	N/A
HLA-G	ENST00000376828.2	major histocompatibility complex, class I, G	5	1	1	0	0	0	hsa-miR-590-3p	-0.1	-0.1	N/A
OR10H1	ENST00000334920.2	olfactory receptor, family 10, subfamily H, member 1	5	1	0	0	1	0	hsa-miR-590-3p	-0.1	-0.1	N/A
DNAJB4	ENST00000370763.5	DnaJ (Hsp40) homolog, subfamily B, member 4	633	10	1	3	6	9	hsa-miR-590-3p	-0.1	-1.22	N/A
ZNF460	ENST00000360338.3	zinc finger protein 460	164	2	0	1	1	6	hsa-miR-590-3p	-0.1	-0.13	N/A
ZMYM1	ENST00000373330.1	zinc finger, MYM-type 1	215	2	1	0	1	2	hsa-miR-590-3p	-0.1	-0.12	N/A
POMP	ENST00000380842.4	proteasome maturation protein	1065	2	0	1	1	1	hsa-miR-590-3p	-0.1	-0.33	N/A
BRCC3	ENST00000369462.1	BRCA1/BRCA2-containing complex, subunit 3	14	5	0	2	3	3	hsa-miR-590-3p	-0.1	-0.13	N/A
AEBP2	ENST00000266508.9	AE binding protein 2	1228	11	2	4	5	6	hsa-miR-590-3p	-0.1	-0.19	N/A
SOWAHC	ENST00000356454.3	sosondowah ankyrin repeat domain family member C	431	3	1	1	1	1	hsa-miR-590-3p	-0.1	-0.12	N/A
TCTN2	ENST00000303372.5	tectonic family member 2	21	1	0	1	0	1	hsa-miR-590-3p	-0.1	-0.14	N/A
MDM1	ENST00000540418.1	Mdm1 nuclear protein homolog (mouse)	146	2	0	1	1	0	hsa-miR-590-3p	-0.1	-0.1	N/A
HIGD2B	ENST00000311755.3	HIG1 hypoxia inducible domain family, member 2B	5	1	0	0	1	0	hsa-miR-590-3p	-0.1	-0.1	N/A
C10orf131	ENST00000423344.2	chromosome 10 open reading frame 131	5	1	1	0	0	0	hsa-miR-590-3p	-0.1	-0.1	N/A
PCGF5	ENST00000336126.5	polycomb group ring finger 5	176	6	3	0	3	1	hsa-miR-590-3p	-0.1	-0.57	N/A
RBM41	ENST00000372487.1	RNA binding motif protein 41	41	5	1	2	2	2	hsa-miR-590-3p	-0.1	-0.13	N/A
TANK	ENST00000457476.1	TRAF family member-associated NFKB activator	176	5	0	1	4	1	hsa-miR-590-3p	-0.1	-0.45	N/A
DCLRE1A	ENST00000361384.2	DNA cross-link repair 1A	12	3	2	1	0	0	hsa-miR-590-3p	-0.1	-0.33	N/A
MSRB3	ENST00000308259.5	methionine sulfoxide reductase B3	83	5	1	3	1	2	hsa-miR-590-3p	-0.1	-0.13	N/A
RYBP	ENST00000477973.2	RING1 and YY1 binding protein	342	5	1	3	1	3	hsa-miR-590-3p	-0.1	-0.11	N/A
MARCH1	ENST00000274056.7	membrane-associated ring finger (C3HC4) 1, E3 ubiquitin protein ligase	5	5	2	1	2	2	hsa-miR-590-3p	-0.1	-0.1	N/A
FGF20	ENST00000180166.5	fibroblast growth factor 20	5	1	0	1	0	1	hsa-miR-590-3p	-0.1	-0.1	N/A
DNAI2	ENST00000307504.5	dynein, axonemal, intermediate chain 2	5	1	1	0	0	0	hsa-miR-590-3p	-0.1	-0.1	N/A
CCNB3	ENST00000376042.1	cyclin B3	5	1	0	0	1	0	hsa-miR-590-3p	-0.1	-0.1	N/A
HTRA2	ENST00000258080.3	HtrA serine peptidase 2	216	1	1	0	0	0	hsa-miR-590-3p	-0.1	-0.21	N/A
AL136115.1	ENST00000391369.1	HCG2032337; PRO1848; Uncharacterized protein	5	1	1	0	0	0	hsa-miR-590-3p	-0.1	-0.1	N/A
SAMD3	ENST00000368134.2	sterile alpha motif domain containing 3	14	1	0	1	0	0	hsa-miR-590-3p	-0.1	-0.1	N/A
HSPA1A	ENST00000608703.1	heat shock 70kDa protein 1A	6534	1	0	1	0	0	hsa-miR-590-3p	-0.1	-0.1	N/A
C12orf61	ENST00000408887.2	chromosome 12 open reading frame 61	5	2	0	1	1	1	hsa-miR-590-3p	-0.1	-0.1	N/A
PIGY	ENST00000527353.1	phosphatidylinositol glycan anchor biosynthesis, class Y	92	1	1	0	0	0	hsa-miR-590-3p	-0.1	-0.1	N/A
SNX3	ENST00000230085.8	sorting nexin 3	1843	1	0	0	1	1	hsa-miR-590-3p	-0.1	-0.1	N/A
ACTL6A	ENST00000429709.2	actin-like 6A	2504	1	0	0	1	0	hsa-miR-590-3p	-0.1	-0.1	N/A
GK	ENST00000378946.3	glycerol kinase	38	4	1	2	1	3	hsa-miR-590-3p	-0.1	-0.13	N/A
ESCO2	ENST00000305188.8	establishment of sister chromatid cohesion N-acetyltransferase 2	157	7	1	3	3	1	hsa-miR-590-3p	-0.1	-0.13	N/A
ANKRD13C	ENST00000370944.4	ankyrin repeat domain 13C	369	1	0	1	0	5	hsa-miR-590-3p	-0.1	-0.23	N/A
C5orf28	ENST00000500337.2	chromosome 5 open reading frame 28	1711	3	1	0	2	1	hsa-miR-590-3p	-0.1	-0.14	N/A
VTA1	ENST00000367630.4	vesicle (multivesicular body) trafficking 1	1424	6	3	1	2	1	hsa-miR-590-3p	-0.1	-0.18	N/A
CDC73	ENST00000367435.3	cell division cycle 73	579	5	1	2	2	7	hsa-miR-590-3p	-0.1	-0.48	N/A
ABHD17B	ENST00000333421.6	abhydrolase domain containing 17B	104	2	1	1	0	0	hsa-miR-590-3p	-0.1	-0.1	N/A
FZD6	ENST00000358755.4	frizzled family receptor 6	161	1	1	0	0	1	hsa-miR-590-3p	-0.1	-0.14	N/A
EPM2AIP1	ENST00000322716.5	EPM2A (laforin) interacting protein 1	218	6	1	3	2	3	hsa-miR-590-3p	-0.1	-0.11	N/A
CAMK4	ENST00000282356.4	calcium/calmodulin-dependent protein kinase IV	73	8	2	4	2	9	hsa-miR-590-3p	-0.1	-0.16	N/A
AUH	ENST00000375731.4	AU RNA binding protein/enoyl-CoA hydratase	66	2	1	1	0	0	hsa-miR-590-3p	-0.1	-0.24	N/A
CLCA4	ENST00000370563.3	chloride channel accessory 4	5	2	0	2	0	0	hsa-miR-590-3p	-0.1	-0.1	N/A
PMP2	ENST00000256103.2	peripheral myelin protein 2	5	4	1	2	1	2	hsa-miR-590-3p	-0.1	-0.1	N/A
DOPEY2	ENST00000399151.3	dopey family member 2	43	2	1	0	1	1	hsa-miR-590-3p	-0.1	-0.1	N/A
C5orf51	ENST00000381647.2	chromosome 5 open reading frame 51	124	3	0	2	1	4	hsa-miR-590-3p	-0.1	-0.1	N/A
THAP6	ENST00000311638.3	THAP domain containing 6	24	4	1	2	1	3	hsa-miR-590-3p	-0.1	-0.12	N/A
TNKS	ENST00000310430.6	tankyrase, TRF1-interacting ankyrin-related ADP-ribose polymerase	943	5	2	2	1	1	hsa-miR-590-3p	-0.1	-0.11	N/A
PRIMPOL	ENST00000515774.1	primase and polymerase (DNA-directed)	1417	1	0	0	1	0	hsa-miR-590-3p	-0.1	-0.1	N/A
NEDD4	ENST00000338963.2	neural precursor cell expressed, developmentally down-regulated 4, E3 ubiquitin protein ligase	289	2	0	1	1	3	hsa-miR-590-3p	-0.1	-0.11	N/A
PRKCI	ENST00000295797.4	protein kinase C, iota	103	5	0	2	3	3	hsa-miR-590-3p	-0.1	-0.1	N/A
BICD1	ENST00000548411.1	bicaudal D homolog 1 (Drosophila)	205	6	1	4	1	4	hsa-miR-590-3p	-0.1	-0.12	N/A
KRAS	ENST00000256078.4	Kirsten rat sarcoma viral oncogene homolog	40	4	0	1	3	2	hsa-miR-590-3p	-0.1	-0.2	N/A
ASB12	ENST00000362002.2	ankyrin repeat and SOCS box containing 12	5	1	0	1	0	0	hsa-miR-590-3p	-0.1	-0.1	N/A
FMO5	ENST00000441068.2	flavin containing monooxygenase 5	9	1	0	0	1	0	hsa-miR-590-3p	-0.1	-0.1	N/A
FBXO43	ENST00000428847.2	F-box protein 43	133	1	1	0	0	1	hsa-miR-590-3p	-0.1	-0.1	N/A
ZNF214	ENST00000278314.4	zinc finger protein 214	7	1	1	0	0	0	hsa-miR-590-3p	-0.1	-0.1	N/A
FBXO15	ENST00000269500.5	F-box protein 15	7	1	0	0	1	0	hsa-miR-590-3p	-0.1	-0.1	N/A
ZNF706	ENST00000311212.4	zinc finger protein 706	325	2	0	2	0	2	hsa-miR-590-3p	-0.1	-0.18	N/A
CD46	ENST00000358170.2	CD46 molecule, complement regulatory protein	5846	3	0	2	1	3	hsa-miR-590-3p	-0.1	-0.1	N/A
GMNC	ENST00000442080.1	geminin coiled-coil domain containing	19	5	1	1	3	1	hsa-miR-590-3p	-0.1	-0.15	N/A
FAR1	ENST00000354817.3	fatty acyl CoA reductase 1	814	3	1	1	1	3	hsa-miR-590-3p	-0.1	-0.12	N/A
RIMKLB	ENST00000357529.3	ribosomal modification protein rimK-like family member B	164	7	1	5	1	2	hsa-miR-590-3p	-0.1	-0.14	N/A
BTAF1	ENST00000265990.6	BTAF1 RNA polymerase II, B-TFIID transcription factor-associated, 170kDa	917	1	1	0	0	0	hsa-miR-590-3p	-0.1	-0.1	N/A
RPA3-AS1	ENST00000406829.1	RPA3 antisense RNA 1	22	1	0	1	0	0	hsa-miR-590-3p	-0.1	-0.15	N/A
SLC35D2	ENST00000253270.7	solute carrier family 35 (UDP-GlcNAc/UDP-glucose transporter), member D2	223	3	1	1	1	0	hsa-miR-590-3p	-0.1	-0.13	N/A
RSRC1	ENST00000464171.1	arginine/serine-rich coiled-coil 1	642	2	0	1	1	2	hsa-miR-590-3p	-0.1	-0.11	N/A
FAM98B	ENST00000397609.2	family with sequence similarity 98, member B	850	3	0	1	2	4	hsa-miR-590-3p	-0.1	-0.18	N/A
ERLIN1	ENST00000421367.2	ER lipid raft associated 1	86	1	1	0	0	0	hsa-miR-590-3p	-0.1	-0.11	N/A
RB1	ENST00000267163.4	retinoblastoma 1	1891	7	0	3	4	1	hsa-miR-590-3p	-0.1	-0.1	N/A
CTD-2368P22.1	ENST00000550135.1	HCG1811579; Uncharacterized protein	25	6*	2	1	2	0	hsa-miR-590-3p	-0.1	-0.1	N/A
PLCE1	ENST00000371380.3	phospholipase C, epsilon 1	7	7	0	3	4	1	hsa-miR-590-3p	-0.1	-0.1	N/A
KIF18A	ENST00000263181.6	kinesin family member 18A	152	2	1	1	0	0	hsa-miR-590-3p	-0.1	-0.1	N/A
CISD2	ENST00000273986.4	CDGSH iron sulfur domain 2	13	3	0	2	1	6	hsa-miR-590-3p	-0.1	-0.26	N/A
C14orf105	ENST00000216445.3	chromosome 14 open reading frame 105	5	7	1	1	5	1	hsa-miR-590-3p	-0.1	-0.1	N/A
WNK3	ENST00000375169.3	WNK lysine deficient protein kinase 3	55	6	2	0	4	1	hsa-miR-590-3p	-0.1	-0.1	N/A
CNEP1R1	ENST00000458059.3	CTD nuclear envelope phosphatase 1 regulatory subunit 1	546	2	1	1	0	1	hsa-miR-590-3p	-0.1	-0.1	N/A
FYB	ENST00000351578.6	FYN binding protein	5	6	1	2	3	0	hsa-miR-590-3p	-0.1	-0.1	N/A
PARP8	ENST00000503750.2	poly (ADP-ribose) polymerase family, member 8	80	6	1	2	3	3	hsa-miR-590-3p	-0.1	-0.12	N/A
CUL2	ENST00000374746.1	cullin 2	27	1	0	1	0	2	hsa-miR-590-3p	-0.1	-0.14	N/A
ZNF383	ENST00000352998.3	zinc finger protein 383	147	9	1	3	5	1	hsa-miR-590-3p	-0.1	-0.14	N/A
ZBTB44	ENST00000525842.1	zinc finger and BTB domain containing 44	236	11	1	7	3	4	hsa-miR-590-3p	-0.1	-0.2	N/A
PM20D2	ENST00000275072.4	peptidase M20 domain containing 2	2171	4	2	2	0	4	hsa-miR-590-3p	-0.1	-0.1	N/A
BPNT1	ENST00000322067.7	3'(2'), 5'-bisphosphate nucleotidase 1	201	3	2	0	1	0	hsa-miR-590-3p	-0.1	-0.2	N/A
UGCG	ENST00000374279.3	UDP-glucose ceramide glucosyltransferase	1200	1	1	0	0	1	hsa-miR-590-3p	-0.1	-0.1	N/A
SYCP2L	ENST00000283141.6	synaptonemal complex protein 2-like	140	2	0	1	1	0	hsa-miR-590-3p	-0.1	-0.1	N/A
ASPA	ENST00000263080.2	aspartoacylase	5	3	0	1	2	3	hsa-miR-590-3p	-0.1	-0.1	N/A
RAB34	ENST00000447716.1	RAB34, member RAS oncogene family	880	1	0	1	0	0	hsa-miR-590-3p	-0.1	-0.1	N/A
RHCE	ENST00000243186.6	Rh blood group, CcEe antigens	17	1	0	0	1	0	hsa-miR-590-3p	-0.1	-0.1	N/A
SMPX	ENST00000379494.3	small muscle protein, X-linked	19	1	0	1	0	0	hsa-miR-590-3p	-0.1	-0.1	N/A
BEND4	ENST00000504360.1	BEN domain containing 4	187	5	1	3	1	4	hsa-miR-590-3p	-0.1	-0.1	N/A
SDC2	ENST00000302190.4	syndecan 2	774	3	2	1	0	5	hsa-miR-590-3p	-0.1	-0.17	N/A
CHD9	ENST00000566029.1	chromodomain helicase DNA binding protein 9	447	7	2	3	2	1	hsa-miR-590-3p	-0.1	-0.14	N/A
CDK6	ENST00000265734.4	cyclin-dependent kinase 6	1116	6	0	2	4	9	hsa-miR-590-3p	-0.1	-0.11	N/A
ITGB8	ENST00000222573.4	integrin, beta 8	17	6	1	3	2	3	hsa-miR-590-3p	-0.1	-0.14	N/A
BRWD1	ENST00000342449.3	bromodomain and WD repeat domain containing 1	96	17	3	5	9	7	hsa-miR-590-3p	-0.1	-0.45	N/A
PLXDC2	ENST00000377252.4	plexin domain containing 2	506	6	3	2	1	9	hsa-miR-590-3p	-0.1	-0.21	N/A
KRTAP20-2	ENST00000330798.2	keratin associated protein 20-2	45	1	0	1	0	0	hsa-miR-590-3p	-0.1	-0.11	N/A
ZKSCAN8	ENST00000330236.6	zinc finger with KRAB and SCAN domains 8	281	7	0	3	4	3	hsa-miR-590-3p	-0.1	-0.1	N/A
IGSF11	ENST00000425327.2	immunoglobulin superfamily, member 11	5	2	0	2	0	2	hsa-miR-590-3p	-0.1	-0.1	N/A
YAE1D1	ENST00000223273.2	Yae1 domain containing 1	49	2	0	0	2	0	hsa-miR-590-3p	-0.1	-0.14	N/A
MEI4	ENST00000602452.2	meiosis-specific 4 homolog (S. cerevisiae)	5	1	0	0	1	2	hsa-miR-590-3p	-0.1	-0.1	N/A
OR5H6	ENST00000383696.2	olfactory receptor, family 5, subfamily H, member 6	5	1	0	1	0	0	hsa-miR-590-3p	-0.1	-0.1	N/A
DLGAP2	ENST00000421627.2	discs, large (Drosophila) homolog-associated protein 2	5	5	0	0	5	2	hsa-miR-590-3p	-0.1	-0.1	N/A
CPNE2	ENST00000290776.8	copine II	1469	1	0	1	0	0	hsa-miR-590-3p	-0.1	-0.1	N/A
YBX3	ENST00000279550.7	Y box binding protein 3	631	1	0	1	0	1	hsa-miR-590-3p	-0.1	-0.1	N/A
LAMP2	ENST00000371335.4	lysosomal-associated membrane protein 2	3095	5	1	3	1	2	hsa-miR-590-3p	-0.1	-0.1	N/A
TNRC6B	ENST00000335727.9	trinucleotide repeat containing 6B	69	9	0	3	6	2	hsa-miR-590-3p	-0.1	-0.12	N/A
C12orf49	ENST00000261318.3	chromosome 12 open reading frame 49	673	4	3	0	1	0	hsa-miR-590-3p	-0.1	-0.1	N/A
PTBP3	ENST00000374257.1	polypyrimidine tract binding protein 3	214	10	2	3	5	8	hsa-miR-590-3p	-0.1	-0.17	N/A
GLRB	ENST00000541722.1	glycine receptor, beta	118	3	1	2	0	1	hsa-miR-590-3p	-0.1	-0.13	N/A
MAF	ENST00000393350.1	v-maf avian musculoaponeurotic fibrosarcoma oncogene homolog	608	6	0	4	2	3	hsa-miR-590-3p	-0.1	-0.1	N/A
ZNF430	ENST00000261560.5	zinc finger protein 430	34	9	1	1	7	1	hsa-miR-590-3p	-0.1	-0.13	N/A
PPM1E	ENST00000308249.2	protein phosphatase, Mg2+/Mn2+ dependent, 1E	178	5	1	3	1	1	hsa-miR-590-3p	-0.1	-0.1	N/A
ZRANB3	ENST00000401392.1	zinc finger, RAN-binding domain containing 3	26	1	0	0	1	2	hsa-miR-590-3p	-0.1	-0.13	N/A
EBI3	ENST00000221847.5	Epstein-Barr virus induced 3	5	1	0	0	1	0	hsa-miR-590-3p	-0.1	-0.1	N/A
AARD	ENST00000378279.3	alanine and arginine rich domain containing protein	7	2	0	0	2	2	hsa-miR-590-3p	-0.1	-0.13	N/A
ASTE1	ENST00000514044.1	asteroid homolog 1 (Drosophila)	108	1	0	1	0	0	hsa-miR-590-3p	-0.1	-0.1	N/A
LPCAT2	ENST00000262134.5	lysophosphatidylcholine acyltransferase 2	360	4	0	3	1	3	hsa-miR-590-3p	-0.1	-0.13	N/A
SVEP1	ENST00000401783.2	sushi, von Willebrand factor type A, EGF and pentraxin domain containing 1	154	1	0	0	1	0	hsa-miR-590-3p	-0.1	-0.1	N/A
TRIM73	ENST00000450434.1	tripartite motif containing 73	5	1	0	0	1	0	hsa-miR-590-3p	-0.1	-0.1	N/A
RP11-180C1.1	ENST00000515720.1	Uncharacterized protein	5	1	0	0	1	0	hsa-miR-590-3p	-0.1	-0.1	N/A
SLC17A6	ENST00000263160.3	solute carrier family 17 (vesicular glutamate transporter), member 6	5	3	1	2	0	2	hsa-miR-590-3p	-0.1	-0.1	N/A
SLC28A1	ENST00000338602.2	solute carrier family 28 (concentrative nucleoside transporter), member 1	5	2	0	1	1	4	hsa-miR-590-3p	-0.1	-0.11	N/A
FOLH1	ENST00000256999.2	folate hydrolase (prostate-specific membrane antigen) 1	5	1	0	1	0	0	hsa-miR-590-3p	-0.1	-0.1	N/A
CTC-534A2.2	ENST00000510585.2	CDNA FLJ26957 fis, clone SLV00486; Uncharacterized protein	12	1	0	1	0	0	hsa-miR-590-3p	-0.1	-0.1	N/A
DNA2	ENST00000399180.2	DNA replication helicase/nuclease 2	81	1	0	1	0	3	hsa-miR-590-3p	-0.1	-0.13	N/A
GMPS	ENST00000496455.2	guanine monphosphate synthase	867	6	3	1	2	2	hsa-miR-590-3p	-0.1	-0.13	N/A
WDR5B	ENST00000330689.4	WD repeat domain 5B	23	2	0	1	1	2	hsa-miR-590-3p	-0.1	-0.15	N/A
OLR1	ENST00000543993.1	oxidized low density lipoprotein (lectin-like) receptor 1	15	2	0	2	0	1	hsa-miR-590-3p	-0.1	-0.1	N/A
PNISR	ENST00000369239.5	PNN-interacting serine/arginine-rich protein	600	6	2	3	1	4	hsa-miR-590-3p	-0.1	-0.25	N/A
TOR1AIP2	ENST00000367612.3	torsin A interacting protein 2	569	4	0	2	2	2	hsa-miR-590-3p	-0.1	-0.13	N/A
FBXL4	ENST00000369244.2	F-box and leucine-rich repeat protein 4	321	5	1	4	0	12	hsa-miR-590-3p	-0.1	-0.17	N/A
PYROXD1	ENST00000240651.9	pyridine nucleotide-disulphide oxidoreductase domain 1	5	5	0	1	4	2	hsa-miR-590-3p	-0.1	-0.17	N/A
TTC32	ENST00000402414.1	tetratricopeptide repeat domain 32	119	1	0	0	1	0	hsa-miR-590-3p	-0.1	-0.1	N/A
RMI1	ENST00000325875.3	RecQ mediated genome instability 1	409	1	0	0	1	0	hsa-miR-590-3p	-0.1	-0.1	N/A
LRFN5	ENST00000554171.1	leucine rich repeat and fibronectin type III domain containing 5	5	1	0	1	0	1	hsa-miR-590-3p	-0.1	-0.1	N/A
GEM	ENST00000396194.2	GTP binding protein overexpressed in skeletal muscle	40	1	0	0	1	1	hsa-miR-590-3p	-0.1	-0.1	N/A
IPP	ENST00000396478.3	intracisternal A particle-promoted polypeptide	216	9	1	2	6	4	hsa-miR-590-3p	-0.1	-0.13	N/A
MSANTD3-TMEFF1	ENST00000502978.1	MSANTD3-TMEFF1 readthrough	234	2	0	1	1	0	hsa-miR-590-3p	-0.1	-0.1	N/A
TCAIM	ENST00000342649.4	T cell activation inhibitor, mitochondrial	844	1	0	0	1	1	hsa-miR-590-3p	-0.1	-0.1	N/A
AQP11	ENST00000313578.3	aquaporin 11	75	1	0	0	1	1	hsa-miR-590-3p	-0.1	-0.1	N/A
PDIK1L	ENST00000374271.4	PDLIM1 interacting kinase 1 like	5	4	1	3	0	2	hsa-miR-590-3p	-0.1	-0.1	N/A
LRAT	ENST00000336356.3	lecithin retinol acyltransferase (phosphatidylcholine--retinol O-acyltransferase)	9	5	2	1	2	1	hsa-miR-590-3p	-0.1	-0.1	N/A
AKR1C1	ENST00000380859.1	aldo-keto reductase family 1, member C1	10	1	1	0	0	0	hsa-miR-590-3p	-0.1	-0.19	N/A
MTX3	ENST00000509852.1	metaxin 3	304	5	1	2	2	4	hsa-miR-590-3p	-0.1	-0.1	N/A
CENPN	ENST00000305850.5	centromere protein N	532	3	0	0	3	2	hsa-miR-590-3p	-0.1	-0.51	N/A
KRTAP26-1	ENST00000360542.3	keratin associated protein 26-1	5	1	0	0	1	1	hsa-miR-590-3p	-0.1	-0.1	N/A
ZNF280B	ENST00000360412.2	zinc finger protein 280B	7	4	2	0	2	1	hsa-miR-590-3p	-0.1	-0.12	N/A
TRIM74	ENST00000395244.1	tripartite motif containing 74	5	1	0	0	1	0	hsa-miR-590-3p	-0.1	-0.1	N/A
VAMP7	ENST00000286448.6	vesicle-associated membrane protein 7	5	2	0	2	0	1	hsa-miR-590-3p	-0.1	-0.1	N/A
INTS5	ENST00000330574.2	integrator complex subunit 5	664	1	0	1	0	0	hsa-miR-590-3p	-0.1	-0.1	N/A
RDH14	ENST00000381249.3	retinol dehydrogenase 14 (all-trans/9-cis/11-cis)	535	2	1	0	1	0	hsa-miR-590-3p	-0.1	-0.1	N/A
NKG2-E	ENST00000539033.1	Uncharacterized protein	7	1	0	0	1	0	hsa-miR-590-3p	-0.1	-0.1	N/A
LRRC7	ENST00000310961.5	leucine rich repeat containing 7	18	2	0	1	1	1	hsa-miR-590-3p	-0.1	-0.1	N/A
ZNF813	ENST00000396403.4	zinc finger protein 813	10	7	0	4	3	4	hsa-miR-590-3p	-0.09	-0.11	N/A
CLDN23	ENST00000519106.1	claudin 23	53	1	0	1	0	0	hsa-miR-590-3p	-0.09	-0.18	N/A
POLH	ENST00000372226.1	polymerase (DNA directed), eta	450	8	1	1	6	4	hsa-miR-590-3p	-0.09	-0.11	N/A
C18orf32	ENST00000579820.1	chromosome 18 open reading frame 32	733	5	0	1	4	4	hsa-miR-590-3p	-0.09	-0.24	N/A
TTLL7	ENST00000260505.8	tubulin tyrosine ligase-like family, member 7	93	5	0	2	3	8	hsa-miR-590-3p	-0.09	-0.15	N/A
UTP6	ENST00000261708.4	UTP6, small subunit (SSU) processome component, homolog (yeast)	125	4	1	0	3	2	hsa-miR-590-3p	-0.09	-0.11	N/A
TALDO1	ENST00000528097.1	transaldolase 1	10	1	0	1	0	0	hsa-miR-590-3p	-0.09	-0.09	N/A
AXIN2	ENST00000307078.5	axin 2	86	3	0	1	2	0	hsa-miR-590-3p	-0.09	-0.09	N/A
CXXC1	ENST00000412036.2	CXXC finger protein 1	263	1	0	1	0	0	hsa-miR-590-3p	-0.09	-0.09	N/A
ZMYM5	ENST00000382907.4	zinc finger, MYM-type 5	283	1	0	1	0	0	hsa-miR-590-3p	-0.09	-0.09	N/A
GCSAML	ENST00000366488.4	germinal center-associated, signaling and motility-like	5	5	1	2	2	2	hsa-miR-590-3p	-0.09	-0.09	N/A
EBNA1BP2	ENST00000431635.2	EBNA1 binding protein 2	930	1	0	0	1	0	hsa-miR-590-3p	-0.09	-0.1	N/A
LIFR	ENST00000263409.4	leukemia inhibitory factor receptor alpha	44	5	0	4	1	4	hsa-miR-590-3p	-0.09	-0.27	N/A
PEX7	ENST00000541292.1	peroxisomal biogenesis factor 7	661	1	0	1	0	2	hsa-miR-590-3p	-0.09	-0.14	N/A
ENPP5	ENST00000371383.2	ectonucleotide pyrophosphatase/phosphodiesterase 5 (putative)	15	18	2	6	10	8	hsa-miR-590-3p	-0.09	-1.7	N/A
ARF6	ENST00000298316.5	ADP-ribosylation factor 6	31	7	0	4	3	0	hsa-miR-590-3p	-0.09	-0.11	N/A
CDC7	ENST00000234626.6	cell division cycle 7	416	4	1	1	2	3	hsa-miR-590-3p	-0.09	-0.2	N/A
HIST1H2BF	ENST00000359985.1	histone cluster 1, H2bf	16	2	1	1	0	3	hsa-miR-590-3p	-0.09	-0.37	N/A
RIMS2	ENST00000507740.1	regulating synaptic membrane exocytosis 2	8	5	0	3	2	4	hsa-miR-590-3p	-0.09	-0.09	N/A
C1R	ENST00000542285.1	complement component 1, r subcomponent	1944	1	1	0	0	0	hsa-miR-590-3p	-0.09	-0.09	N/A
NGDN	ENST00000397154.3	neuroguidin, EIF4E binding protein	679	1	0	1	0	1	hsa-miR-590-3p	-0.09	-0.09	N/A
TMEFF1	ENST00000374879.4	transmembrane protein with EGF-like and two follistatin-like domains 1	234	2	0	1	1	0	hsa-miR-590-3p	-0.09	-0.09	N/A
TMED2	ENST00000262225.3	transmembrane emp24 domain trafficking protein 2	3025	3	1	1	1	1	hsa-miR-590-3p	-0.09	-0.09	N/A
EIF3E	ENST00000220849.5	eukaryotic translation initiation factor 3, subunit E	906	1	0	1	0	0	hsa-miR-590-3p	-0.09	-0.09	N/A
ANKRD36	ENST00000357042.4	ankyrin repeat domain 36	5	5	0	2	3	0	hsa-miR-590-3p	-0.09	-0.09	N/A
GIF	ENST00000257248.2	gastric intrinsic factor (vitamin B synthesis)	5	1	0	1	0	0	hsa-miR-590-3p	-0.09	-0.09	N/A
ANK3	ENST00000280772.2	ankyrin 3, node of Ranvier (ankyrin G)	74	4	3	0	1	3	hsa-miR-590-3p	-0.09	-0.1	N/A
PPM1D	ENST00000305921.3	protein phosphatase, Mg2+/Mn2+ dependent, 1D	896	3	0	2	1	1	hsa-miR-590-3p	-0.09	-0.11	N/A
ATF1	ENST00000262053.3	activating transcription factor 1	1599	4	0	3	1	0	hsa-miR-590-3p	-0.09	-0.1	N/A
KLHL24	ENST00000454652.2	kelch-like family member 24	143	5	2	2	1	4	hsa-miR-590-3p	-0.09	-0.13	N/A
CMTM6	ENST00000205636.3	CKLF-like MARVEL transmembrane domain containing 6	169	3	1	2	0	2	hsa-miR-590-3p	-0.09	-0.12	N/A
THSD7A	ENST00000423059.4	thrombospondin, type I, domain containing 7A	5	5	0	3	2	4	hsa-miR-590-3p	-0.09	-0.09	N/A
CRYBG3	ENST00000389622.2	beta-gamma crystallin domain containing 3	46	3	0	2	1	0	hsa-miR-590-3p	-0.09	-0.09	N/A
RFX3	ENST00000382004.3	regulatory factor X, 3 (influences HLA class II expression)	37	5	2	2	1	5	hsa-miR-590-3p	-0.09	-0.13	N/A
HNRNPL	ENST00000221419.5	heterogeneous nuclear ribonucleoprotein L	997	2	0	1	1	0	hsa-miR-590-3p	-0.09	-0.09	N/A
SLC51B	ENST00000334287.2	solute carrier family 51, beta subunit	25	1	0	1	0	0	hsa-miR-590-3p	-0.09	-0.09	N/A
EPGN	ENST00000413830.1	epithelial mitogen	26	5	1	2	2	0	hsa-miR-590-3p	-0.09	-0.18	N/A
PAGE1	ENST00000376150.3	P antigen family, member 1 (prostate associated)	5	1	0	1	0	0	hsa-miR-590-3p	-0.09	-0.09	N/A
REG1B	ENST00000305089.3	regenerating islet-derived 1 beta	5	1	0	0	1	0	hsa-miR-590-3p	-0.09	-0.09	N/A
PPP3CA	ENST00000512215.1	protein phosphatase 3, catalytic subunit, alpha isozyme	259	1	1	0	0	2	hsa-miR-590-3p	-0.09	-0.11	N/A
FAM210A	ENST00000322247.3	family with sequence similarity 210, member A	222	2	0	1	1	1	hsa-miR-590-3p	-0.09	-0.11	N/A
VSTM2B	ENST00000335523.7	V-set and transmembrane domain containing 2B	17	1	0	1	0	0	hsa-miR-590-3p	-0.09	-0.11	N/A
MLX	ENST00000435881.2	MLX, MAX dimerization protein	771	1	1	0	0	0	hsa-miR-590-3p	-0.09	-0.11	N/A
TANC1	ENST00000263635.6	tetratricopeptide repeat, ankyrin repeat and coiled-coil containing 1	618	6*	0	2	3	0	hsa-miR-590-3p	-0.09	-0.09	N/A
FOPNL	ENST00000573396.1	FGFR1OP N-terminal like	29	2	1	1	0	1	hsa-miR-590-3p	-0.09	-0.11	N/A
LEPROTL1	ENST00000321250.8	leptin receptor overlapping transcript-like 1	1242	4	1	0	3	1	hsa-miR-590-3p	-0.09	-0.23	N/A
MYLK3	ENST00000394809.4	myosin light chain kinase 3	21	6	2	2	2	1	hsa-miR-590-3p	-0.09	-0.12	N/A
B3GNT9	ENST00000449549.3	UDP-GlcNAc:betaGal beta-1,3-N-acetylglucosaminyltransferase 9	56	1	1	0	0	1	hsa-miR-590-3p	-0.09	-0.1	N/A
ATRX	ENST00000373344.5	alpha thalassemia/mental retardation syndrome X-linked	77	5	1	2	2	1	hsa-miR-590-3p	-0.09	-0.16	N/A
MRPL49	ENST00000279242.2	mitochondrial ribosomal protein L49	142	1	0	1	0	0	hsa-miR-590-3p	-0.09	-0.1	N/A
EGR4	ENST00000545030.1	early growth response 4	5	1	1	0	0	0	hsa-miR-590-3p	-0.09	-0.09	N/A
MMP8	ENST00000236826.3	matrix metallopeptidase 8 (neutrophil collagenase)	5	2	0	1	1	0	hsa-miR-590-3p	-0.09	-0.09	N/A
IRF4	ENST00000380956.4	interferon regulatory factor 4	10	3	1	2	0	2	hsa-miR-590-3p	-0.09	-0.09	N/A
MYOZ2	ENST00000307128.5	myozenin 2	5	2	0	0	2	4	hsa-miR-590-3p	-0.09	-0.12	N/A
RPL3L	ENST00000268661.7	ribosomal protein L3-like	5	1	0	0	1	0	hsa-miR-590-3p	-0.09	-0.09	N/A
WDR17	ENST00000393643.2	WD repeat domain 17	113	7	1	1	5	3	hsa-miR-590-3p	-0.09	-0.1	N/A
ARL13B	ENST00000535334.1	ADP-ribosylation factor-like 13B	23	4	0	2	2	4	hsa-miR-590-3p	-0.09	-0.09	N/A
IFIT5	ENST00000371795.4	interferon-induced protein with tetratricopeptide repeats 5	160	7	4	1	2	0	hsa-miR-590-3p	-0.09	-0.16	N/A
KIAA1244	ENST00000251691.4	KIAA1244	169	9*	1	2	5	8	hsa-miR-590-3p	-0.09	-0.12	N/A
HMGA2	ENST00000403681.2	high mobility group AT-hook 2	8021	2	1	1	0	2	hsa-miR-590-3p	-0.09	-0.09	N/A
LYSMD3	ENST00000509384.1	LysM, putative peptidoglycan-binding, domain containing 3	92	6	2	3	1	4	hsa-miR-590-3p	-0.09	-0.19	N/A
ADAMTS5	ENST00000284987.5	ADAM metallopeptidase with thrombospondin type 1 motif, 5	68	7	3	4	0	6	hsa-miR-590-3p	-0.09	-0.18	N/A
JAK2	ENST00000381652.3	Janus kinase 2	17	4	0	3	1	1	hsa-miR-590-3p	-0.09	-0.14	N/A
CGRRF1	ENST00000216420.7	cell growth regulator with ring finger domain 1	138	4	1	1	2	2	hsa-miR-590-3p	-0.09	-0.13	N/A
CLK4	ENST00000316308.4	CDC-like kinase 4	218	1	1	0	0	0	hsa-miR-590-3p	-0.09	-0.14	N/A
YME1L1	ENST00000326799.3	YME1-like 1 ATPase	477	9	1	2	6	1	hsa-miR-590-3p	-0.09	-0.19	N/A
ZBTB41	ENST00000367405.4	zinc finger and BTB domain containing 41	33	5	0	3	2	3	hsa-miR-590-3p	-0.09	-0.13	N/A
CD164	ENST00000368961.5	CD164 molecule, sialomucin	2038	3	1	1	1	1	hsa-miR-590-3p	-0.09	-0.14	N/A
CRISP1	ENST00000335847.4	cysteine-rich secretory protein 1	5	4	1	1	2	2	hsa-miR-590-3p	-0.09	-0.18	N/A
TSNAX	ENST00000366639.4	translin-associated factor X	936	4	2	1	1	2	hsa-miR-590-3p	-0.09	-0.09	N/A
OCLN	ENST00000355237.2	occludin	5	4	1	3	0	3	hsa-miR-590-3p	-0.09	-0.09	N/A
POLR2M	ENST00000299638.3	polymerase (RNA) II (DNA directed) polypeptide M	21	5	0	4	1	1	hsa-miR-590-3p	-0.09	-0.09	N/A
SENP7	ENST00000394095.2	SUMO1/sentrin specific peptidase 7	342	5	0	4	1	2	hsa-miR-590-3p	-0.09	-0.09	N/A
KIAA1024	ENST00000305428.3	KIAA1024	5	4	1	3	0	3	hsa-miR-590-3p	-0.09	-0.09	N/A
RECQL	ENST00000444129.2	RecQ protein-like (DNA helicase Q1-like)	5	1	0	0	1	3	hsa-miR-590-3p	-0.09	-0.09	N/A
PEX5L	ENST00000467460.1	peroxisomal biogenesis factor 5-like	5	5	2	0	3	2	hsa-miR-590-3p	-0.09	-0.09	N/A
XKR9	ENST00000408926.3	XK, Kell blood group complex subunit-related family, member 9	5	4	2	1	1	0	hsa-miR-590-3p	-0.09	-0.09	N/A
CKMT2	ENST00000254035.4	creatine kinase, mitochondrial 2 (sarcomeric)	5	1	0	1	0	0	hsa-miR-590-3p	-0.09	-0.09	N/A
TBX20	ENST00000408931.3	T-box 20	0	4	1	3	0	1	hsa-miR-590-3p	-0.09	-0.09	N/A
ADAM28	ENST00000265769.4	ADAM metallopeptidase domain 28	5	5	1	2	2	6	hsa-miR-590-3p	-0.09	-0.09	N/A
LRRC19	ENST00000380055.5	leucine rich repeat containing 19	5	3	1	1	1	2	hsa-miR-590-3p	-0.09	-0.09	N/A
DCAF8L1	ENST00000441525.1	DDB1 and CUL4 associated factor 8-like 1	5	5	0	4	1	7	hsa-miR-590-3p	-0.09	-0.09	N/A
TENM1	ENST00000371130.3	teneurin transmembrane protein 1	5	4	1	3	0	4	hsa-miR-590-3p	-0.09	-0.09	N/A
CFHR1	ENST00000320493.5	complement factor H-related 1	5	1	0	1	0	0	hsa-miR-590-3p	-0.09	-0.09	N/A
TMEM132B	ENST00000299308.3	transmembrane protein 132B	5	6	1	1	4	2	hsa-miR-590-3p	-0.09	-0.09	N/A
SCHIP1	ENST00000445224.2	schwannomin interacting protein 1	891	1	0	0	1	0	hsa-miR-590-3p	-0.09	-0.09	N/A
FER	ENST00000281092.4	fer (fps/fes related) tyrosine kinase	665	5	1	2	2	5	hsa-miR-590-3p	-0.09	-0.09	N/A
GTF2A1	ENST00000553612.1	general transcription factor IIA, 1, 19/37kDa	88	4	0	2	2	8	hsa-miR-590-3p	-0.09	-0.13	N/A
ABLIM1	ENST00000392952.3	actin binding LIM protein 1	1321	5	1	2	2	1	hsa-miR-590-3p	-0.09	-0.09	N/A
SYAP1	ENST00000380155.3	synapse associated protein 1	2689	9	0	4	5	4	hsa-miR-590-3p	-0.09	-0.18	N/A
IDH1	ENST00000345146.2	isocitrate dehydrogenase 1 (NADP+), soluble	503	1	1	0	0	0	hsa-miR-590-3p	-0.09	-0.11	N/A
SLC17A2	ENST00000360488.3	solute carrier family 17, member 2	31	2	1	1	0	2	hsa-miR-590-3p	-0.09	-0.13	N/A
TMX3	ENST00000299608.2	thioredoxin-related transmembrane protein 3	348	6	0	5	1	2	hsa-miR-590-3p	-0.09	-0.11	N/A
ATP13A3	ENST00000439040.1	ATPase type 13A3	243	5	0	4	1	5	hsa-miR-590-3p	-0.09	-0.11	N/A
ZKSCAN1	ENST00000324306.6	zinc finger with KRAB and SCAN domains 1	1314	5	2	0	3	3	hsa-miR-590-3p	-0.09	-0.09	N/A
FMO3	ENST00000367755.4	flavin containing monooxygenase 3	5	4	0	3	1	2	hsa-miR-590-3p	-0.09	-0.18	N/A
MLF1	ENST00000355893.5	myeloid leukemia factor 1	458	2	1	1	0	2	hsa-miR-590-3p	-0.09	-0.12	N/A
RTKN2	ENST00000373789.3	rhotekin 2	192	6	1	4	1	4	hsa-miR-590-3p	-0.09	-0.12	N/A
SMAD5	ENST00000545279.1	SMAD family member 5	225	8	0	5	3	4	hsa-miR-590-3p	-0.09	-0.13	N/A
CATSPER2	ENST00000396879.1	cation channel, sperm associated 2	5	4	1	1	2	5	hsa-miR-590-3p	-0.09	-0.09	N/A
CASP8	ENST00000392259.2	caspase 8, apoptosis-related cysteine peptidase	64	2	0	1	1	3	hsa-miR-590-3p	-0.09	-0.09	N/A
AKAP3	ENST00000545990.2	A kinase (PRKA) anchor protein 3	5	2	1	0	1	0	hsa-miR-590-3p	-0.09	-0.09	N/A
SCG5	ENST00000300175.4	secretogranin V (7B2 protein)	153	1	0	0	1	0	hsa-miR-590-3p	-0.09	-0.09	N/A
PBX4	ENST00000251203.9	pre-B-cell leukemia homeobox 4	11	1	0	1	0	0	hsa-miR-590-3p	-0.09	-0.09	N/A
TMEM74	ENST00000297459.3	transmembrane protein 74	5	1	0	0	1	1	hsa-miR-590-3p	-0.09	-0.09	N/A
ADIRF	ENST00000372013.3	adipogenesis regulatory factor	24	1	0	1	0	0	hsa-miR-590-3p	-0.09	-0.09	N/A
TMEM182	ENST00000412401.2	transmembrane protein 182	69	3	0	2	1	2	hsa-miR-590-3p	-0.09	-0.09	N/A
PTGER4	ENST00000302472.3	prostaglandin E receptor 4 (subtype EP4)	326	3	1	1	1	3	hsa-miR-590-3p	-0.09	-0.09	N/A
DPY19L4	ENST00000414645.2	dpy-19-like 4 (C. elegans)	362	8	1	4	3	4	hsa-miR-590-3p	-0.09	-0.14	N/A
CDK17	ENST00000543119.2	cyclin-dependent kinase 17	475	4	2	1	1	1	hsa-miR-590-3p	-0.09	-0.09	N/A
ARSK	ENST00000380009.4	arylsulfatase family, member K	298	4	1	0	3	2	hsa-miR-590-3p	-0.09	-0.13	N/A
FTCDNL1	ENST00000420922.2	formiminotransferase cyclodeaminase N-terminal like	5	1	0	0	1	1	hsa-miR-590-3p	-0.09	-0.09	N/A
EYA1	ENST00000388742.4	eyes absent homolog 1 (Drosophila)	222	3	1	2	0	0	hsa-miR-590-3p	-0.09	-0.09	N/A
STRN	ENST00000263918.4	striatin, calmodulin binding protein	476	11	2	4	5	5	hsa-miR-590-3p	-0.09	-0.2	N/A
VEZF1	ENST00000584396.1	vascular endothelial zinc finger 1	209	2	0	0	2	1	hsa-miR-590-3p	-0.09	-0.13	N/A
PUS7	ENST00000356362.2	pseudouridylate synthase 7 homolog (S. cerevisiae)	150	1	0	0	1	1	hsa-miR-590-3p	-0.09	-0.09	N/A
ARL15	ENST00000502271.1	ADP-ribosylation factor-like 15	119	2	0	2	0	2	hsa-miR-590-3p	-0.09	-0.1	N/A
CLDND1	ENST00000341181.6	claudin domain containing 1	24	4	1	3	0	1	hsa-miR-590-3p	-0.09	-0.17	N/A
RGS5	ENST00000313961.5	regulator of G-protein signaling 5	56	8	0	6	2	4	hsa-miR-590-3p	-0.09	-0.2	N/A
NUSAP1	ENST00000260359.6	nucleolar and spindle associated protein 1	686	2	0	2	0	0	hsa-miR-590-3p	-0.09	-0.1	N/A
MEGF9	ENST00000373930.3	multiple EGF-like-domains 9	689	5	1	2	2	2	hsa-miR-590-3p	-0.09	-0.09	N/A
CXADR	ENST00000400169.1	coxsackie virus and adenovirus receptor	88	3	0	2	1	0	hsa-miR-590-3p	-0.09	-0.18	N/A
SMAD4	ENST00000398417.2	SMAD family member 4	403	5	3	2	0	3	hsa-miR-590-3p	-0.09	-0.13	N/A
DENND4C	ENST00000380432.2	DENN/MADD domain containing 4C	195	4	2	0	2	2	hsa-miR-590-3p	-0.09	-0.13	N/A
AC132216.1	ENST00000330381.2	HCG1785179; PRO1787; Uncharacterized protein	5	1	0	0	1	0	hsa-miR-590-3p	-0.09	-0.09	N/A
IL5	ENST00000231454.1	interleukin 5 (colony-stimulating factor, eosinophil)	5	1	0	1	0	1	hsa-miR-590-3p	-0.09	-0.09	N/A
APOBEC3G	ENST00000407997.3	apolipoprotein B mRNA editing enzyme, catalytic polypeptide-like 3G	38	1	0	0	1	1	hsa-miR-590-3p	-0.09	-0.09	N/A
NFIA	ENST00000403491.3	nuclear factor I/A	5	3	1	2	0	10	hsa-miR-590-3p	-0.09	-0.09	N/A
NIPAL2	ENST00000341166.3	NIPA-like domain containing 2	7	4	1	0	3	3	hsa-miR-590-3p	-0.09	-0.09	N/A
SEMA3C	ENST00000265361.3	sema domain, immunoglobulin domain (Ig), short basic domain, secreted, (semaphorin) 3C	45	6	0	3	3	2	hsa-miR-590-3p	-0.09	-0.09	N/A
EVX2	ENST00000308618.4	even-skipped homeobox 2	9	2	1	1	0	1	hsa-miR-590-3p	-0.09	-0.09	N/A
BIVM	ENST00000448849.2	basic, immunoglobulin-like variable motif containing	440	4	2	1	1	3	hsa-miR-590-3p	-0.09	-0.09	N/A
FAM46A	ENST00000369754.3	family with sequence similarity 46, member A	899	6	0	3	3	3	hsa-miR-590-3p	-0.09	-0.09	N/A
MMS22L	ENST00000275053.4	MMS22-like, DNA repair protein	102	4	1	2	1	4	hsa-miR-590-3p	-0.09	-0.15	N/A
TRAPPC8	ENST00000283351.4	trafficking protein particle complex 8	502	3	1	0	2	1	hsa-miR-590-3p	-0.09	-0.17	N/A
ARL6	ENST00000463745.1	ADP-ribosylation factor-like 6	275	2	1	1	0	2	hsa-miR-590-3p	-0.09	-0.1	N/A
CCNC	ENST00000520371.1	cyclin C	524	5	0	4	1	1	hsa-miR-590-3p	-0.09	-0.09	N/A
TTC33	ENST00000337702.4	tetratricopeptide repeat domain 33	676	5	0	1	4	2	hsa-miR-590-3p	-0.09	-0.21	N/A
DLX1	ENST00000341900.6	distal-less homeobox 1	312	1	1	0	0	0	hsa-miR-590-3p	-0.09	-0.09	N/A
CCNJ	ENST00000265992.5	cyclin J	5	2	1	0	1	3	hsa-miR-590-3p	-0.09	-0.09	N/A
KIR2DL4	ENST00000359085.4	killer cell immunoglobulin-like receptor, two domains, long cytoplasmic tail, 4	5	1	0	1	0	0	hsa-miR-590-3p	-0.09	-0.09	N/A
SNTG2	ENST00000308624.5	syntrophin, gamma 2	5	1	0	0	1	0	hsa-miR-590-3p	-0.09	-0.09	N/A
CRELD2	ENST00000404488.3	cysteine-rich with EGF-like domains 2	4044	1	0	1	0	0	hsa-miR-590-3p	-0.09	-0.09	N/A
PPP1R1C	ENST00000409137.3	protein phosphatase 1, regulatory (inhibitor) subunit 1C	5	2	0	0	2	0	hsa-miR-590-3p	-0.09	-0.09	N/A
GPR135	ENST00000395116.1	G protein-coupled receptor 135	40	3	0	1	2	4	hsa-miR-590-3p	-0.09	-0.09	N/A
POU1F1	ENST00000350375.2	POU class 1 homeobox 1	5	1	0	0	1	0	hsa-miR-590-3p	-0.09	-0.09	N/A
MED23	ENST00000368068.3	mediator complex subunit 23	1622	3*	1	1	0	1	hsa-miR-590-3p	-0.09	-0.09	N/A
PCP4L1	ENST00000504449.1	Purkinje cell protein 4 like 1	23	5	2	2	1	1	hsa-miR-590-3p	-0.09	-0.11	N/A
SLC4A4	ENST00000340595.3	solute carrier family 4 (sodium bicarbonate cotransporter), member 4	400	5	1	2	2	2	hsa-miR-590-3p	-0.09	-0.09	N/A
PROX1	ENST00000366958.4	prospero homeobox 1	131	3	0	2	1	6	hsa-miR-590-3p	-0.09	-0.09	N/A
YOD1	ENST00000315927.4	YOD1 deubiquitinase	55	7	3	2	2	4	hsa-miR-590-3p	-0.09	-0.15	N/A
USP37	ENST00000258399.3	ubiquitin specific peptidase 37	14	10	1	5	4	2	hsa-miR-590-3p	-0.09	-0.17	N/A
PTEN	ENST00000371953.3	phosphatase and tensin homolog	118	6	1	3	2	5	hsa-miR-590-3p	-0.09	-0.16	N/A
MPP6	ENST00000222644.5	membrane protein, palmitoylated 6 (MAGUK p55 subfamily member 6)	389	10	1	5	4	4	hsa-miR-590-3p	-0.09	-0.38	N/A
ZNF569	ENST00000392149.2	zinc finger protein 569	34	2	0	1	1	4	hsa-miR-590-3p	-0.09	-0.1	N/A
RMND1	ENST00000336451.3	required for meiotic nuclear division 1 homolog (S. cerevisiae)	11	3	1	0	2	0	hsa-miR-590-3p	-0.09	-0.25	N/A
HMGCS1	ENST00000325110.6	3-hydroxy-3-methylglutaryl-CoA synthase 1 (soluble)	3730	3	0	3	0	2	hsa-miR-590-3p	-0.09	-0.11	N/A
SMR3B	ENST00000304915.3	submaxillary gland androgen regulated protein 3B	5	1	0	1	0	1	hsa-miR-590-3p	-0.09	-0.09	N/A
CXCL11	ENST00000306621.3	chemokine (C-X-C motif) ligand 11	5	2	0	1	1	0	hsa-miR-590-3p	-0.09	-0.09	N/A
XKR3	ENST00000331428.5	XK, Kell blood group complex subunit-related family, member 3	17	1	0	1	0	0	hsa-miR-590-3p	-0.09	-0.09	N/A
KIAA1586	ENST00000370733.4	KIAA1586	76	7	0	1	6	2	hsa-miR-590-3p	-0.09	-0.12	N/A
KCNIP4	ENST00000382148.3	Kv channel interacting protein 4	5	3	0	0	3	1	hsa-miR-590-3p	-0.09	-0.09	N/A
FBXO27	ENST00000292853.4	F-box protein 27	53	2	1	0	1	0	hsa-miR-590-3p	-0.09	-0.09	N/A
TMEM70	ENST00000517439.1	transmembrane protein 70	6179	1	0	1	0	2	hsa-miR-590-3p	-0.09	-0.09	N/A
SGMS1	ENST00000361781.2	sphingomyelin synthase 1	100	3	0	3	0	1	hsa-miR-590-3p	-0.09	-0.09	N/A
SPIN1	ENST00000375859.3	spindlin 1	686	5	1	3	1	1	hsa-miR-590-3p	-0.09	-0.1	N/A
METTL8	ENST00000375258.4	methyltransferase like 8	124	9	2	3	4	6	hsa-miR-590-3p	-0.09	-0.29	N/A
DLAT	ENST00000280346.6	dihydrolipoamide S-acetyltransferase	1073	5	0	1	4	0	hsa-miR-590-3p	-0.09	-0.3	N/A
C6orf62	ENST00000378119.4	chromosome 6 open reading frame 62	300	4	2	0	2	1	hsa-miR-590-3p	-0.09	-0.18	N/A
RBM25	ENST00000261973.7	RNA binding motif protein 25	1190	5	2	1	2	5	hsa-miR-590-3p	-0.09	-0.1	N/A
USP6NL	ENST00000609104.1	USP6 N-terminal like	183	7	3	0	4	3	hsa-miR-590-3p	-0.09	-0.23	N/A
AL009178.1	ENST00000597278.1	Uncharacterized protein; cDNA FLJ43200 fis, clone FEBRA2007793	5	1	0	1	0	0	hsa-miR-590-3p	-0.09	-0.09	N/A
SLCO5A1	ENST00000260126.4	solute carrier organic anion transporter family, member 5A1	9	4	0	1	3	3	hsa-miR-590-3p	-0.09	-0.09	N/A
GFI1B	ENST00000450530.1	growth factor independent 1B transcription repressor	5	1	1	0	0	0	hsa-miR-590-3p	-0.09	-0.09	N/A
PRAMEF1	ENST00000332296.7	PRAME family member 1	5	1	0	0	1	1	hsa-miR-590-3p	-0.09	-0.09	N/A
GRAMD1C	ENST00000358160.4	GRAM domain containing 1C	12	2	0	2	0	1	hsa-miR-590-3p	-0.09	-0.09	N/A
CXCL6	ENST00000226317.5	chemokine (C-X-C motif) ligand 6	26	3	0	2	1	1	hsa-miR-590-3p	-0.09	-0.09	N/A
CCDC180	ENST00000411667.2	coiled-coil domain containing 180	7	1	0	0	1	0	hsa-miR-590-3p	-0.09	-0.09	N/A
SPCS2	ENST00000263672.6	signal peptidase complex subunit 2 homolog (S. cerevisiae)	28	2	0	1	1	1	hsa-miR-590-3p	-0.09	-0.09	N/A
RASL11A	ENST00000241463.4	RAS-like, family 11, member A	127	1	0	1	0	2	hsa-miR-590-3p	-0.09	-0.09	N/A
ULBP1	ENST00000229708.3	UL16 binding protein 1	16	2	0	1	1	1	hsa-miR-590-3p	-0.09	-0.09	N/A
PAX9	ENST00000361487.6	paired box 9	53	4	1	0	3	3	hsa-miR-590-3p	-0.08	-0.14	N/A
PAPOLA	ENST00000557471.1	poly(A) polymerase alpha	1229	5	2	1	2	5	hsa-miR-590-3p	-0.08	-0.2	N/A
ANXA5	ENST00000296511.5	annexin A5	9387	1	1	0	0	2	hsa-miR-590-3p	-0.08	-0.09	N/A
C2orf49	ENST00000258457.2	chromosome 2 open reading frame 49	161	8	2	3	3	0	hsa-miR-590-3p	-0.08	-0.15	N/A
FAHD1	ENST00000427358.2	fumarylacetoacetate hydrolase domain containing 1	130	2	0	1	1	1	hsa-miR-590-3p	-0.08	-0.09	N/A
GPR34	ENST00000378142.4	G protein-coupled receptor 34	5	5	0	1	4	2	hsa-miR-590-3p	-0.08	-0.34	N/A
TXNDC9	ENST00000264255.3	thioredoxin domain containing 9	873	1	0	1	0	0	hsa-miR-590-3p	-0.08	-0.09	N/A
CEP120	ENST00000306467.5	centrosomal protein 120kDa	261	5	2	3	0	3	hsa-miR-590-3p	-0.08	-0.15	N/A
LPXN	ENST00000395074.2	leupaxin	1533	3	0	3	0	2	hsa-miR-590-3p	-0.08	-0.12	N/A
SEMA3D	ENST00000284136.6	sema domain, immunoglobulin domain (Ig), short basic domain, secreted, (semaphorin) 3D	85	5	0	4	1	5	hsa-miR-590-3p	-0.08	-0.15	N/A
TEX9	ENST00000558083.2	testis expressed 9	10	3	1	0	2	3	hsa-miR-590-3p	-0.08	-0.14	N/A
GAN	ENST00000568107.2	gigaxonin	185	5	0	2	3	2	hsa-miR-590-3p	-0.08	-0.13	N/A
HECTD2	ENST00000371667.1	HECT domain containing E3 ubiquitin protein ligase 2	1514	2	1	1	0	2	hsa-miR-590-3p	-0.08	-0.09	N/A
EPB42	ENST00000300215.3	erythrocyte membrane protein band 4.2	5	4	2	0	2	2	hsa-miR-590-3p	-0.08	-0.08	N/A
PLCB1	ENST00000378641.3	phospholipase C, beta 1 (phosphoinositide-specific)	21	5	0	1	4	2	hsa-miR-590-3p	-0.08	-0.08	N/A
MCF2	ENST00000520602.1	MCF.2 cell line derived transforming sequence	5	4	0	1	3	0	hsa-miR-590-3p	-0.08	-0.08	N/A
ASB5	ENST00000296525.3	ankyrin repeat and SOCS box containing 5	5	1	0	1	0	1	hsa-miR-590-3p	-0.08	-0.08	N/A
NDST3	ENST00000296499.5	N-deacetylase/N-sulfotransferase (heparan glucosaminyl) 3	5	5	1	1	3	4	hsa-miR-590-3p	-0.08	-0.08	N/A
KCNAB1	ENST00000302490.8	potassium voltage-gated channel, shaker-related subfamily, beta member 1	5	1	0	0	1	4	hsa-miR-590-3p	-0.08	-0.1	N/A
BCAP29	ENST00000005259.4	B-cell receptor-associated protein 29	326	5	1	1	3	3	hsa-miR-590-3p	-0.08	-0.15	N/A
KIAA0586	ENST00000423743.3	KIAA0586	95	6	2	1	3	5	hsa-miR-590-3p	-0.08	-0.13	N/A
SYNCRIP	ENST00000355238.6	synaptotagmin binding, cytoplasmic RNA interacting protein	4864	8	2	3	3	7	hsa-miR-590-3p	-0.08	-0.17	N/A
REV3L	ENST00000368802.3	REV3-like, polymerase (DNA directed), zeta, catalytic subunit	9	1	0	1	0	1	hsa-miR-590-3p	-0.08	-0.09	N/A
ZNF367	ENST00000375256.4	zinc finger protein 367	325	1	0	1	0	1	hsa-miR-590-3p	-0.08	-0.09	N/A
PDE4D	ENST00000340635.6	phosphodiesterase 4D, cAMP-specific	747	8	0	3	5	2	hsa-miR-590-3p	-0.08	-0.12	N/A
MYB	ENST00000367814.4	v-myb avian myeloblastosis viral oncogene homolog	39	2	0	0	2	0	hsa-miR-590-3p	-0.08	-0.08	N/A
SMS	ENST00000404933.2	spermine synthase	14	3	1	2	0	2	hsa-miR-590-3p	-0.08	-0.1	N/A
LDHC	ENST00000546146.1	lactate dehydrogenase C	53	1	0	0	1	0	hsa-miR-590-3p	-0.08	-0.08	N/A
GABRA1	ENST00000428797.2	gamma-aminobutyric acid (GABA) A receptor, alpha 1	5	2	0	2	0	2	hsa-miR-590-3p	-0.08	-0.08	N/A
KCTD8	ENST00000360029.3	potassium channel tetramerization domain containing 8	5	2	0	1	1	1	hsa-miR-590-3p	-0.08	-0.08	N/A
PGRMC1	ENST00000217971.7	progesterone receptor membrane component 1	762	1	1	0	0	0	hsa-miR-590-3p	-0.08	-0.09	N/A
BCL2L11	ENST00000393256.3	BCL2-like 11 (apoptosis facilitator)	105	4	0	4	0	4	hsa-miR-590-3p	-0.08	-0.09	N/A
PEG10	ENST00000482108.1	paternally expressed 10	8778	4	0	2	2	3	hsa-miR-590-3p	-0.08	-0.08	N/A
ACTR2	ENST00000260641.5	ARP2 actin-related protein 2 homolog (yeast)	71	2	0	2	0	2	hsa-miR-590-3p	-0.08	-0.1	N/A
DSCC1	ENST00000313655.4	DNA replication and sister chromatid cohesion 1	802	1	1	0	0	0	hsa-miR-590-3p	-0.08	-0.08	N/A
SPRED1	ENST00000299084.4	sprouty-related, EVH1 domain containing 1	547	3	0	0	3	1	hsa-miR-590-3p	-0.08	-0.18	N/A
NANP	ENST00000304788.3	N-acetylneuraminic acid phosphatase	78	4	2	0	2	3	hsa-miR-590-3p	-0.08	-0.1	N/A
SLC25A12	ENST00000422440.2	solute carrier family 25 (aspartate/glutamate carrier), member 12	566	3	1	1	1	2	hsa-miR-590-3p	-0.08	-0.11	N/A
DMXL1	ENST00000311085.8	Dmx-like 1	136	5	0	2	3	4	hsa-miR-590-3p	-0.08	-0.58	N/A
DSC2	ENST00000251081.6	desmocollin 2	145	1	0	0	1	3	hsa-miR-590-3p	-0.08	-0.1	N/A
PTGER2	ENST00000245457.5	prostaglandin E receptor 2 (subtype EP2), 53kDa	84	4	1	1	2	4	hsa-miR-590-3p	-0.08	-0.24	N/A
SLC7A11	ENST00000280612.5	solute carrier family 7 (anionic amino acid transporter light chain, xc- system), member 11	61	9	1	4	4	10	hsa-miR-590-3p	-0.08	-0.36	N/A
TMEM50A	ENST00000374358.4	transmembrane protein 50A	228	1	1	0	0	2	hsa-miR-590-3p	-0.08	-0.15	N/A
TMPRSS11D	ENST00000283916.6	transmembrane protease, serine 11D	5	3	1	2	0	1	hsa-miR-590-3p	-0.08	-0.08	N/A
DHX29	ENST00000251636.5	DEAH (Asp-Glu-Ala-His) box polypeptide 29	523	1	0	0	1	0	hsa-miR-590-3p	-0.08	-0.08	N/A
KIAA0040	ENST00000423313.1	KIAA0040	15	3	1	1	1	3	hsa-miR-590-3p	-0.08	-0.08	N/A
GLYATL2	ENST00000287275.1	glycine-N-acyltransferase-like 2	23	1	0	0	1	1	hsa-miR-590-3p	-0.08	-0.08	N/A
LRRC37B	ENST00000327564.7	leucine rich repeat containing 37B	5	1	0	1	0	0	hsa-miR-590-3p	-0.08	-0.08	N/A
GLB1	ENST00000307363.5	galactosidase, beta 1	1136	1	0	1	0	0	hsa-miR-590-3p	-0.08	-0.08	N/A
VBP1	ENST00000286428.5	von Hippel-Lindau binding protein 1	2009	2	1	0	1	0	hsa-miR-590-3p	-0.08	-0.08	N/A
WIF1	ENST00000286574.4	WNT inhibitory factor 1	28	4	0	2	2	1	hsa-miR-590-3p	-0.08	-0.15	N/A
PCGF3	ENST00000362003.5	polycomb group ring finger 3	503	4	2	0	2	3	hsa-miR-590-3p	-0.08	-0.1	N/A
TMEM106B	ENST00000396667.3	transmembrane protein 106B	615	14	0	5	9	6	hsa-miR-590-3p	-0.08	-2.07	N/A
UBE2D1	ENST00000373910.4	ubiquitin-conjugating enzyme E2D 1	200	3	1	1	1	1	hsa-miR-590-3p	-0.08	-0.17	N/A
RASGRF2	ENST00000265080.4	Ras protein-specific guanine nucleotide-releasing factor 2	140	4	3	0	1	0	hsa-miR-590-3p	-0.08	-0.1	N/A
HS3ST5	ENST00000312719.5	heparan sulfate (glucosamine) 3-O-sulfotransferase 5	22	4	1	1	2	2	hsa-miR-590-3p	-0.08	-0.09	N/A
FBXO5	ENST00000229758.3	F-box protein 5	441	2	0	2	0	2	hsa-miR-590-3p	-0.08	-0.09	N/A
IYD	ENST00000344419.3	iodotyrosine deiodinase	5	4	0	1	3	2	hsa-miR-590-3p	-0.08	-0.08	N/A
TMEM17	ENST00000335390.5	transmembrane protein 17	10	2	1	0	1	0	hsa-miR-590-3p	-0.08	-0.08	N/A
HRSP12	ENST00000254878.3	heat-responsive protein 12	209	1	1	0	0	0	hsa-miR-590-3p	-0.08	-0.08	N/A
HVCN1	ENST00000242607.8	hydrogen voltage-gated channel 1	8	1	0	1	0	0	hsa-miR-590-3p	-0.08	-0.08	N/A
HOXD8	ENST00000313173.4	homeobox D8	752	1	0	0	1	0	hsa-miR-590-3p	-0.08	-0.08	N/A
ZNF730	ENST00000593635.1	zinc finger protein 730	8	4	0	0	4	3	hsa-miR-590-3p	-0.08	-0.23	N/A
GTF3C4	ENST00000372146.4	general transcription factor IIIC, polypeptide 4, 90kDa	1598	7	0	3	4	2	hsa-miR-590-3p	-0.08	-0.1	N/A
PGAP1	ENST00000354764.4	post-GPI attachment to proteins 1	106	5	2	2	1	7	hsa-miR-590-3p	-0.08	-0.13	N/A
CCT6A	ENST00000275603.4	chaperonin containing TCP1, subunit 6A (zeta 1)	1983	2	0	2	0	1	hsa-miR-590-3p	-0.08	-0.09	N/A
ZBTB21	ENST00000398505.3	zinc finger and BTB domain containing 21	802	4	1	2	1	6	hsa-miR-590-3p	-0.08	-0.16	N/A
TBX18	ENST00000369663.5	T-box 18	54	6	1	2	3	2	hsa-miR-590-3p	-0.08	-0.12	N/A
ZSCAN31	ENST00000439158.1	zinc finger and SCAN domain containing 31	43	2	1	1	0	0	hsa-miR-590-3p	-0.08	-0.08	N/A
SLC16A5	ENST00000580123.1	solute carrier family 16 (monocarboxylate transporter), member 5	26	3	0	1	2	1	hsa-miR-590-3p	-0.08	-0.08	N/A
DTHD1	ENST00000456874.2	death domain containing 1	5	6	3	1	2	1	hsa-miR-590-3p	-0.08	-0.13	N/A
SLC13A4	ENST00000354042.4	solute carrier family 13 (sodium/sulfate symporter), member 4	5	1	0	0	1	0	hsa-miR-590-3p	-0.08	-0.08	N/A
ZNF101	ENST00000592502.1	zinc finger protein 101	409	6	0	2	4	1	hsa-miR-590-3p	-0.08	-0.08	N/A
PCDH17	ENST00000377918.3	protocadherin 17	477	9	2	3	4	3	hsa-miR-590-3p	-0.08	-0.19	N/A
ZNF396	ENST00000306346.1	zinc finger protein 396	5	4	2	0	2	1	hsa-miR-590-3p	-0.08	-0.08	N/A
CLDN16	ENST00000264734.2	claudin 16	25	4	1	2	1	1	hsa-miR-590-3p	-0.08	-0.08	N/A
FRG2	ENST00000504750.1	FSHD region gene 2	5	3	2	1	0	0	hsa-miR-590-3p	-0.08	-0.08	N/A
FRG2B	ENST00000443774.1	FSHD region gene 2 family, member B	5	3	2	1	0	0	hsa-miR-590-3p	-0.08	-0.08	N/A
ERCC4	ENST00000311895.7	excision repair cross-complementing rodent repair deficiency, complementation group 4	261	5	1	1	3	6	hsa-miR-590-3p	-0.08	-0.08	N/A
NUPL2	ENST00000258742.5	nucleoporin like 2	1714	3	0	2	1	3	hsa-miR-590-3p	-0.08	-0.1	N/A
LHCGR	ENST00000294954.7	luteinizing hormone/choriogonadotropin receptor	5	2	1	0	1	0	hsa-miR-590-3p	-0.08	-0.08	N/A
ZNF470	ENST00000330619.8	zinc finger protein 470	12	5	1	1	3	3	hsa-miR-590-3p	-0.08	-0.08	N/A
TP63	ENST00000392460.3	tumor protein p63	0	4	1	2	1	2	hsa-miR-590-3p	-0.08	-0.08	N/A
SPIC	ENST00000551346.1	Spi-C transcription factor (Spi-1/PU.1 related)	5	2	0	1	1	3	hsa-miR-590-3p	-0.08	-0.1	N/A
MYOM3	ENST00000338909.5	myomesin 3	5	5	1	1	3	0	hsa-miR-590-3p	-0.08	-0.08	N/A
PCDH19	ENST00000420881.2	protocadherin 19	7	4	1	2	1	7	hsa-miR-590-3p	-0.08	-0.08	N/A
ANKRD62	ENST00000314074.8	ankyrin repeat domain 62	5	5	0	3	2	1	hsa-miR-590-3p	-0.08	-0.08	N/A
PKHD1	ENST00000371117.3	polycystic kidney and hepatic disease 1 (autosomal recessive)	5	6	0	4	2	5	hsa-miR-590-3p	-0.08	-0.1	N/A
SLC10A1	ENST00000216540.4	solute carrier family 10 (sodium/bile acid cotransporter), member 1	5	1	0	1	0	0	hsa-miR-590-3p	-0.08	-0.08	N/A
FRG2C	ENST00000308062.3	FSHD region gene 2 family, member C	7	3	2	1	0	0	hsa-miR-590-3p	-0.08	-0.08	N/A
ASAH2	ENST00000395526.4	N-acylsphingosine amidohydrolase (non-lysosomal ceramidase) 2	5	4	1	2	1	4	hsa-miR-590-3p	-0.08	-0.08	N/A
IL33	ENST00000381434.3	interleukin 33	8	4	0	4	0	1	hsa-miR-590-3p	-0.08	-0.08	N/A
SHE	ENST00000304760.2	Src homology 2 domain containing E	9	4	1	2	1	2	hsa-miR-590-3p	-0.08	-0.08	N/A
LYVE1	ENST00000256178.3	lymphatic vessel endothelial hyaluronan receptor 1	5	4	1	2	1	2	hsa-miR-590-3p	-0.08	-0.08	N/A
ZNF716	ENST00000420713.1	zinc finger protein 716	5	5	0	1	4	2	hsa-miR-590-3p	-0.08	-0.08	N/A
ATP8B4	ENST00000284509.6	ATPase, class I, type 8B, member 4	5	3	2	1	0	1	hsa-miR-590-3p	-0.08	-0.08	N/A
TMEM78	ENST00000323223.2	transmembrane protein 78	5	2	0	0	2	0	hsa-miR-590-3p	-0.08	-0.08	N/A
F5	ENST00000367797.3	coagulation factor V (proaccelerin, labile factor)	5	2	0	2	0	1	hsa-miR-590-3p	-0.08	-0.1	N/A
OSTM1	ENST00000193322.3	osteopetrosis associated transmembrane protein 1	63	5	0	2	3	0	hsa-miR-590-3p	-0.08	-0.14	N/A
TACC2	ENST00000513429.1	transforming, acidic coiled-coil containing protein 2	225	3	0	3	0	0	hsa-miR-590-3p	-0.08	-0.1	N/A
EMCN	ENST00000296420.4	endomucin	5	5	0	3	2	2	hsa-miR-590-3p	-0.08	-0.08	N/A
THAP5	ENST00000415914.3	THAP domain containing 5	571	4	0	4	0	2	hsa-miR-590-3p	-0.08	-0.09	N/A
RASSF8	ENST00000541490.1	Ras association (RalGDS/AF-6) domain family (N-terminal) member 8	1290	3	2	1	0	2	hsa-miR-590-3p	-0.08	-0.08	N/A
FAM73A	ENST00000370791.3	family with sequence similarity 73, member A	837	5	0	3	2	2	hsa-miR-590-3p	-0.08	-0.08	N/A
ZFP69B	ENST00000484445.1	ZFP69 zinc finger protein B	176	2	0	1	1	1	hsa-miR-590-3p	-0.08	-0.08	N/A
PEX13	ENST00000295030.5	peroxisomal biogenesis factor 13	484	8	2	3	3	4	hsa-miR-590-3p	-0.08	-0.15	N/A
PGM2L1	ENST00000298198.4	phosphoglucomutase 2-like 1	183	6	0	3	3	4	hsa-miR-590-3p	-0.08	-0.1	N/A
SCAMP1	ENST00000538629.1	secretory carrier membrane protein 1	816	5	0	3	2	5	hsa-miR-590-3p	-0.08	-0.17	N/A
HECA	ENST00000367658.2	headcase homolog (Drosophila)	783	5	0	3	2	1	hsa-miR-590-3p	-0.08	-0.08	N/A
ZNF131	ENST00000505606.2	zinc finger protein 131	1015	2	1	0	1	3	hsa-miR-590-3p	-0.08	-0.16	N/A
SOCS4	ENST00000395472.2	suppressor of cytokine signaling 4	336	5	2	1	2	0	hsa-miR-590-3p	-0.08	-0.13	N/A
KITLG	ENST00000228280.5	KIT ligand	100	6	2	1	3	0	hsa-miR-590-3p	-0.08	-0.3	N/A
SYNRG	ENST00000339208.6	synergin, gamma	106	6	1	3	2	5	hsa-miR-590-3p	-0.08	-0.11	N/A
DIDO1	ENST00000266070.4	death inducer-obliterator 1	1279	3	2	1	0	0	hsa-miR-590-3p	-0.08	-0.08	N/A
IDS	ENST00000340855.6	iduronate 2-sulfatase	810	5	0	2	3	0	hsa-miR-590-3p	-0.08	-0.1	N/A
STX7	ENST00000367941.2	syntaxin 7	1395	12	3	3	6	17	hsa-miR-590-3p	-0.08	-0.74	N/A
ZNF112	ENST00000354340.4	zinc finger protein 112	20	1	0	0	1	0	hsa-miR-590-3p	-0.08	-0.08	N/A
CLOCK	ENST00000309964.4	clock circadian regulator	86	4	0	3	1	6	hsa-miR-590-3p	-0.08	-0.08	N/A
LRFN4	ENST00000309602.4	leucine rich repeat and fibronectin type III domain containing 4	230	1	0	1	0	0	hsa-miR-590-3p	-0.08	-0.08	N/A
PARD6G	ENST00000353265.3	par-6 family cell polarity regulator gamma	172	3	1	1	1	1	hsa-miR-590-3p	-0.08	-0.08	N/A
ABCB5	ENST00000404938.2	ATP-binding cassette, sub-family B (MDR/TAP), member 5	5	3	0	1	2	2	hsa-miR-590-3p	-0.08	-0.08	N/A
GSTA5	ENST00000370989.2	glutathione S-transferase alpha 5	5	1	0	1	0	0	hsa-miR-590-3p	-0.08	-0.08	N/A
ZDBF2	ENST00000374423.3	zinc finger, DBF-type containing 2	102	4	1	2	1	1	hsa-miR-590-3p	-0.08	-0.08	N/A
ZRANB2	ENST00000254821.6	zinc finger, RAN-binding domain containing 2	4196	3	0	1	2	0	hsa-miR-590-3p	-0.08	-0.08	N/A
EWSR1	ENST00000397938.2	EWS RNA-binding protein 1	8833	1	0	1	0	0	hsa-miR-590-3p	-0.08	-0.08	N/A
TRIM52	ENST00000327767.4	tripartite motif containing 52	43	3	1	2	0	0	hsa-miR-590-3p	-0.08	-0.09	N/A
USP45	ENST00000392738.2	ubiquitin specific peptidase 45	491	3	0	3	0	3	hsa-miR-590-3p	-0.08	-0.08	N/A
SLC19A2	ENST00000236137.5	solute carrier family 19 (thiamine transporter), member 2	229	3	1	2	0	2	hsa-miR-590-3p	-0.08	-0.08	N/A
ZNF429	ENST00000358491.4	zinc finger protein 429	23	5	0	2	3	5	hsa-miR-590-3p	-0.08	-0.09	N/A
ABHD10	ENST00000494817.1	abhydrolase domain containing 10	929	4	1	3	0	2	hsa-miR-590-3p	-0.08	-0.09	N/A
LIMD1	ENST00000273317.4	LIM domains containing 1	1092	6	1	3	2	4	hsa-miR-590-3p	-0.08	-0.11	N/A
CROT	ENST00000412227.2	carnitine O-octanoyltransferase	51	1	0	1	0	2	hsa-miR-590-3p	-0.08	-0.11	N/A
GATAD2B	ENST00000368655.4	GATA zinc finger domain containing 2B	48	7	3	3	1	3	hsa-miR-590-3p	-0.08	-0.16	N/A
CDC42SE2	ENST00000360515.3	CDC42 small effector 2	1057	2	0	2	0	0	hsa-miR-590-3p	-0.08	-0.09	N/A
MS4A7	ENST00000358246.1	membrane-spanning 4-domains, subfamily A, member 7	5	3	0	1	2	1	hsa-miR-590-3p	-0.08	-0.08	N/A
KIF3A	ENST00000378746.4	kinesin family member 3A	33	6	1	1	4	3	hsa-miR-590-3p	-0.08	-0.09	N/A
AP3B2	ENST00000542200.1	adaptor-related protein complex 3, beta 2 subunit	15	2	0	1	1	2	hsa-miR-590-3p	-0.08	-0.08	N/A
PTH	ENST00000282091.1	parathyroid hormone	5	1	0	1	0	0	hsa-miR-590-3p	-0.08	-0.08	N/A
AC004899.1	ENST00000596947.1	Uncharacterized protein	5	2	0	1	1	0	hsa-miR-590-3p	-0.08	-0.08	N/A
EIF2A	ENST00000460851.1	eukaryotic translation initiation factor 2A, 65kDa	3166	2	1	0	1	2	hsa-miR-590-3p	-0.08	-0.1	N/A
FAM9B	ENST00000362066.3	family with sequence similarity 9, member B	5	3	0	0	3	0	hsa-miR-590-3p	-0.08	-0.08	N/A
KIAA0101	ENST00000558008.1	KIAA0101	6821	7	1	0	6	4	hsa-miR-590-3p	-0.08	-0.23	N/A
FAM175A	ENST00000321945.7	family with sequence similarity 175, member A	13	2	0	2	0	2	hsa-miR-590-3p	-0.08	-0.1	N/A
SYDE2	ENST00000341460.5	synapse defective 1, Rho GTPase, homolog 2 (C. elegans)	72	4	1	0	3	1	hsa-miR-590-3p	-0.08	-0.09	N/A
CBR4	ENST00000306193.3	carbonyl reductase 4	90	5	0	1	4	2	hsa-miR-590-3p	-0.08	-0.12	N/A
COL4A5	ENST00000361603.2	collagen, type IV, alpha 5	715	2	0	1	1	1	hsa-miR-590-3p	-0.08	-0.08	N/A
POLR1D	ENST00000399697.3	polymerase (RNA) I polypeptide D, 16kDa	2372	2	0	1	1	2	hsa-miR-590-3p	-0.08	-0.12	N/A
UBA5	ENST00000264991.4	ubiquitin-like modifier activating enzyme 5	489	5	0	1	4	3	hsa-miR-590-3p	-0.08	-0.22	N/A
PRRG4	ENST00000257836.3	proline rich Gla (G-carboxyglutamic acid) 4 (transmembrane)	47	5	1	1	3	2	hsa-miR-590-3p	-0.08	-0.1	N/A
FAM103A1	ENST00000304191.3	family with sequence similarity 103, member A1	11	1	0	1	0	3	hsa-miR-590-3p	-0.08	-0.11	N/A
SDHD	ENST00000526592.1	succinate dehydrogenase complex, subunit D, integral membrane protein	62	2	1	0	1	0	hsa-miR-590-3p	-0.08	-0.08	N/A
HHEX	ENST00000282728.5	hematopoietically expressed homeobox	1059	1	0	0	1	0	hsa-miR-590-3p	-0.08	-0.08	N/A
ETS1	ENST00000345075.4	v-ets avian erythroblastosis virus E26 oncogene homolog 1	1423	4	1	2	1	3	hsa-miR-590-3p	-0.08	-0.08	N/A
ARPC5	ENST00000359856.6	actin related protein 2/3 complex, subunit 5, 16kDa	677	1	0	0	1	2	hsa-miR-590-3p	-0.08	-0.08	N/A
RAB6B	ENST00000285208.4	RAB6B, member RAS oncogene family	669	1	0	1	0	1	hsa-miR-590-3p	-0.08	-0.08	N/A
MS4A3	ENST00000278865.3	membrane-spanning 4-domains, subfamily A, member 3 (hematopoietic cell-specific)	5	1	0	0	1	0	hsa-miR-590-3p	-0.08	-0.08	N/A
NUDT15	ENST00000258662.2	nudix (nucleoside diphosphate linked moiety X)-type motif 15	16	1	1	0	0	3	hsa-miR-590-3p	-0.08	-0.08	N/A
GALNT11	ENST00000430044.2	UDP-N-acetyl-alpha-D-galactosamine:polypeptide N-acetylgalactosaminyltransferase 11 (GalNAc-T11)	1025	1	1	0	0	0	hsa-miR-590-3p	-0.08	-0.08	N/A
KHDRBS2	ENST00000281156.4	KH domain containing, RNA binding, signal transduction associated 2	5	2	0	0	2	0	hsa-miR-590-3p	-0.08	-0.08	N/A
ARHGAP25	ENST00000409202.3	Rho GTPase activating protein 25	5	3	0	0	3	1	hsa-miR-590-3p	-0.08	-0.08	N/A
TCHHL1	ENST00000368806.1	trichohyalin-like 1	5	2	0	2	0	1	hsa-miR-590-3p	-0.08	-0.08	N/A
ACSL4	ENST00000469796.2	acyl-CoA synthetase long-chain family member 4	229	4	0	3	1	3	hsa-miR-590-3p	-0.08	-0.09	N/A
MTMR10	ENST00000435680.1	myotubularin related protein 10	30	5	0	4	1	3	hsa-miR-590-3p	-0.08	-0.09	N/A
MAN2A1	ENST00000261483.4	mannosidase, alpha, class 2A, member 1	1521	4	1	2	1	1	hsa-miR-590-3p	-0.08	-0.08	N/A
ZBTB1	ENST00000394712.2	zinc finger and BTB domain containing 1	920	2	0	1	1	1	hsa-miR-590-3p	-0.08	-0.1	N/A
NUP37	ENST00000552283.1	nucleoporin 37kDa	458	5	1	1	3	6	hsa-miR-590-3p	-0.08	-0.3	N/A
USP53	ENST00000450251.1	ubiquitin specific peptidase 53	300	3	1	0	2	1	hsa-miR-590-3p	-0.08	-0.1	N/A
CCDC50	ENST00000392455.3	coiled-coil domain containing 50	961	2	0	1	1	5	hsa-miR-590-3p	-0.08	-0.12	N/A
HMCES	ENST00000383463.4	5-hydroxymethylcytosine (hmC) binding, ES cell-specific	215	1	0	1	0	2	hsa-miR-590-3p	-0.08	-0.08	N/A
LTN1	ENST00000361371.5	listerin E3 ubiquitin protein ligase 1	56	9	1	5	3	2	hsa-miR-590-3p	-0.08	-0.16	N/A
CCP110	ENST00000381396.5	centriolar coiled coil protein 110kDa	226	5	0	3	2	0	hsa-miR-590-3p	-0.08	-0.08	N/A
PPP2R5E	ENST00000337537.3	protein phosphatase 2, regulatory subunit B', epsilon isoform	23	5	1	3	1	0	hsa-miR-590-3p	-0.08	-0.1	N/A
C9orf41	ENST00000376834.3	chromosome 9 open reading frame 41	248	3	1	1	1	1	hsa-miR-590-3p	-0.08	-0.08	N/A
DOCK4	ENST00000428084.1	dedicator of cytokinesis 4	211	4	1	2	1	2	hsa-miR-590-3p	-0.08	-0.08	N/A
POLR2D	ENST00000272645.4	polymerase (RNA) II (DNA directed) polypeptide D	530	3	0	2	1	4	hsa-miR-590-3p	-0.08	-0.08	N/A
FAM217B	ENST00000358293.3	family with sequence similarity 217, member B	175	3	0	0	3	1	hsa-miR-590-3p	-0.08	-0.1	N/A
PIWIL2	ENST00000356766.6	piwi-like RNA-mediated gene silencing 2	5	4	1	1	2	2	hsa-miR-590-3p	-0.08	-0.14	N/A
LOH12CR2	ENST00000381800.2	loss of heterozygosity, 12, chromosomal region 2 (non-protein coding)	8	2	0	0	2	0	hsa-miR-590-3p	-0.08	-0.08	N/A
DNAJC13	ENST00000260818.6	DnaJ (Hsp40) homolog, subfamily C, member 13	256	1	0	1	0	2	hsa-miR-590-3p	-0.08	-0.08	N/A
NRSN1	ENST00000378491.4	neurensin 1	5	3	0	2	1	0	hsa-miR-590-3p	-0.08	-0.08	N/A
KIAA1958	ENST00000337530.6	KIAA1958	117	4	2	1	1	4	hsa-miR-590-3p	-0.08	-0.13	N/A
LAT2	ENST00000398475.1	linker for activation of T cells family, member 2	5	2	1	0	1	1	hsa-miR-590-3p	-0.08	-0.08	N/A
CCDC67	ENST00000525646.1	coiled-coil domain containing 67	5	3	0	2	1	0	hsa-miR-590-3p	-0.08	-0.08	N/A
C14orf177	ENST00000325812.2	chromosome 14 open reading frame 177	5	1	0	1	0	0	hsa-miR-590-3p	-0.08	-0.08	N/A
SYK	ENST00000375754.4	spleen tyrosine kinase	25	3	1	1	1	1	hsa-miR-590-3p	-0.08	-0.08	N/A
SLCO1A2	ENST00000307378.6	solute carrier organic anion transporter family, member 1A2	5	4	1	1	2	3	hsa-miR-590-3p	-0.08	-0.08	N/A
BRINP3	ENST00000367462.3	bone morphogenetic protein/retinoic acid inducible neural-specific 3	23	1	0	1	0	0	hsa-miR-590-3p	-0.08	-0.08	N/A
RICTOR	ENST00000357387.3	RPTOR independent companion of MTOR, complex 2	441	4	0	4	0	3	hsa-miR-590-3p	-0.08	-0.08	N/A
RBAK	ENST00000396912.1	RB-associated KRAB zinc finger	99	4	3	1	0	1	hsa-miR-590-3p	-0.08	-0.11	N/A
AP4S1	ENST00000334725.4	adaptor-related protein complex 4, sigma 1 subunit	12	2	0	0	2	3	hsa-miR-590-3p	-0.08	-0.13	N/A
A1CF	ENST00000374001.2	APOBEC1 complementation factor	80	11	2	5	4	4	hsa-miR-590-3p	-0.08	-0.39	N/A
NUDT5	ENST00000491614.1	nudix (nucleoside diphosphate linked moiety X)-type motif 5	808	4	1	1	2	2	hsa-miR-590-3p	-0.08	-0.08	N/A
C1GALT1	ENST00000223122.3	core 1 synthase, glycoprotein-N-acetylgalactosamine 3-beta-galactosyltransferase, 1	44	5	3	0	2	4	hsa-miR-590-3p	-0.08	-0.17	N/A
C6orf120	ENST00000332290.2	chromosome 6 open reading frame 120	1415	5	1	2	2	3	hsa-miR-590-3p	-0.08	-0.12	N/A
TRPS1	ENST00000395715.3	trichorhinophalangeal syndrome I	94	6	2	4	0	3	hsa-miR-590-3p	-0.08	-0.14	N/A
COX17	ENST00000261070.2	COX17 cytochrome c oxidase copper chaperone	40	1	0	1	0	0	hsa-miR-590-3p	-0.08	-0.15	N/A
ELAVL2	ENST00000380110.4	ELAV like neuron-specific RNA binding protein 2	78	3	0	3	0	3	hsa-miR-590-3p	-0.08	-0.08	N/A
N4BP2L1	ENST00000380139.4	NEDD4 binding protein 2-like 1	92	2	1	0	1	4	hsa-miR-590-3p	-0.08	-0.1	N/A
SRP19	ENST00000282999.3	signal recognition particle 19kDa	243	2	1	1	0	1	hsa-miR-590-3p	-0.08	-0.12	N/A
ZNF738	ENST00000311015.3	zinc finger protein 738	40	4	1	3	0	5	hsa-miR-590-3p	-0.08	-0.18	N/A
BMP3	ENST00000282701.2	bone morphogenetic protein 3	36	5	3	1	1	3	hsa-miR-590-3p	-0.08	-0.12	N/A
ZNRF1	ENST00000335325.4	zinc and ring finger 1, E3 ubiquitin protein ligase	519	1	0	0	1	0	hsa-miR-590-3p	-0.08	-0.08	N/A
CUL5	ENST00000393094.2	cullin 5	761	5	1	3	1	7	hsa-miR-590-3p	-0.08	-0.1	N/A
GSTA2	ENST00000493422.1	glutathione S-transferase alpha 2	5	1	0	1	0	0	hsa-miR-590-3p	-0.07	-0.07	N/A
CTXN2	ENST00000417307.2	cortexin 2	5	1	1	0	0	2	hsa-miR-590-3p	-0.07	-0.07	N/A
FAIM	ENST00000338446.4	Fas apoptotic inhibitory molecule	5	1	0	0	1	0	hsa-miR-590-3p	-0.07	-0.07	N/A
NTNG1	ENST00000370067.1	netrin G1	5	4	1	1	2	1	hsa-miR-590-3p	-0.07	-0.07	N/A
TMEM212	ENST00000334567.5	transmembrane protein 212	5	1	0	0	1	1	hsa-miR-590-3p	-0.07	-0.07	N/A
C6orf58	ENST00000329722.7	chromosome 6 open reading frame 58	7	1	0	0	1	0	hsa-miR-590-3p	-0.07	-0.07	N/A
ALDOB	ENST00000374855.4	aldolase B, fructose-bisphosphate	5	2	1	0	1	1	hsa-miR-590-3p	-0.07	-0.07	N/A
DSG2	ENST00000261590.8	desmoglein 2	810	4	0	3	1	2	hsa-miR-590-3p	-0.07	-0.1	N/A
PARP4	ENST00000381989.3	poly (ADP-ribose) polymerase family, member 4	5	1	0	0	1	0	hsa-miR-590-3p	-0.07	-0.07	N/A
RNPC3	ENST00000423855.2	RNA-binding region (RNP1, RRM) containing 3	419	1	0	0	1	0	hsa-miR-590-3p	-0.07	-0.07	N/A
ATXN7	ENST00000295900.6	ataxin 7	264	5	2	2	1	0	hsa-miR-590-3p	-0.07	-0.11	N/A
SMIM14	ENST00000295958.5	small integral membrane protein 14	601	5	0	1	4	3	hsa-miR-590-3p	-0.07	-0.14	N/A
BMI1	ENST00000376663.3	BMI1 polycomb ring finger oncogene	200	2	0	2	0	3	hsa-miR-590-3p	-0.07	-0.09	N/A
CD9	ENST00000382518.1	CD9 molecule	4366	1	0	0	1	0	hsa-miR-590-3p	-0.07	-0.08	N/A
SV2C	ENST00000502798.2	synaptic vesicle glycoprotein 2C	30	5	0	3	2	1	hsa-miR-590-3p	-0.07	-0.08	N/A
CCDC171	ENST00000380701.3	coiled-coil domain containing 171	25	3	1	2	0	4	hsa-miR-590-3p	-0.07	-0.11	N/A
ATF7IP	ENST00000261168.4	activating transcription factor 7 interacting protein	667	4	1	2	1	3	hsa-miR-590-3p	-0.07	-0.08	N/A
TPRKB	ENST00000272424.5	TP53RK binding protein	816	1	0	0	1	2	hsa-miR-590-3p	-0.07	-0.14	N/A
NDUFA5	ENST00000471770.1	NADH dehydrogenase (ubiquinone) 1 alpha subcomplex, 5	28	6	2	2	2	6	hsa-miR-590-3p	-0.07	-0.12	N/A
PAPOLG	ENST00000238714.3	poly(A) polymerase gamma	49	4	1	3	0	2	hsa-miR-590-3p	-0.07	-0.09	N/A
TMED7	ENST00000456936.3	transmembrane emp24 protein transport domain containing 7	1571	12	1	8	3	5	hsa-miR-590-3p	-0.07	-0.35	N/A
GABPB2	ENST00000368918.3	GA binding protein transcription factor, beta subunit 2	35	9	1	0	8	6	hsa-miR-590-3p	-0.07	-0.11	N/A
IGF2BP3	ENST00000258729.3	insulin-like growth factor 2 mRNA binding protein 3	30	5	0	3	2	2	hsa-miR-590-3p	-0.07	-0.08	N/A
CEP57	ENST00000325542.5	centrosomal protein 57kDa	289	4	1	1	2	1	hsa-miR-590-3p	-0.07	-0.1	N/A
C17orf80	ENST00000359042.2	chromosome 17 open reading frame 80	740	2	1	1	0	1	hsa-miR-590-3p	-0.07	-0.27	N/A
TRIQK	ENST00000521988.1	triple QxxK/R motif containing	210	2	1	1	0	3	hsa-miR-590-3p	-0.07	-0.09	N/A
AZI2	ENST00000479665.1	5-azacytidine induced 2	530	8	1	6	1	3	hsa-miR-590-3p	-0.07	-0.16	N/A
ARNTL2	ENST00000546179.1	aryl hydrocarbon receptor nuclear translocator-like 2	283	5	3	1	1	1	hsa-miR-590-3p	-0.07	-0.12	N/A
DCLK1	ENST00000379892.4	doublecortin-like kinase 1	9	5*	0	1	3	7	hsa-miR-590-3p	-0.07	-0.12	N/A
KCNJ16	ENST00000589377.1	potassium inwardly-rectifying channel, subfamily J, member 16	5	3	0	2	1	2	hsa-miR-590-3p	-0.07	-0.07	N/A
PIWIL1	ENST00000245255.3	piwi-like RNA-mediated gene silencing 1	5	3	0	1	2	1	hsa-miR-590-3p	-0.07	-0.07	N/A
POU4F2	ENST00000281321.3	POU class 4 homeobox 2	5	2	1	0	1	2	hsa-miR-590-3p	-0.07	-0.07	N/A
MEIOB	ENST00000412554.2	meiosis specific with OB domains	5	1	0	0	1	1	hsa-miR-590-3p	-0.07	-0.07	N/A
IHH	ENST00000295731.6	indian hedgehog	238	1	0	0	1	0	hsa-miR-590-3p	-0.07	-0.07	N/A
MAGED4	ENST00000375626.3	melanoma antigen family D, 4	5	1	0	0	1	0	hsa-miR-590-3p	-0.07	-0.07	N/A
ARL5A	ENST00000295087.8	ADP-ribosylation factor-like 5A	112	4	0	0	4	3	hsa-miR-590-3p	-0.07	-0.2	N/A
SLC17A1	ENST00000244527.4	solute carrier family 17 (organic anion transporter), member 1	5	1	0	1	0	0	hsa-miR-590-3p	-0.07	-0.07	N/A
CCNG2	ENST00000316355.5	cyclin G2	1056	4	1	3	0	2	hsa-miR-590-3p	-0.07	-0.14	N/A
C2orf66	ENST00000342506.2	chromosome 2 open reading frame 66	22	2	0	2	0	1	hsa-miR-590-3p	-0.07	-0.08	N/A
ZFP14	ENST00000270001.7	ZFP14 zinc finger protein	109	8	2	1	5	4	hsa-miR-590-3p	-0.07	-0.24	N/A
NCAM2	ENST00000400546.1	neural cell adhesion molecule 2	64	6	3	1	2	5	hsa-miR-590-3p	-0.07	-0.13	N/A
SEC11A	ENST00000560266.1	SEC11 homolog A (S. cerevisiae)	9118	1	0	1	0	0	hsa-miR-590-3p	-0.07	-0.14	N/A
SCAF11	ENST00000395453.2	SR-related CTD-associated factor 11	419	3	0	0	3	0	hsa-miR-590-3p	-0.07	-0.08	N/A
HMGN5	ENST00000358130.2	high mobility group nucleosome binding domain 5	46	4	2	2	0	1	hsa-miR-590-3p	-0.07	-0.14	N/A
FEM1B	ENST00000306917.4	fem-1 homolog b (C. elegans)	656	6	0	2	4	2	hsa-miR-590-3p	-0.07	-0.12	N/A
STXBP3	ENST00000370008.3	syntaxin binding protein 3	10	2	0	1	1	0	hsa-miR-590-3p	-0.07	-0.15	N/A
DCP1A	ENST00000607628.1	decapping mRNA 1A	87	5	0	3	2	0	hsa-miR-590-3p	-0.07	-0.08	N/A
TIGIT	ENST00000486257.1	T cell immunoreceptor with Ig and ITIM domains	5	2	0	0	2	1	hsa-miR-590-3p	-0.07	-0.07	N/A
SPATA5	ENST00000274008.4	spermatogenesis associated 5	168	5	0	3	2	6	hsa-miR-590-3p	-0.07	-0.08	N/A
ARHGAP15	ENST00000409869.1	Rho GTPase activating protein 15	5	2	1	0	1	5	hsa-miR-590-3p	-0.07	-0.07	N/A
NPY2R	ENST00000506608.1	neuropeptide Y receptor Y2	5	4*	0	3	0	1	hsa-miR-590-3p	-0.07	-0.07	N/A
TMEM255A	ENST00000309720.5	transmembrane protein 255A	113	3	0	1	2	2	hsa-miR-590-3p	-0.07	-0.07	N/A
FOXD4	ENST00000382500.2	forkhead box D4	5	2	2	0	0	0	hsa-miR-590-3p	-0.07	-0.07	N/A
RCOR2	ENST00000301459.4	REST corepressor 2	5	1	0	0	1	0	hsa-miR-590-3p	-0.07	-0.07	N/A
SPDYA	ENST00000379579.4	speedy/RINGO cell cycle regulator family member A	5	1	0	0	1	0	hsa-miR-590-3p	-0.07	-0.07	N/A
DSG4	ENST00000359747.4	desmoglein 4	5	2	0	2	0	0	hsa-miR-590-3p	-0.07	-0.07	N/A
ASUN	ENST00000261191.7	asunder spermatogenesis regulator	227	2	0	2	0	2	hsa-miR-590-3p	-0.07	-0.17	N/A
TIFA	ENST00000361717.3	TRAF-interacting protein with forkhead-associated domain	400	3	0	1	2	2	hsa-miR-590-3p	-0.07	-0.12	N/A
SERP1	ENST00000239944.2	stress-associated endoplasmic reticulum protein 1	3242	3	0	2	1	2	hsa-miR-590-3p	-0.07	-0.09	N/A
SP3	ENST00000310015.6	Sp3 transcription factor	285	5	0	3	2	12	hsa-miR-590-3p	-0.07	-0.17	N/A
STOX2	ENST00000308497.4	storkhead box 2	379	1	0	1	0	3	hsa-miR-590-3p	-0.07	-0.07	N/A
ZNF677	ENST00000599012.1	zinc finger protein 677	51	1	0	1	0	2	hsa-miR-590-3p	-0.07	-0.08	N/A
CCDC59	ENST00000256151.7	coiled-coil domain containing 59	140	4	0	4	0	2	hsa-miR-590-3p	-0.07	-0.2	N/A
NXT2	ENST00000372106.1	nuclear transport factor 2-like export factor 2	390	1	0	1	0	0	hsa-miR-590-3p	-0.07	-0.07	N/A
CA2	ENST00000285379.5	carbonic anhydrase II	181	2	0	1	1	1	hsa-miR-590-3p	-0.07	-0.23	N/A
AGMO	ENST00000342526.3	alkylglycerol monooxygenase	11	6	3	2	1	1	hsa-miR-590-3p	-0.07	-0.18	N/A
USP38	ENST00000307017.4	ubiquitin specific peptidase 38	419	3	1	2	0	6	hsa-miR-590-3p	-0.07	-0.14	N/A
KRTAP4-9	ENST00000391415.1	keratin associated protein 4-9	10	4	0	2	2	1	hsa-miR-590-3p	-0.07	-0.09	N/A
KLF12	ENST00000377669.2	Kruppel-like factor 12	251	4	2	0	2	2	hsa-miR-590-3p	-0.07	-0.08	N/A
PHC3	ENST00000495893.2	polyhomeotic homolog 3 (Drosophila)	366	9	3	3	3	8	hsa-miR-590-3p	-0.07	-0.18	N/A
COQ10A	ENST00000433805.2	coenzyme Q10 homolog A (S. cerevisiae)	885	1	0	1	0	0	hsa-miR-590-3p	-0.07	-0.07	N/A
SCEL	ENST00000377246.3	sciellin	5	1	0	0	1	1	hsa-miR-590-3p	-0.07	-0.15	N/A
DEPDC1	ENST00000456315.2	DEP domain containing 1	1068	5	2	1	2	2	hsa-miR-590-3p	-0.07	-0.14	N/A
PABPC3	ENST00000281589.3	poly(A) binding protein, cytoplasmic 3	5	1	0	1	0	5	hsa-miR-590-3p	-0.07	-0.07	N/A
CPA3	ENST00000296046.3	carboxypeptidase A3 (mast cell)	5	1	0	1	0	0	hsa-miR-590-3p	-0.07	-0.07	N/A
COX18	ENST00000295890.4	COX18 cytochrome C oxidase assembly factor	356	2	1	0	1	2	hsa-miR-590-3p	-0.07	-0.1	N/A
TEX26	ENST00000380473.3	testis expressed 26	5	2	1	0	1	1	hsa-miR-590-3p	-0.07	-0.07	N/A
IWS1	ENST00000295321.4	IWS1 homolog (S. cerevisiae)	343	4	0	1	3	2	hsa-miR-590-3p	-0.07	-0.1	N/A
SLC7A2	ENST00000494857.1	solute carrier family 7 (cationic amino acid transporter, y+ system), member 2	1233	4	0	1	3	3	hsa-miR-590-3p	-0.07	-0.07	N/A
EPHA7	ENST00000369303.4	EPH receptor A7	213	4	2	0	2	0	hsa-miR-590-3p	-0.07	-0.1	N/A
RHOQ	ENST00000238738.4	ras homolog family member Q	179	3	1	2	0	3	hsa-miR-590-3p	-0.07	-0.08	N/A
CERS6	ENST00000305747.6	ceramide synthase 6	1932	5	1	0	4	5	hsa-miR-590-3p	-0.07	-0.09	N/A
CEP55	ENST00000371485.3	centrosomal protein 55kDa	92	2	1	1	0	0	hsa-miR-590-3p	-0.07	-0.13	N/A
ANKRD12	ENST00000262126.4	ankyrin repeat domain 12	11	6	1	1	4	7	hsa-miR-590-3p	-0.07	-0.09	N/A
RNF180	ENST00000389100.4	ring finger protein 180	18	5	1	2	2	4	hsa-miR-590-3p	-0.07	-0.14	N/A
SLC44A1	ENST00000374720.3	solute carrier family 44 (choline transporter), member 1	407	5	1	3	1	2	hsa-miR-590-3p	-0.07	-0.1	N/A
PHACTR2	ENST00000427704.2	phosphatase and actin regulator 2	274	5	0	3	2	8	hsa-miR-590-3p	-0.07	-0.08	N/A
ZNF302	ENST00000505365.2	zinc finger protein 302	13	1	0	0	1	1	hsa-miR-590-3p	-0.07	-0.09	N/A
PSMD10	ENST00000372296.1	proteasome (prosome, macropain) 26S subunit, non-ATPase, 10	44	1	1	0	0	0	hsa-miR-590-3p	-0.07	-0.22	N/A
KPNA4	ENST00000334256.4	karyopherin alpha 4 (importin alpha 3)	111	5	1	3	1	5	hsa-miR-590-3p	-0.07	-0.1	N/A
H3F3B	ENST00000591890.1	H3 histone, family 3B (H3.3B)	336	3	0	3	0	0	hsa-miR-590-3p	-0.07	-0.17	N/A
TFAM	ENST00000487519.1	transcription factor A, mitochondrial	1323	9	2	5	2	3	hsa-miR-590-3p	-0.07	-0.19	N/A
GNPNAT1	ENST00000216410.3	glucosamine-phosphate N-acetyltransferase 1	429	6	1	1	4	3	hsa-miR-590-3p	-0.07	-0.11	N/A
C5orf30	ENST00000319933.2	chromosome 5 open reading frame 30	889	3	1	1	1	2	hsa-miR-590-3p	-0.07	-0.15	N/A
AKNAD1	ENST00000357393.4	AKNA domain containing 1	5	1	0	0	1	1	hsa-miR-590-3p	-0.07	-0.07	N/A
LRP1B	ENST00000389484.3	low density lipoprotein receptor-related protein 1B	26	3	2	0	1	1	hsa-miR-590-3p	-0.07	-0.1	N/A
SMCO3	ENST00000316048.2	single-pass membrane protein with coiled-coil domains 3	5	3	0	2	1	1	hsa-miR-590-3p	-0.07	-0.07	N/A
CCDC152	ENST00000361970.5	coiled-coil domain containing 152	5	3	1	1	1	0	hsa-miR-590-3p	-0.07	-0.07	N/A
KDSR	ENST00000406396.3	3-ketodihydrosphingosine reductase	322	6	0	1	5	2	hsa-miR-590-3p	-0.07	-0.11	N/A
AC023590.1	ENST00000366457.2	Uncharacterized protein	5	1	0	0	1	0	hsa-miR-590-3p	-0.07	-0.07	N/A
ARL14EPL	ENST00000601302.2	ADP-ribosylation factor-like 14 effector protein-like	10	2	0	2	0	1	hsa-miR-590-3p	-0.07	-0.15	N/A
P2RY13	ENST00000325602.5	purinergic receptor P2Y, G-protein coupled, 13	5	1	0	1	0	0	hsa-miR-590-3p	-0.07	-0.07	N/A
BPIFC	ENST00000397452.1	BPI fold containing family C	5	1	0	1	0	0	hsa-miR-590-3p	-0.07	-0.07	N/A
KLHL31	ENST00000370905.3	kelch-like family member 31	16	2	1	1	0	3	hsa-miR-590-3p	-0.07	-0.1	N/A
ITGA1	ENST00000282588.6	integrin, alpha 1	400	8	1	3	4	6	hsa-miR-590-3p	-0.07	-0.14	N/A
DCTN5	ENST00000300087.2	dynactin 5 (p25)	764	7*	0	2	4	6	hsa-miR-590-3p	-0.07	-0.09	N/A
PSMA4	ENST00000558094.1	proteasome (prosome, macropain) subunit, alpha type, 4	579	1	0	1	0	1	hsa-miR-590-3p	-0.07	-0.08	N/A
BRMS1L	ENST00000216807.7	breast cancer metastasis-suppressor 1-like	230	8	1	2	5	2	hsa-miR-590-3p	-0.07	-0.12	N/A
TTC28	ENST00000397906.2	tetratricopeptide repeat domain 28	227	2	1	0	1	3	hsa-miR-590-3p	-0.07	-0.13	N/A
ZNF320	ENST00000391781.2	zinc finger protein 320	10	5	1	2	2	2	hsa-miR-590-3p	-0.07	-0.09	N/A
FREM2	ENST00000280481.7	FRAS1 related extracellular matrix protein 2	33	4	1	2	1	0	hsa-miR-590-3p	-0.07	-0.15	N/A
C19orf52	ENST00000270502.6	chromosome 19 open reading frame 52	792	7	0	1	6	3	hsa-miR-590-3p	-0.07	-0.13	N/A
TEX30	ENST00000376027.1	testis expressed 30	231	1	0	0	1	0	hsa-miR-590-3p	-0.07	-0.08	N/A
CCDC88A	ENST00000336838.6	coiled-coil domain containing 88A	141	2	0	1	1	3	hsa-miR-590-3p	-0.07	-0.09	N/A
CLEC14A	ENST00000342213.2	C-type lectin domain family 14, member A	5	6	2	0	4	2	hsa-miR-590-3p	-0.07	-0.21	N/A
NDNF	ENST00000379692.4	neuron-derived neurotrophic factor	51	4	1	3	0	3	hsa-miR-590-3p	-0.07	-0.11	N/A
PDCL3	ENST00000264254.6	phosducin-like 3	58	1	0	0	1	1	hsa-miR-590-3p	-0.07	-0.07	N/A
RAB3GAP2	ENST00000358951.2	RAB3 GTPase activating protein subunit 2 (non-catalytic)	461	4	1	3	0	2	hsa-miR-590-3p	-0.07	-0.1	N/A
RGS7BP	ENST00000334025.2	regulator of G-protein signaling 7 binding protein	5	7	1	5	1	2	hsa-miR-590-3p	-0.07	-0.14	N/A
HIPK3	ENST00000303296.4	homeodomain interacting protein kinase 3	933	4	0	1	3	3	hsa-miR-590-3p	-0.07	-0.07	N/A
KLF17	ENST00000372299.3	Kruppel-like factor 17	11	3	1	1	1	2	hsa-miR-590-3p	-0.07	-0.09	N/A
CNTNAP3B	ENST00000377564.3	contactin associated protein-like 3B	5	3	1	2	0	2	hsa-miR-590-3p	-0.07	-0.07	N/A
LIX1	ENST00000274382.4	Lix1 homolog (chicken)	5	4	1	1	2	2	hsa-miR-590-3p	-0.07	-0.07	N/A
KCNJ3	ENST00000295101.2	potassium inwardly-rectifying channel, subfamily J, member 3	21	4	1	1	2	6	hsa-miR-590-3p	-0.07	-0.07	N/A
RORA	ENST00000335670.6	RAR-related orphan receptor A	102	5	1	1	3	3	hsa-miR-590-3p	-0.07	-0.08	N/A
KIAA0087	ENST00000242109.3	KIAA0087	5	4	1	1	2	2	hsa-miR-590-3p	-0.07	-0.07	N/A
PECR	ENST00000265322.7	peroxisomal trans-2-enoyl-CoA reductase	420	2	1	0	1	0	hsa-miR-590-3p	-0.07	-0.09	N/A
CDHR3	ENST00000343407.5	cadherin-related family member 3	9	5	1	0	4	0	hsa-miR-590-3p	-0.07	-0.07	N/A
CPED1	ENST00000310396.5	cadherin-like and PC-esterase domain containing 1	77	3	2	0	1	0	hsa-miR-590-3p	-0.07	-0.07	N/A
IL23R	ENST00000347310.5	interleukin 23 receptor	5	3	2	0	1	1	hsa-miR-590-3p	-0.07	-0.07	N/A
AL953854.2	ENST00000438517.1		5	3	1	2	0	2	hsa-miR-590-3p	-0.07	-0.07	N/A
RDX	ENST00000343115.4	radixin	44	7	0	4	3	0	hsa-miR-590-3p	-0.07	-0.11	N/A
ZNF525	ENST00000467003.1	zinc finger protein 525	30	5	0	2	3	5	hsa-miR-590-3p	-0.07	-0.07	N/A
MLLT10	ENST00000377072.3	myeloid/lymphoid or mixed-lineage leukemia (trithorax homolog, Drosophila); translocated to, 10	495	3	1	2	0	2	hsa-miR-590-3p	-0.07	-0.07	N/A
USP28	ENST00000003302.4	ubiquitin specific peptidase 28	85	3	1	2	0	3	hsa-miR-590-3p	-0.07	-0.07	N/A
NEUROD4	ENST00000242994.3	neuronal differentiation 4	5	2	0	2	0	1	hsa-miR-590-3p	-0.07	-0.07	N/A
FSD2	ENST00000334574.8	fibronectin type III and SPRY domain containing 2	5	5	1	0	4	0	hsa-miR-590-3p	-0.07	-0.07	N/A
NUDT2	ENST00000379158.2	nudix (nucleoside diphosphate linked moiety X)-type motif 2	143	1	0	0	1	0	hsa-miR-590-3p	-0.07	-0.07	N/A
PDE4C	ENST00000355502.3	phosphodiesterase 4C, cAMP-specific	5	5	0	2	3	3	hsa-miR-590-3p	-0.07	-0.07	N/A
ISOC1	ENST00000173527.5	isochorismatase domain containing 1	390	1	0	0	1	0	hsa-miR-590-3p	-0.07	-0.07	N/A
PDE1C	ENST00000396193.1	phosphodiesterase 1C, calmodulin-dependent 70kDa	106	4	0	3	1	0	hsa-miR-590-3p	-0.07	-0.07	N/A
MEF2A	ENST00000354410.5	myocyte enhancer factor 2A	654	3	2	0	1	4	hsa-miR-590-3p	-0.07	-0.07	N/A
C2CD5	ENST00000333957.4	C2 calcium-dependent domain containing 5	66	3	1	2	0	0	hsa-miR-590-3p	-0.07	-0.07	N/A
TLR6	ENST00000436693.2	toll-like receptor 6	5	4	1	1	2	1	hsa-miR-590-3p	-0.07	-0.07	N/A
NRK	ENST00000243300.9	Nik related kinase	5	4	1	1	2	2	hsa-miR-590-3p	-0.07	-0.07	N/A
CYP2B6	ENST00000324071.4	cytochrome P450, family 2, subfamily B, polypeptide 6	5	4	1	1	2	0	hsa-miR-590-3p	-0.07	-0.07	N/A
NCOA2	ENST00000452400.2	nuclear receptor coactivator 2	271	4	1	1	2	0	hsa-miR-590-3p	-0.07	-0.07	N/A
PCGF6	ENST00000337211.4	polycomb group ring finger 6	5	3	1	2	0	3	hsa-miR-590-3p	-0.07	-0.07	N/A
CCR4	ENST00000330953.5	chemokine (C-C motif) receptor 4	5	5	1	1	3	3	hsa-miR-590-3p	-0.07	-0.08	N/A
PPTC7	ENST00000354300.3	PTC7 protein phosphatase homolog (S. cerevisiae)	817	4	1	3	0	4	hsa-miR-590-3p	-0.07	-0.09	N/A
COL24A1	ENST00000370571.2	collagen, type XXIV, alpha 1	5	5	0	2	3	1	hsa-miR-590-3p	-0.07	-0.07	N/A
NPFFR1	ENST00000277942.6	neuropeptide FF receptor 1	5	5	0	2	3	6	hsa-miR-590-3p	-0.07	-0.07	N/A
IQCJ-SCHIP1	ENST00000337808.6	IQCJ-SCHIP1 readthrough	891	1	0	0	1	0	hsa-miR-590-3p	-0.07	-0.07	N/A
NEU1	ENST00000375631.4	sialidase 1 (lysosomal sialidase)	6000	1	0	1	0	0	hsa-miR-590-3p	-0.07	-0.07	N/A
SASS6	ENST00000287482.5	spindle assembly 6 homolog (C. elegans)	796	3	1	2	0	2	hsa-miR-590-3p	-0.07	-0.07	N/A
PPARA	ENST00000396000.2	peroxisome proliferator-activated receptor alpha	82	6	0	2	4	3	hsa-miR-590-3p	-0.07	-0.09	N/A
HDX	ENST00000297977.5	highly divergent homeobox	20	8	0	1	7	5	hsa-miR-590-3p	-0.07	-0.09	N/A
ZBTB38	ENST00000514251.1	zinc finger and BTB domain containing 38	1270	6	1	4	1	3	hsa-miR-590-3p	-0.07	-0.12	N/A
MORF4L2	ENST00000360458.1	mortality factor 4 like 2	17	2	0	2	0	0	hsa-miR-590-3p	-0.07	-0.15	N/A
RAB27A	ENST00000396307.2	RAB27A, member RAS oncogene family	181	3	1	2	0	0	hsa-miR-590-3p	-0.07	-0.07	N/A
IL17RD	ENST00000296318.7	interleukin 17 receptor D	108	5	0	3	2	3	hsa-miR-590-3p	-0.07	-0.08	N/A
NHLRC2	ENST00000369301.3	NHL repeat containing 2	368	3	2	1	0	5	hsa-miR-590-3p	-0.07	-0.08	N/A
BBX	ENST00000415149.2	bobby sox homolog (Drosophila)	141	6	0	2	4	3	hsa-miR-590-3p	-0.07	-0.08	N/A
PTER	ENST00000378000.1	phosphotriesterase related	217	2*	0	1	0	3	hsa-miR-590-3p	-0.07	-0.08	N/A
FAM135A	ENST00000418814.2	family with sequence similarity 135, member A	611	3	1	2	0	1	hsa-miR-590-3p	-0.07	-0.07	N/A
PSMG1	ENST00000331573.3	proteasome (prosome, macropain) assembly chaperone 1	31	4	0	1	3	4	hsa-miR-590-3p	-0.07	-0.09	N/A
EDEM3	ENST00000318130.8	ER degradation enhancer, mannosidase alpha-like 3	535	4	0	3	1	5	hsa-miR-590-3p	-0.07	-0.07	N/A
TIA1	ENST00000433529.2	TIA1 cytotoxic granule-associated RNA binding protein	1370	1	0	0	1	2	hsa-miR-590-3p	-0.07	-0.16	N/A
PIGX	ENST00000314118.4	phosphatidylinositol glycan anchor biosynthesis, class X	198	5	0	1	4	0	hsa-miR-590-3p	-0.07	-0.13	N/A
PCNP	ENST00000296024.5	PEST proteolytic signal containing nuclear protein	944	3	1	1	1	2	hsa-miR-590-3p	-0.07	-0.09	N/A
WNT5A	ENST00000474267.1	wingless-type MMTV integration site family, member 5A	2080	1	0	0	1	3	hsa-miR-590-3p	-0.07	-0.11	N/A
NMD3	ENST00000351193.2	NMD3 ribosome export adaptor	717	3	1	2	0	1	hsa-miR-590-3p	-0.07	-0.07	N/A
ROCK2	ENST00000315872.6	Rho-associated, coiled-coil containing protein kinase 2	142	4	0	2	2	4	hsa-miR-590-3p	-0.07	-0.14	N/A
BBS10	ENST00000393262.3	Bardet-Biedl syndrome 10	186	2	2	0	0	1	hsa-miR-590-3p	-0.07	-0.07	N/A
SLC6A15	ENST00000266682.5	solute carrier family 6 (neutral amino acid transporter), member 15	508	3	0	2	1	1	hsa-miR-590-3p	-0.07	-0.1	N/A
MLTK	ENST00000338983.3	Mitogen-activated protein kinase kinase kinase MLT	766	6*	0	2	3	2	hsa-miR-590-3p	-0.07	-0.07	N/A
IDE	ENST00000265986.6	insulin-degrading enzyme	446	3	0	2	1	3	hsa-miR-590-3p	-0.07	-0.08	N/A
FAM21D	ENST00000311663.5	family with sequence similarity 21, member D	5	1	0	1	0	0	hsa-miR-590-3p	-0.07	-0.07	N/A
FRMPD4	ENST00000380682.1	FERM and PDZ domain containing 4	25	6	1	3	2	0	hsa-miR-590-3p	-0.07	-0.11	N/A
MAMDC2	ENST00000377182.4	MAM domain containing 2	365	1	1	0	0	1	hsa-miR-590-3p	-0.07	-0.07	N/A
EFCAB3	ENST00000450662.2	EF-hand calcium binding domain 3	5	1	0	0	1	0	hsa-miR-590-3p	-0.07	-0.07	N/A
ACHE	ENST00000302913.4	acetylcholinesterase	14	1	1	0	0	0	hsa-miR-590-3p	-0.07	-0.07	N/A
CYP27C1	ENST00000335247.7	cytochrome P450, family 27, subfamily C, polypeptide 1	5	3	0	1	2	0	hsa-miR-590-3p	-0.07	-0.07	N/A
ATXN2L	ENST00000336783.4	ataxin 2-like	5	1	0	1	0	0	hsa-miR-590-3p	-0.07	-0.07	N/A
RSPO2	ENST00000517939.1	R-spondin 2	5	2	0	0	2	0	hsa-miR-590-3p	-0.07	-0.07	N/A
FAM150A	ENST00000358543.4	family with sequence similarity 150, member A	32	1	0	0	1	1	hsa-miR-590-3p	-0.07	-0.07	N/A
AP1AR	ENST00000274000.5	adaptor-related protein complex 1 associated regulatory protein	89	1	1	0	0	2	hsa-miR-590-3p	-0.07	-0.07	N/A
LRRC4	ENST00000249363.3	leucine rich repeat containing 4	26	1	0	1	0	1	hsa-miR-590-3p	-0.07	-0.07	N/A
PIKFYVE	ENST00000264380.4	phosphoinositide kinase, FYVE finger containing	107	4	0	3	1	7	hsa-miR-590-3p	-0.07	-0.07	N/A
FSBP	ENST00000481490.2	fibrinogen silencer binding protein	36	6	0	4	2	3	hsa-miR-590-3p	-0.07	-0.1	N/A
STON1	ENST00000309835.3	stonin 1	254	4	0	3	1	1	hsa-miR-590-3p	-0.07	-0.07	N/A
USP46	ENST00000441222.3	ubiquitin specific peptidase 46	180	7	1	5	1	1	hsa-miR-590-3p	-0.07	-0.17	N/A
WDR89	ENST00000394942.2	WD repeat domain 89	20	4	1	2	1	2	hsa-miR-590-3p	-0.07	-0.12	N/A
MFAP3L	ENST00000393704.3	microfibrillar-associated protein 3-like	69	2	0	1	1	2	hsa-miR-590-3p	-0.07	-0.07	N/A
DCN	ENST00000052754.5	decorin	1285	3	0	2	1	0	hsa-miR-590-3p	-0.07	-0.23	N/A
CWF19L2	ENST00000282251.5	CWF19-like 2, cell cycle control (S. pombe)	118	2	0	2	0	1	hsa-miR-590-3p	-0.07	-0.09	N/A
GCOM1	ENST00000380568.3	GRINL1A complex locus 1	21	5	0	4	1	1	hsa-miR-590-3p	-0.07	-0.09	N/A
TMOD3	ENST00000308580.7	tropomodulin 3 (ubiquitous)	1533	7	1	3	3	4	hsa-miR-590-3p	-0.07	-0.17	N/A
CYCS	ENST00000305786.2	cytochrome c, somatic	320	4	1	1	2	1	hsa-miR-590-3p	-0.07	-0.13	N/A
CEP97	ENST00000341893.3	centrosomal protein 97kDa	290	4	1	1	2	3	hsa-miR-590-3p	-0.07	-0.08	N/A
UBE2G2	ENST00000345496.2	ubiquitin-conjugating enzyme E2G 2	681	4	1	1	2	2	hsa-miR-590-3p	-0.07	-0.07	N/A
ETFDH	ENST00000511912.1	electron-transferring-flavoprotein dehydrogenase	117	1	0	0	1	2	hsa-miR-590-3p	-0.07	-0.08	N/A
SEPSECS	ENST00000302922.3	Sep (O-phosphoserine) tRNA:Sec (selenocysteine) tRNA synthase	279	4	1	2	1	2	hsa-miR-590-3p	-0.07	-0.08	N/A
ANKRD42	ENST00000393389.3	ankyrin repeat domain 42	224	4	1	1	2	1	hsa-miR-590-3p	-0.07	-0.07	N/A
ITPRIPL2	ENST00000381440.3	inositol 1,4,5-trisphosphate receptor interacting protein-like 2	893	4	1	1	2	2	hsa-miR-590-3p	-0.07	-0.07	N/A
HDHD2	ENST00000300605.6	haloacid dehalogenase-like hydrolase domain containing 2	501	1	1	0	0	1	hsa-miR-590-3p	-0.07	-0.08	N/A
SLC10A7	ENST00000264986.3	solute carrier family 10, member 7	77	6	1	3	2	3	hsa-miR-590-3p	-0.07	-0.39	N/A
DSN1	ENST00000426836.1	DSN1, MIS12 kinetochore complex component	350	7	0	2	5	4	hsa-miR-590-3p	-0.07	-0.13	N/A
MCM9	ENST00000316068.3	minichromosome maintenance complex component 9	17	4	1	2	1	2	hsa-miR-590-3p	-0.07	-0.09	N/A
USP12	ENST00000282344.6	ubiquitin specific peptidase 12	35	4	1	0	3	4	hsa-miR-590-3p	-0.07	-0.09	N/A
FOXA1	ENST00000250448.2	forkhead box A1	249	3	2	1	0	1	hsa-miR-590-3p	-0.07	-0.08	N/A
RPL17-C18orf32	ENST00000584895.1	RPL17-C18orf32 readthrough	733	1	0	1	0	2	hsa-miR-590-3p	-0.07	-0.13	N/A
FOXD4L3	ENST00000342833.2	forkhead box D4-like 3	5	2	2	0	0	1	hsa-miR-590-3p	-0.07	-0.07	N/A
FOXD4L6	ENST00000377473.1	forkhead box D4-like 6	5	2	2	0	0	1	hsa-miR-590-3p	-0.07	-0.07	N/A
OR2Y1	ENST00000307832.2	olfactory receptor, family 2, subfamily Y, member 1	5	1	0	1	0	0	hsa-miR-590-3p	-0.07	-0.07	N/A
NMNAT3	ENST00000511444.1	nicotinamide nucleotide adenylyltransferase 3	12	2	0	1	1	1	hsa-miR-590-3p	-0.07	-0.12	N/A
DNAJC25	ENST00000556107.1	DnaJ (Hsp40) homolog, subfamily C , member 25	407	1	0	1	0	1	hsa-miR-590-3p	-0.07	-0.07	N/A
NUDT21	ENST00000300291.5	nudix (nucleoside diphosphate linked moiety X)-type motif 21	629	5	1	4	0	1	hsa-miR-590-3p	-0.07	-0.26	N/A
ANKS3	ENST00000304283.4	ankyrin repeat and sterile alpha motif domain containing 3	6	1	0	1	0	0	hsa-miR-590-3p	-0.07	-0.07	N/A
DNAJC25-GNG10	ENST00000374294.3	DNAJC25-GNG10 readthrough	407	1	0	1	0	1	hsa-miR-590-3p	-0.07	-0.07	N/A
CCNL1	ENST00000295926.3	cyclin L1	161	1	0	1	0	1	hsa-miR-590-3p	-0.07	-0.08	N/A
EFCAB11	ENST00000316738.7	EF-hand calcium binding domain 11	25	5	1	2	2	2	hsa-miR-590-3p	-0.07	-0.18	N/A
SERPINB9	ENST00000380698.4	serpin peptidase inhibitor, clade B (ovalbumin), member 9	154	4	1	3	0	2	hsa-miR-590-3p	-0.07	-0.09	N/A
COMMD3-BMI1	ENST00000602390.1	COMMD3-BMI1 readthrough	195	2	0	2	0	3	hsa-miR-590-3p	-0.07	-0.08	N/A
ZNF736	ENST00000423484.2	zinc finger protein 736	36	6	0	4	2	0	hsa-miR-590-3p	-0.07	-0.1	N/A
ZNF549	ENST00000602149.1	zinc finger protein 549	7	3	2	0	1	3	hsa-miR-590-3p	-0.07	-0.07	N/A
RNF167	ENST00000262482.6	ring finger protein 167	1009	1	0	1	0	0	hsa-miR-590-3p	-0.07	-0.07	N/A
FAM45A	ENST00000361432.2	family with sequence similarity 45, member A	149	4	1	1	2	0	hsa-miR-590-3p	-0.07	-0.07	N/A
FBXO45	ENST00000311630.6	F-box protein 45	72	5	1	3	1	2	hsa-miR-590-3p	-0.07	-0.1	N/A
PLEKHA1	ENST00000538022.1	pleckstrin homology domain containing, family A (phosphoinositide binding specific) member 1	1172	4	1	1	2	2	hsa-miR-590-3p	-0.07	-0.07	N/A
ELTD1	ENST00000370742.3	EGF, latrophilin and seven transmembrane domain containing 1	13	3	1	2	0	1	hsa-miR-590-3p	-0.07	-0.07	N/A
AQP4	ENST00000383168.4	aquaporin 4	10	3	0	2	1	3	hsa-miR-590-3p	-0.07	-0.09	N/A
DROSHA	ENST00000511367.2	drosha, ribonuclease type III	3272	1	0	1	0	1	hsa-miR-590-3p	-0.07	-0.08	N/A
INTS10	ENST00000397977.3	integrator complex subunit 10	388	1	0	1	0	1	hsa-miR-590-3p	-0.07	-0.13	N/A
HSPA4L	ENST00000296464.4	heat shock 70kDa protein 4-like	348	9	2	1	6	7	hsa-miR-590-3p	-0.07	-0.27	N/A
CHMP5	ENST00000419016.2	charged multivesicular body protein 5	67	1	0	1	0	0	hsa-miR-590-3p	-0.07	-0.07	N/A
ZNF177	ENST00000602738.1	zinc finger protein 177	36	4	0	2	2	3	hsa-miR-590-3p	-0.07	-0.1	N/A
RIF1	ENST00000243326.5	RAP1 interacting factor homolog (yeast)	213	5	1	3	1	7	hsa-miR-590-3p	-0.07	-0.3	N/A
ZNF177	ENST00000541595.2	Zinc finger protein 177	36	4	0	2	2	3	hsa-miR-590-3p	-0.07	-0.1	N/A
CMBL	ENST00000296658.3	carboxymethylenebutenolidase homolog (Pseudomonas)	2602	4	0	2	2	3	hsa-miR-590-3p	-0.07	-0.1	N/A
ADAM10	ENST00000260408.3	ADAM metallopeptidase domain 10	385	5	0	4	1	4	hsa-miR-590-3p	-0.07	-0.09	N/A
FAM173B	ENST00000280330.8	family with sequence similarity 173, member B	257	1	0	0	1	2	hsa-miR-590-3p	-0.07	-0.09	N/A
WAPAL	ENST00000298767.5	wings apart-like homolog (Drosophila)	185	3	2	1	0	2	hsa-miR-590-3p	-0.07	-0.08	N/A
HIATL2	ENST00000602917.1	hippocampus abundant transcript-like 2	111	2	0	1	1	1	hsa-miR-590-3p	-0.07	-0.07	N/A
TRIM67	ENST00000444294.3	tripartite motif containing 67	41	3	2	1	0	1	hsa-miR-590-3p	-0.07	-0.08	N/A
MAP10	ENST00000418460.1	microtubule-associated protein 10	5	1	1	0	0	1	hsa-miR-590-3p	-0.07	-0.07	N/A
LRGUK	ENST00000285928.2	leucine-rich repeats and guanylate kinase domain containing	5	1	0	1	0	1	hsa-miR-590-3p	-0.07	-0.07	N/A
CTR9	ENST00000361367.2	CTR9, Paf1/RNA polymerase II complex component	30	1	0	1	0	0	hsa-miR-590-3p	-0.07	-0.07	N/A
LSM2	ENST00000375661.5	LSM2 homolog, U6 small nuclear RNA associated (S. cerevisiae)	8730	1	0	1	0	0	hsa-miR-590-3p	-0.07	-0.07	N/A
ABCA13	ENST00000544596.1	ATP-binding cassette, sub-family A (ABC1), member 13	5	3	0	1	2	0	hsa-miR-590-3p	-0.07	-0.07	N/A
RHAG	ENST00000371175.4	Rh-associated glycoprotein	5	1	0	0	1	0	hsa-miR-590-3p	-0.07	-0.07	N/A
RNF130	ENST00000261947.4	ring finger protein 130	29	1	0	1	0	0	hsa-miR-590-3p	-0.07	-0.07	N/A
TMEM178B	ENST00000565468.1	transmembrane protein 178B	129	1	0	0	1	1	hsa-miR-590-3p	-0.07	-0.07	N/A
LONRF2	ENST00000393437.3	LON peptidase N-terminal domain and ring finger 2	394	3	1	2	0	4	hsa-miR-590-3p	-0.07	-0.07	N/A
CYP1B1	ENST00000260630.3	cytochrome P450, family 1, subfamily B, polypeptide 1	111	4	0	3	1	4	hsa-miR-590-3p	-0.07	-0.07	N/A
ACRC	ENST00000373696.3	acidic repeat containing	13	2	0	1	1	0	hsa-miR-590-3p	-0.07	-0.07	N/A
CEACAM6	ENST00000199764.6	carcinoembryonic antigen-related cell adhesion molecule 6 (non-specific cross reacting antigen)	5	1	0	0	1	1	hsa-miR-590-3p	-0.07	-0.07	N/A
LAP3	ENST00000226299.4	leucine aminopeptidase 3	549	2	0	1	1	1	hsa-miR-590-3p	-0.07	-0.07	N/A
SERINC1	ENST00000339697.4	serine incorporator 1	2408	3	1	2	0	3	hsa-miR-590-3p	-0.07	-0.13	N/A
ZNF665	ENST00000600412.1	zinc finger protein 665	37	4	1	1	2	0	hsa-miR-590-3p	-0.07	-0.08	N/A
ZNF280D	ENST00000558320.1	zinc finger protein 280D	173	3	1	1	1	1	hsa-miR-590-3p	-0.07	-0.13	N/A
SPIRE1	ENST00000409402.4	spire-type actin nucleation factor 1	103	5	1	2	2	1	hsa-miR-590-3p	-0.07	-0.1	N/A
FAM227A	ENST00000535113.1	family with sequence similarity 227, member A	16	8	2	0	6	6	hsa-miR-590-3p	-0.07	-0.12	N/A
PCDHB16	ENST00000361016.2	protocadherin beta 16	36	5	1	3	1	5	hsa-miR-590-3p	-0.07	-0.1	N/A
CTDSP2	ENST00000398073.2	CTD (carboxy-terminal domain, RNA polymerase II, polypeptide A) small phosphatase 2	991	3	1	2	0	0	hsa-miR-590-3p	-0.07	-0.07	N/A
WDR26	ENST00000414423.2	WD repeat domain 26	1229	3	3	0	0	2	hsa-miR-590-3p	-0.07	-0.09	N/A
FIGN	ENST00000333129.3	fidgetin	10	7	1	2	4	6	hsa-miR-590-3p	-0.07	-0.12	N/A
ETNK1	ENST00000266517.4	ethanolamine kinase 1	1047	7	1	3	3	9	hsa-miR-590-3p	-0.07	-0.27	N/A
EEF1A1	ENST00000316292.9	eukaryotic translation elongation factor 1 alpha 1	129	2	2	0	0	4	hsa-miR-590-3p	-0.07	-0.07	N/A
CCSAP	ENST00000366687.1	centriole, cilia and spindle-associated protein	1210	4	0	3	1	2	hsa-miR-590-3p	-0.07	-0.07	N/A
RABGAP1L	ENST00000489615.1	RAB GTPase activating protein 1-like	364	4	0	0	4	5	hsa-miR-590-3p	-0.07	-0.07	N/A
PIN4	ENST00000373669.2	protein (peptidylprolyl cis/trans isomerase) NIMA-interacting, 4 (parvulin)	29	1	0	1	0	1	hsa-miR-590-3p	-0.07	-0.13	N/A
SATB1	ENST00000338745.6	SATB homeobox 1	312	6	0	5	1	3	hsa-miR-590-3p	-0.07	-0.11	N/A
SLC30A1	ENST00000367001.4	solute carrier family 30 (zinc transporter), member 1	831	6	0	2	4	3	hsa-miR-590-3p	-0.07	-0.08	N/A
PRNP	ENST00000379440.4	prion protein	1136	1	1	0	0	1	hsa-miR-590-3p	-0.07	-0.07	N/A
TNFSF10	ENST00000420541.2	tumor necrosis factor (ligand) superfamily, member 10	28	2	0	1	1	1	hsa-miR-590-3p	-0.07	-0.07	N/A
FLVCR1	ENST00000366971.4	feline leukemia virus subgroup C cellular receptor 1	322	5	0	3	2	1	hsa-miR-590-3p	-0.07	-0.08	N/A
FAM19A4	ENST00000295569.7	family with sequence similarity 19 (chemokine (C-C motif)-like), member A4	5	1	0	0	1	2	hsa-miR-590-3p	-0.07	-0.07	N/A
NOV	ENST00000259526.3	nephroblastoma overexpressed	44	2	1	0	1	0	hsa-miR-590-3p	-0.07	-0.15	N/A
PTGFR	ENST00000370756.3	prostaglandin F receptor (FP)	20	5	0	1	4	6	hsa-miR-590-3p	-0.07	-0.09	N/A
ENPP1	ENST00000360971.2	ectonucleotide pyrophosphatase/phosphodiesterase 1	159	5	0	3	2	1	hsa-miR-590-3p	-0.07	-0.08	N/A
SNX15	ENST00000377244.3	sorting nexin 15	341	2	0	1	1	0	hsa-miR-590-3p	-0.07	-0.07	N/A
MAGED4B	ENST00000360134.6	melanoma antigen family D, 4B	5	1	0	0	1	0	hsa-miR-590-3p	-0.07	-0.07	N/A
MPV17L	ENST00000396385.3	MPV17 mitochondrial membrane protein-like	23	9	0	1	8	2	hsa-miR-590-3p	-0.07	-0.22	N/A
LANCL3	ENST00000378621.3	LanC lantibiotic synthetase component C-like 3 (bacterial)	15	6	1	3	2	2	hsa-miR-590-3p	-0.07	-0.14	N/A
MZT1	ENST00000377818.3	mitotic spindle organizing protein 1	157	1	0	1	0	4	hsa-miR-590-3p	-0.07	-0.13	N/A
MCC	ENST00000302475.4	mutated in colorectal cancers	115	4	0	4	0	0	hsa-miR-590-3p	-0.07	-0.08	N/A
PCNX	ENST00000304743.2	pecanex homolog (Drosophila)	458	5	1	2	2	3	hsa-miR-590-3p	-0.07	-0.09	N/A
PDSS1	ENST00000376215.5	prenyl (decaprenyl) diphosphate synthase, subunit 1	41	1	0	1	0	0	hsa-miR-590-3p	-0.07	-0.1	N/A
SEMA5A	ENST00000382496.5	sema domain, seven thrombospondin repeats (type 1 and type 1-like), transmembrane domain (TM) and short cytoplasmic domain, (semaphorin) 5A	98	3	2	0	1	3	hsa-miR-590-3p	-0.07	-0.07	N/A
RPL35A	ENST00000464167.1	ribosomal protein L35a	802	3	1	1	1	0	hsa-miR-590-3p	-0.07	-0.3	N/A
GCLM	ENST00000370238.3	glutamate-cysteine ligase, modifier subunit	809	7	2	2	3	6	hsa-miR-590-3p	-0.07	-0.14	N/A
AC117395.1	ENST00000593416.1	LOC646903 protein; Uncharacterized protein	22	1	0	1	0	3	hsa-miR-590-3p	-0.07	-0.11	N/A
ACAP2	ENST00000326793.6	ArfGAP with coiled-coil, ankyrin repeat and PH domains 2	253	2	0	0	2	1	hsa-miR-590-3p	-0.07	-0.08	N/A
PACRGL	ENST00000502374.1	PARK2 co-regulated-like	314	2	0	0	2	5	hsa-miR-590-3p	-0.07	-0.21	N/A
TULP4	ENST00000367097.3	tubby like protein 4	93	4	0	3	1	10	hsa-miR-590-3p	-0.07	-0.07	N/A
ZFY	ENST00000383052.1	zinc finger protein, Y-linked	5	2	1	1	0	2	hsa-miR-590-3p	-0.07	-0.07	N/A
C15orf43	ENST00000340827.3	chromosome 15 open reading frame 43	23	1	0	0	1	0	hsa-miR-590-3p	-0.07	-0.07	N/A
TOMM5	ENST00000377773.5	translocase of outer mitochondrial membrane 5 homolog (yeast)	12658	1	0	1	0	0	hsa-miR-590-3p	-0.07	-0.07	N/A
LAPTM4B	ENST00000445593.2	lysosomal protein transmembrane 4 beta	11776	1	0	1	0	0	hsa-miR-590-3p	-0.07	-0.07	N/A
ZNF565	ENST00000304116.5	zinc finger protein 565	46	1	0	0	1	0	hsa-miR-590-3p	-0.07	-0.07	N/A
SNRPC	ENST00000244520.5	small nuclear ribonucleoprotein polypeptide C	60	1	0	1	0	0	hsa-miR-590-3p	-0.07	-0.07	N/A
GNAQ	ENST00000286548.4	guanine nucleotide binding protein (G protein), q polypeptide	47	2	0	1	1	2	hsa-miR-590-3p	-0.07	-0.07	N/A
KHSRP	ENST00000398148.3	KH-type splicing regulatory protein	4469	2	1	0	1	2	hsa-miR-590-3p	-0.07	-0.07	N/A
RHOBTB3	ENST00000379982.3	Rho-related BTB domain containing 3	487	5	0	1	4	2	hsa-miR-590-3p	-0.07	-0.07	N/A
GIMAP2	ENST00000223293.5	GTPase, IMAP family member 2	5	1	0	1	0	0	hsa-miR-590-3p	-0.07	-0.07	N/A
TOR3A	ENST00000367627.3	torsin family 3, member A	217	1	0	1	0	0	hsa-miR-590-3p	-0.07	-0.07	N/A
ANKRD34B	ENST00000338682.3	ankyrin repeat domain 34B	5	2	1	0	1	3	hsa-miR-590-3p	-0.07	-0.07	N/A
PPP1R42	ENST00000324682.5	protein phosphatase 1, regulatory subunit 42	5	1	0	1	0	1	hsa-miR-590-3p	-0.07	-0.07	N/A
CASP16	ENST00000428155.1	caspase 16, apoptosis-related cysteine peptidase (putative)	51	3	0	2	1	0	hsa-miR-590-3p	-0.06	-0.08	N/A
SV2B	ENST00000394232.1	synaptic vesicle glycoprotein 2B	7	4	1	2	1	3	hsa-miR-590-3p	-0.06	-0.08	N/A
AASDHPPT	ENST00000278618.4	aminoadipate-semialdehyde dehydrogenase-phosphopantetheinyl transferase	317	3	1	2	0	1	hsa-miR-590-3p	-0.06	-0.07	N/A
SNAPC5	ENST00000566658.1	small nuclear RNA activating complex, polypeptide 5, 19kDa	211	2	1	0	1	1	hsa-miR-590-3p	-0.06	-0.16	N/A
PDE4DIP	ENST00000369345.4	phosphodiesterase 4D interacting protein	36	6	0	2	4	3	hsa-miR-590-3p	-0.06	-0.18	N/A
PDLIM5	ENST00000437932.1	PDZ and LIM domain 5	1002	4	1	1	2	2	hsa-miR-590-3p	-0.06	-0.07	N/A
ZMYND11	ENST00000381591.1	zinc finger, MYND-type containing 11	43	4	1	1	2	3	hsa-miR-590-3p	-0.06	-0.12	N/A
RNF146	ENST00000356799.2	ring finger protein 146	1504	1	0	1	0	1	hsa-miR-590-3p	-0.06	-0.07	N/A
FAM155A	ENST00000375915.2	family with sequence similarity 155, member A	118	5	1	3	1	3	hsa-miR-590-3p	-0.06	-0.1	N/A
TMEM55A	ENST00000285419.3	transmembrane protein 55A	151	2	0	1	1	5	hsa-miR-590-3p	-0.06	-0.19	N/A
NAA35	ENST00000361671.5	N(alpha)-acetyltransferase 35, NatC auxiliary subunit	69	3	0	1	2	3	hsa-miR-590-3p	-0.06	-0.18	N/A
SMC2	ENST00000374793.3	structural maintenance of chromosomes 2	212	2	1	0	1	0	hsa-miR-590-3p	-0.06	-0.09	N/A
BARD1	ENST00000260947.4	BRCA1 associated RING domain 1	162	3	1	2	0	0	hsa-miR-590-3p	-0.06	-0.07	N/A
CDC42SE1	ENST00000439374.2	CDC42 small effector 1	231	1	0	0	1	1	hsa-miR-590-3p	-0.06	-0.1	N/A
GDF7	ENST00000272224.3	growth differentiation factor 7	27	3	1	2	0	1	hsa-miR-590-3p	-0.06	-0.07	N/A
SEC22C	ENST00000264454.3	SEC22 vesicle trafficking protein homolog C (S. cerevisiae)	855	6	1	0	5	2	hsa-miR-590-3p	-0.06	-0.08	N/A
EXOC8	ENST00000360394.2	exocyst complex component 8	129	7	0	3	4	6	hsa-miR-590-3p	-0.06	-0.1	N/A
CNTN6	ENST00000446702.2	contactin 6	5	1	0	1	0	0	hsa-miR-590-3p	-0.06	-0.06	N/A
MRPL22	ENST00000523037.1	mitochondrial ribosomal protein L22	5309	1	0	0	1	5	hsa-miR-590-3p	-0.06	-0.07	N/A
KIF5B	ENST00000302418.4	kinesin family member 5B	635	1	1	0	0	3	hsa-miR-590-3p	-0.06	-0.09	N/A
ZC3HC1	ENST00000358303.4	zinc finger, C3HC-type containing 1	566	1	0	0	1	0	hsa-miR-590-3p	-0.06	-0.06	N/A
DCLK3	ENST00000416516.2	doublecortin-like kinase 3	5	2	1	0	1	1	hsa-miR-590-3p	-0.06	-0.06	N/A
PRDM10	ENST00000358825.5	PR domain containing 10	68	5	0	1	4	1	hsa-miR-590-3p	-0.06	-0.06	N/A
SH3RF1	ENST00000284637.9	SH3 domain containing ring finger 1	2747	3	0	3	0	1	hsa-miR-590-3p	-0.06	-0.07	N/A
CHST10	ENST00000264249.3	carbohydrate sulfotransferase 10	33	1	0	1	0	0	hsa-miR-590-3p	-0.06	-0.06	N/A
CACNG2	ENST00000300105.6	calcium channel, voltage-dependent, gamma subunit 2	5	1	0	0	1	2	hsa-miR-590-3p	-0.06	-0.06	N/A
TAS2R4	ENST00000247881.2	taste receptor, type 2, member 4	9	2	0	1	1	0	hsa-miR-590-3p	-0.06	-0.15	N/A
COX6C	ENST00000520468.2	cytochrome c oxidase subunit VIc	130	1	0	1	0	0	hsa-miR-590-3p	-0.06	-0.11	N/A
HTR2A	ENST00000378688.4	5-hydroxytryptamine (serotonin) receptor 2A, G protein-coupled	5	4	0	1	3	2	hsa-miR-590-3p	-0.06	-0.06	N/A
RNF217	ENST00000521654.2	ring finger protein 217	92	12	1	5	6	8	hsa-miR-590-3p	-0.06	-0.39	N/A
ZC3HAV1L	ENST00000275766.1	zinc finger CCCH-type, antiviral 1-like	98	3	0	3	0	2	hsa-miR-590-3p	-0.06	-0.07	N/A
TFRC	ENST00000540528.1	transferrin receptor	296	1	0	1	0	5	hsa-miR-590-3p	-0.06	-0.07	N/A
NAMPT	ENST00000222553.3	nicotinamide phosphoribosyltransferase	375	5	1	0	4	1	hsa-miR-590-3p	-0.06	-0.07	N/A
MRPL32	ENST00000223324.2	mitochondrial ribosomal protein L32	29	2	0	2	0	2	hsa-miR-590-3p	-0.06	-0.32	N/A
HIF1A	ENST00000323441.6	hypoxia inducible factor 1, alpha subunit (basic helix-loop-helix transcription factor)	1955	7	1	2	4	5	hsa-miR-590-3p	-0.06	-0.2	N/A
TMEM135	ENST00000340353.7	transmembrane protein 135	963	5	3	2	0	2	hsa-miR-590-3p	-0.06	-0.13	N/A
MAPKAPK5	ENST00000550735.2	mitogen-activated protein kinase-activated protein kinase 5	573	3	1	0	2	2	hsa-miR-590-3p	-0.06	-0.1	N/A
TRUB2	ENST00000372890.4	TruB pseudouridine (psi) synthase family member 2	91	8	0	1	7	2	hsa-miR-590-3p	-0.06	-0.09	N/A
SNAP23	ENST00000249647.3	synaptosomal-associated protein, 23kDa	99	4	1	1	2	0	hsa-miR-590-3p	-0.06	-0.09	N/A
ELMOD2	ENST00000323570.3	ELMO/CED-12 domain containing 2	32	3	2	0	1	4	hsa-miR-590-3p	-0.06	-0.26	N/A
SLC35F5	ENST00000245680.2	solute carrier family 35, member F5	136	2	1	1	0	2	hsa-miR-590-3p	-0.06	-0.17	N/A
RAB39A	ENST00000320578.2	RAB39A, member RAS oncogene family	15	4	2	0	2	2	hsa-miR-590-3p	-0.06	-0.08	N/A
ZMAT3	ENST00000311417.2	zinc finger, matrin-type 3	459	7	0	4	3	5	hsa-miR-590-3p	-0.06	-0.11	N/A
PTGER3	ENST00000370924.4	prostaglandin E receptor 3 (subtype EP3)	14	5	1	2	2	1	hsa-miR-590-3p	-0.06	-0.12	N/A
CEP76	ENST00000262127.2	centrosomal protein 76kDa	313	10	0	3	7	2	hsa-miR-590-3p	-0.06	-0.14	N/A
CORO1B	ENST00000393893.1	coronin, actin binding protein, 1B	58	1	0	1	0	0	hsa-miR-590-3p	-0.06	-0.07	N/A
C4orf29	ENST00000388795.5	chromosome 4 open reading frame 29	67	7	0	2	5	2	hsa-miR-590-3p	-0.06	-0.19	N/A
FUBP1	ENST00000370767.1	far upstream element (FUSE) binding protein 1	2021	2	0	1	1	3	hsa-miR-590-3p	-0.06	-0.17	N/A
ADSSL1	ENST00000330877.2	adenylosuccinate synthase like 1	116	1	0	0	1	0	hsa-miR-590-3p	-0.06	-0.07	N/A
PRKAA2	ENST00000371244.4	protein kinase, AMP-activated, alpha 2 catalytic subunit	561	6	0	1	5	4	hsa-miR-590-3p	-0.06	-0.08	N/A
ZNF486	ENST00000335117.8	zinc finger protein 486	10	6	1	1	4	5	hsa-miR-590-3p	-0.06	-0.12	N/A
TVP23B	ENST00000307767.8	trans-golgi network vesicle protein 23 homolog B (S. cerevisiae)	5	3	0	2	1	0	hsa-miR-590-3p	-0.06	-0.12	N/A
NXPE3	ENST00000422132.1	neurexophilin and PC-esterase domain family, member 3	630	5	0	3	2	2	hsa-miR-590-3p	-0.06	-0.21	N/A
SLC2A9	ENST00000264784.3	solute carrier family 2 (facilitated glucose transporter), member 9	5	1	0	1	0	3	hsa-miR-590-3p	-0.06	-0.06	N/A
E2F8	ENST00000527884.1	E2F transcription factor 8	66	1	0	0	1	0	hsa-miR-590-3p	-0.06	-0.06	N/A
COX20	ENST00000411948.2	COX20 cytochrome C oxidase assembly factor	693	6	1	1	4	3	hsa-miR-590-3p	-0.06	-0.76	N/A
LRRC18	ENST00000374160.3	leucine rich repeat containing 18	5	1	0	0	1	2	hsa-miR-590-3p	-0.06	-0.06	N/A
AC008948.1	ENST00000597120.1		5	2	0	1	1	0	hsa-miR-590-3p	-0.06	-0.06	N/A
LIAS	ENST00000261434.3	lipoic acid synthetase	66	2	0	1	1	0	hsa-miR-590-3p	-0.06	-0.06	N/A
USF1	ENST00000368020.1	upstream transcription factor 1	5	1	0	1	0	0	hsa-miR-590-3p	-0.06	-0.06	N/A
RP11-105C20.2	ENST00000564533.1	Uncharacterized protein	5	1	0	1	0	0	hsa-miR-590-3p	-0.06	-0.06	N/A
LRRC39	ENST00000370138.1	leucine rich repeat containing 39	5	2	0	1	1	1	hsa-miR-590-3p	-0.06	-0.17	N/A
MLK4	ENST00000366624.3	Mitogen-activated protein kinase kinase kinase MLK4	405	3	1	1	1	2	hsa-miR-590-3p	-0.06	-0.07	N/A
HCFC2	ENST00000229330.4	host cell factor C2	46	6	2	0	4	5	hsa-miR-590-3p	-0.06	-0.49	N/A
ABI1	ENST00000376170.4	abl-interactor 1	317	2	0	1	1	4	hsa-miR-590-3p	-0.06	-0.09	N/A
GDI2	ENST00000380191.4	GDP dissociation inhibitor 2	664	3	1	2	0	2	hsa-miR-590-3p	-0.06	-0.07	N/A
ATG10	ENST00000282185.3	autophagy related 10	25	2	0	1	1	2	hsa-miR-590-3p	-0.06	-0.07	N/A
MRPS35	ENST00000538315.1	mitochondrial ribosomal protein S35	3092	2	1	1	0	1	hsa-miR-590-3p	-0.06	-0.06	N/A
ZFAND3	ENST00000287218.4	zinc finger, AN1-type domain 3	86	3	1	0	2	0	hsa-miR-590-3p	-0.06	-0.07	N/A
CREBRF	ENST00000540014.1	CREB3 regulatory factor	24	6	0	2	4	5	hsa-miR-590-3p	-0.06	-0.1	N/A
LDHB	ENST00000396076.1	lactate dehydrogenase B	46	1	1	0	0	0	hsa-miR-590-3p	-0.06	-0.25	N/A
LMBRD2	ENST00000296603.4	LMBR1 domain containing 2	211	6	0	3	3	3	hsa-miR-590-3p	-0.06	-0.1	N/A
PAGE4	ENST00000376141.1	P antigen family, member 4 (prostate associated)	11	1	0	1	0	2	hsa-miR-590-3p	-0.06	-0.19	N/A
LTBP4	ENST00000243562.9	latent transforming growth factor beta binding protein 4	32	1	0	1	0	0	hsa-miR-590-3p	-0.06	-0.06	N/A
NRROS	ENST00000328557.4	negative regulator of reactive oxygen species	5	1	0	1	0	0	hsa-miR-590-3p	-0.06	-0.06	N/A
LPPR4	ENST00000370185.3	Lipid phosphate phosphatase-related protein type 4	5	2	1	0	1	4	hsa-miR-590-3p	-0.06	-0.06	N/A
C3orf58	ENST00000441925.2	chromosome 3 open reading frame 58	118	3	1	1	1	2	hsa-miR-590-3p	-0.06	-0.06	N/A
FAR2	ENST00000536681.3	fatty acyl CoA reductase 2	193	4	2	1	1	3	hsa-miR-590-3p	-0.06	-0.12	N/A
TMEM167A	ENST00000502346.1	transmembrane protein 167A	1029	4	0	2	2	5	hsa-miR-590-3p	-0.06	-0.25	N/A
SOCS6	ENST00000397942.3	suppressor of cytokine signaling 6	140	3	0	3	0	7	hsa-miR-590-3p	-0.06	-0.1	N/A
NHLRC3	ENST00000470258.1	NHL repeat containing 3	49	1	0	1	0	0	hsa-miR-590-3p	-0.06	-0.09	N/A
ZCCHC11	ENST00000257177.4	zinc finger, CCHC domain containing 11	97	5	1	2	2	0	hsa-miR-590-3p	-0.06	-0.09	N/A
AK3	ENST00000381809.3	adenylate kinase 3	323	4	0	1	3	5	hsa-miR-590-3p	-0.06	-0.08	N/A
MPP7	ENST00000375732.1	membrane protein, palmitoylated 7 (MAGUK p55 subfamily member 7)	50	5	1	4	0	3	hsa-miR-590-3p	-0.06	-0.11	N/A
DTD2	ENST00000310850.4	D-tyrosyl-tRNA deacylase 2 (putative)	924	3	1	1	1	2	hsa-miR-590-3p	-0.06	-0.08	N/A
RPGRIP1L	ENST00000262135.4	RPGRIP1-like	55	3	0	1	2	3	hsa-miR-590-3p	-0.06	-0.2	N/A
POU2F1	ENST00000367866.2	POU class 2 homeobox 1	83	3	0	1	2	8	hsa-miR-590-3p	-0.06	-0.07	N/A
RRP36	ENST00000244496.5	ribosomal RNA processing 36 homolog (S. cerevisiae)	748	7	0	0	7	1	hsa-miR-590-3p	-0.06	-0.07	N/A
CNTNAP2	ENST00000361727.3	contactin associated protein-like 2	29	3	1	1	1	3	hsa-miR-590-3p	-0.06	-0.08	N/A
NOM1	ENST00000275820.3	nucleolar protein with MIF4G domain 1	842	6	0	2	4	0	hsa-miR-590-3p	-0.06	-0.08	N/A
C7orf41	ENST00000324453.8	chromosome 7 open reading frame 41	235	2	0	2	0	3	hsa-miR-590-3p	-0.06	-0.13	N/A
FASTKD2	ENST00000236980.6	FAST kinase domains 2	579	5	1	1	3	4	hsa-miR-590-3p	-0.06	-0.1	N/A
TRMT13	ENST00000370141.2	tRNA methyltransferase 13 homolog (S. cerevisiae)	45	2	0	2	0	2	hsa-miR-590-3p	-0.06	-0.08	N/A
LY6K	ENST00000522591.1	lymphocyte antigen 6 complex, locus K	2718	4	1	1	2	2	hsa-miR-590-3p	-0.06	-0.13	N/A
AL645728.1	ENST00000366221.2	Uncharacterized protein	8	2	0	0	2	0	hsa-miR-590-3p	-0.06	-0.12	N/A
WNK1	ENST00000315939.6	WNK lysine deficient protein kinase 1	950	2	0	1	1	3	hsa-miR-590-3p	-0.06	-0.13	N/A
KDM5A	ENST00000399788.2	lysine (K)-specific demethylase 5A	118	3	1	1	1	7	hsa-miR-590-3p	-0.06	-0.07	N/A
RTF1	ENST00000389629.4	Rtf1, Paf1/RNA polymerase II complex component, homolog (S. cerevisiae)	1869	3	1	2	0	0	hsa-miR-590-3p	-0.06	-0.07	N/A
NT5C2	ENST00000343289.5	5'-nucleotidase, cytosolic II	468	3	0	1	2	1	hsa-miR-590-3p	-0.06	-0.13	N/A
MPC1	ENST00000360961.6	mitochondrial pyruvate carrier 1	2761	1	0	1	0	1	hsa-miR-590-3p	-0.06	-0.06	N/A
SYNDIG1	ENST00000376862.3	synapse differentiation inducing 1	5	1	0	0	1	0	hsa-miR-590-3p	-0.06	-0.06	N/A
RORB	ENST00000376896.3	RAR-related orphan receptor B	5	5	0	0	5	3	hsa-miR-590-3p	-0.06	-0.06	N/A
MAN1A1	ENST00000368468.3	mannosidase, alpha, class 1A, member 1	248	5	1	1	3	0	hsa-miR-590-3p	-0.06	-0.09	N/A
NAP1L6	ENST00000373518.1	nucleosome assembly protein 1-like 6	5	3	1	0	2	0	hsa-miR-590-3p	-0.06	-0.06	N/A
MUC7	ENST00000304887.5	mucin 7, secreted	5	2	0	2	0	0	hsa-miR-590-3p	-0.06	-0.06	N/A
SMC5	ENST00000361138.5	structural maintenance of chromosomes 5	108	4	1	1	2	1	hsa-miR-590-3p	-0.06	-0.07	N/A
KLHL3	ENST00000541417.1	kelch-like family member 3	40	4	0	3	1	1	hsa-miR-590-3p	-0.06	-0.07	N/A
RWDD4	ENST00000326397.5	RWD domain containing 4	5	2	0	2	0	1	hsa-miR-590-3p	-0.06	-0.06	N/A
NSUN6	ENST00000377304.4	NOP2/Sun domain family, member 6	24	1	0	0	1	1	hsa-miR-590-3p	-0.06	-0.08	N/A
ZNF773	ENST00000599847.1	zinc finger protein 773	8	4	1	0	3	3	hsa-miR-590-3p	-0.06	-0.06	N/A
FOXD4L1	ENST00000306507.5	forkhead box D4-like 1	5	2	2	0	0	0	hsa-miR-590-3p	-0.06	-0.06	N/A
IFI44L	ENST00000370751.5	interferon-induced protein 44-like	11	4	1	1	2	4	hsa-miR-590-3p	-0.06	-0.08	N/A
CD163	ENST00000541972.1	CD163 molecule	5	1	0	0	1	0	hsa-miR-590-3p	-0.06	-0.06	N/A
AGT	ENST00000366667.4	angiotensinogen (serpin peptidase inhibitor, clade A, member 8)	10905	1	1	0	0	2	hsa-miR-590-3p	-0.06	-0.06	N/A
EFCAB6	ENST00000356087.4	EF-hand calcium binding domain 6	23	3	0	2	1	3	hsa-miR-590-3p	-0.06	-0.07	N/A
ARPP19	ENST00000566423.1	cAMP-regulated phosphoprotein, 19kDa	1316	5	0	4	1	0	hsa-miR-590-3p	-0.06	-0.11	N/A
FAM134B	ENST00000399793.2	family with sequence similarity 134, member B	102	2	0	1	1	4	hsa-miR-590-3p	-0.06	-0.06	N/A
NME5	ENST00000265191.2	NME/NM23 family member 5	12	1	0	0	1	0	hsa-miR-590-3p	-0.06	-0.08	N/A
AGO4	ENST00000373210.3	argonaute RISC catalytic component 4	96	4	1	2	1	3	hsa-miR-590-3p	-0.06	-0.09	N/A
TM7SF3	ENST00000343028.4	transmembrane 7 superfamily member 3	35	7	0	2	5	1	hsa-miR-590-3p	-0.06	-0.12	N/A
RBM11	ENST00000400577.3	RNA binding motif protein 11	79	1	1	0	0	0	hsa-miR-590-3p	-0.06	-0.09	N/A
GPSM2	ENST00000406462.2	G-protein signaling modulator 2	227	9	3	2	4	4	hsa-miR-590-3p	-0.06	-0.23	N/A
RNF139	ENST00000303545.3	ring finger protein 139	237	4	0	3	1	1	hsa-miR-590-3p	-0.06	-0.13	N/A
STS	ENST00000217961.4	steroid sulfatase (microsomal), isozyme S	64	1	0	1	0	4	hsa-miR-590-3p	-0.06	-0.08	N/A
CGGBP1	ENST00000309534.6	CGG triplet repeat binding protein 1	990	4	2	1	1	3	hsa-miR-590-3p	-0.06	-0.12	N/A
ZFX	ENST00000539115.1	zinc finger protein, X-linked	583	3	1	2	0	1	hsa-miR-590-3p	-0.06	-0.07	N/A
TMOD2	ENST00000249700.4	tropomodulin 2 (neuronal)	117	3	1	2	0	3	hsa-miR-590-3p	-0.06	-0.07	N/A
CTSO	ENST00000433477.3	cathepsin O	5	4	2	1	1	2	hsa-miR-590-3p	-0.06	-0.09	N/A
CHST7	ENST00000276055.3	carbohydrate (N-acetylglucosamine 6-O) sulfotransferase 7	406	2	0	1	1	1	hsa-miR-590-3p	-0.06	-0.07	N/A
KANSL1L	ENST00000281772.9	KAT8 regulatory NSL complex subunit 1-like	5	4	1	3	0	2	hsa-miR-590-3p	-0.06	-0.09	N/A
ZFP91	ENST00000316059.6	ZFP91 zinc finger protein	688	4	0	3	1	2	hsa-miR-590-3p	-0.06	-0.07	N/A
SLC25A27	ENST00000371347.5	solute carrier family 25, member 27	85	1	1	0	0	2	hsa-miR-590-3p	-0.06	-0.1	N/A
ZNF713	ENST00000429591.2	zinc finger protein 713	5	4*	1	1	1	0	hsa-miR-590-3p	-0.06	-0.06	N/A
CSNK1G1	ENST00000303052.7	casein kinase 1, gamma 1	149	4	0	2	2	3	hsa-miR-590-3p	-0.06	-0.06	N/A
PLEKHA2	ENST00000420274.1	pleckstrin homology domain containing, family A (phosphoinositide binding specific) member 2	3303	5	0	1	4	4	hsa-miR-590-3p	-0.06	-0.06	N/A
AK4	ENST00000545314.1	adenylate kinase 4	116	4	1	0	3	2	hsa-miR-590-3p	-0.06	-0.06	N/A
PWWP2B	ENST00000305233.5	PWWP domain containing 2B	5	1	0	0	1	0	hsa-miR-590-3p	-0.06	-0.06	N/A
DCT	ENST00000377028.5	dopachrome tautomerase	5	3	1	1	1	0	hsa-miR-590-3p	-0.06	-0.06	N/A
GRIA2	ENST00000296526.7	glutamate receptor, ionotropic, AMPA 2	5	2	2	0	0	2	hsa-miR-590-3p	-0.06	-0.06	N/A
NIN	ENST00000389868.3	ninein (GSK3B interacting protein)	594	3	1	1	1	3	hsa-miR-590-3p	-0.06	-0.06	N/A
NHSL2	ENST00000540800.1	NHS-like 2	5	3	0	3	0	0	hsa-miR-590-3p	-0.06	-0.06	N/A
ADAMTS18	ENST00000282849.5	ADAM metallopeptidase with thrombospondin type 1 motif, 18	7	4	0	2	2	1	hsa-miR-590-3p	-0.06	-0.06	N/A
C1orf180	ENST00000370624.1	chromosome 1 open reading frame 180	5	3	1	1	1	1	hsa-miR-590-3p	-0.06	-0.06	N/A
TET2	ENST00000545826.1	tet methylcytosine dioxygenase 2	558	4	0	2	2	5	hsa-miR-590-3p	-0.06	-0.06	N/A
KCNJ15	ENST00000328656.4	potassium inwardly-rectifying channel, subfamily J, member 15	5	4	0	2	2	4	hsa-miR-590-3p	-0.06	-0.06	N/A
XAF1	ENST00000361842.3	XIAP associated factor 1	5	4	0	2	2	2	hsa-miR-590-3p	-0.06	-0.06	N/A
RAPGEF6	ENST00000509018.1	Rap guanine nucleotide exchange factor (GEF) 6	38	3	0	3	0	3	hsa-miR-590-3p	-0.06	-0.06	N/A
ASH1L	ENST00000368346.3	ash1 (absent, small, or homeotic)-like (Drosophila)	56	3	0	3	0	0	hsa-miR-590-3p	-0.06	-0.06	N/A
TFDP1	ENST00000375370.5	transcription factor Dp-1	8913	3	0	3	0	1	hsa-miR-590-3p	-0.06	-0.06	N/A
HRH4	ENST00000256906.4	histamine receptor H4	5	1	0	0	1	6	hsa-miR-590-3p	-0.06	-0.06	N/A
AC016559.1	ENST00000594347.1	Uncharacterized protein	15	5	0	1	4	0	hsa-miR-590-3p	-0.06	-0.06	N/A
PPP2R5C	ENST00000422945.2	protein phosphatase 2, regulatory subunit B', gamma	1584	2	2	0	0	0	hsa-miR-590-3p	-0.06	-0.06	N/A
ZNF629	ENST00000262525.4	zinc finger protein 629	44	4	0	2	2	0	hsa-miR-590-3p	-0.06	-0.06	N/A
KIF1B	ENST00000377086.1	kinesin family member 1B	234	3	1	1	1	0	hsa-miR-590-3p	-0.06	-0.06	N/A
PPP1R2	ENST00000328432.3	protein phosphatase 1, regulatory (inhibitor) subunit 2	8	3	0	3	0	0	hsa-miR-590-3p	-0.06	-0.06	N/A
CHL1	ENST00000256509.2	cell adhesion molecule L1-like	24	3	0	1	2	2	hsa-miR-590-3p	-0.06	-0.06	N/A
EXOSC10	ENST00000544779.1	exosome component 10	138	4	0	2	2	2	hsa-miR-590-3p	-0.06	-0.06	N/A
PPP3R2	ENST00000374806.1	protein phosphatase 3, regulatory subunit B, beta	5	2	2	0	0	0	hsa-miR-590-3p	-0.06	-0.06	N/A
BAAT	ENST00000259407.2	bile acid CoA: amino acid N-acyltransferase (glycine N-choloyltransferase)	5	3	1	1	1	1	hsa-miR-590-3p	-0.06	-0.06	N/A
HMCN1	ENST00000367492.2	hemicentin 1	7	2	2	0	0	1	hsa-miR-590-3p	-0.06	-0.06	N/A
MMRN1	ENST00000394980.1	multimerin 1	5	3	1	1	1	1	hsa-miR-590-3p	-0.06	-0.06	N/A
AKAP6	ENST00000557272.1	A kinase (PRKA) anchor protein 6	5	5	1	1	3	5	hsa-miR-590-3p	-0.06	-0.08	N/A
GPR63	ENST00000229955.3	G protein-coupled receptor 63	5	3	1	1	1	1	hsa-miR-590-3p	-0.06	-0.06	N/A
GPR83	ENST00000243673.2	G protein-coupled receptor 83	33	3	0	3	0	2	hsa-miR-590-3p	-0.06	-0.06	N/A
AP4E1	ENST00000261842.5	adaptor-related protein complex 4, epsilon 1 subunit	57	3	0	3	0	1	hsa-miR-590-3p	-0.06	-0.06	N/A
CARF	ENST00000402905.3	calcium responsive transcription factor	27	4	0	2	2	2	hsa-miR-590-3p	-0.06	-0.06	N/A
ZNF638	ENST00000355812.3	zinc finger protein 638	15	4	2	1	1	2	hsa-miR-590-3p	-0.06	-0.09	N/A
UACA	ENST00000322954.6	uveal autoantigen with coiled-coil domains and ankyrin repeats	82	5	1	1	3	1	hsa-miR-590-3p	-0.06	-0.09	N/A
ERGIC2	ENST00000360150.4	ERGIC and golgi 2	451	6	0	2	4	8	hsa-miR-590-3p	-0.06	-0.11	N/A
FCGR2B	ENST00000358671.5	Fc fragment of IgG, low affinity IIb, receptor (CD32)	5	2	2	0	0	1	hsa-miR-590-3p	-0.06	-0.06	N/A
KERA	ENST00000266719.3	keratocan	5	2	2	0	0	0	hsa-miR-590-3p	-0.06	-0.06	N/A
GSKIP	ENST00000555181.1	GSK3B interacting protein	1581	5	0	3	2	0	hsa-miR-590-3p	-0.06	-0.08	N/A
DDO	ENST00000368924.3	D-aspartate oxidase	5	2	1	1	0	0	hsa-miR-590-3p	-0.06	-0.06	N/A
PPP1R12B	ENST00000608999.1	protein phosphatase 1, regulatory subunit 12B	18	4	0	2	2	5	hsa-miR-590-3p	-0.06	-0.06	N/A
TENM2	ENST00000519204.1	teneurin transmembrane protein 2	162	4*	1	1	1	3	hsa-miR-590-3p	-0.06	-0.06	N/A
UNC13C	ENST00000545554.1	unc-13 homolog C (C. elegans)	14	3	1	1	1	0	hsa-miR-590-3p	-0.06	-0.06	N/A
CD28	ENST00000324106.8	CD28 molecule	5	4	1	0	3	3	hsa-miR-590-3p	-0.06	-0.08	N/A
C21orf49	ENST00000382375.4	chromosome 21 open reading frame 49	5	2	0	0	2	0	hsa-miR-590-3p	-0.06	-0.06	N/A
C2CD2	ENST00000329623.7	C2 calcium-dependent domain containing 2	106	6	0	0	6	1	hsa-miR-590-3p	-0.06	-0.06	N/A
SLX4IP	ENST00000334534.5	SLX4 interacting protein	0	3	1	1	1	0	hsa-miR-590-3p	-0.06	-0.06	N/A
SELT	ENST00000471696.1	Selenoprotein T	538	3	0	3	0	3	hsa-miR-590-3p	-0.06	-0.06	N/A
ELF1	ENST00000442101.1	E74-like factor 1 (ets domain transcription factor)	466	3	1	0	2	5	hsa-miR-590-3p	-0.06	-0.09	N/A
KBTBD8	ENST00000295568.4	kelch repeat and BTB (POZ) domain containing 8	22	3	1	1	1	1	hsa-miR-590-3p	-0.06	-0.06	N/A
ADD3	ENST00000277900.8	adducin 3 (gamma)	537	4	0	2	2	1	hsa-miR-590-3p	-0.06	-0.06	N/A
ZNF81	ENST00000338637.7	zinc finger protein 81	10	4	0	2	2	1	hsa-miR-590-3p	-0.06	-0.06	N/A
TMTC4	ENST00000376234.3	transmembrane and tetratricopeptide repeat containing 4	37	3	1	1	1	1	hsa-miR-590-3p	-0.06	-0.06	N/A
THEMIS	ENST00000368250.1	thymocyte selection associated	5	5	0	1	4	2	hsa-miR-590-3p	-0.06	-0.06	N/A
CALB1	ENST00000265431.3	calbindin 1, 28kDa	5	3	0	3	0	1	hsa-miR-590-3p	-0.06	-0.06	N/A
PCK1	ENST00000319441.4	phosphoenolpyruvate carboxykinase 1 (soluble)	5	2	0	0	2	1	hsa-miR-590-3p	-0.06	-0.07	N/A
VPS13B	ENST00000357162.2	vacuolar protein sorting 13 homolog B (yeast)	262	3	0	3	0	0	hsa-miR-590-3p	-0.06	-0.06	N/A
GLTSCR1L	ENST00000314073.5	GLTSCR1-like	59	3	1	1	1	2	hsa-miR-590-3p	-0.06	-0.06	N/A
PHF1	ENST00000374512.3	PHD finger protein 1	19	1	1	0	0	0	hsa-miR-590-3p	-0.06	-0.06	N/A
SLC4A5	ENST00000423644.1	solute carrier family 4 (sodium bicarbonate cotransporter), member 5	6	4	0	2	2	0	hsa-miR-590-3p	-0.06	-0.06	N/A
ZNF711	ENST00000360700.4	zinc finger protein 711	5614	2	0	1	1	0	hsa-miR-590-3p	-0.06	-0.06	N/A
TRPV2	ENST00000338560.7	transient receptor potential cation channel, subfamily V, member 2	22341	5	0	1	4	0	hsa-miR-590-3p	-0.06	-0.06	N/A
MEAF6	ENST00000373075.2	MYST/Esa1-associated factor 6	440	3	0	1	2	2	hsa-miR-590-3p	-0.06	-0.09	N/A
CHST14	ENST00000306243.5	carbohydrate (N-acetylgalactosamine 4-0) sulfotransferase 14	1143	1	0	1	0	2	hsa-miR-590-3p	-0.06	-0.06	N/A
MIPOL1	ENST00000327441.7	mirror-image polydactyly 1	45	5	2	2	1	5	hsa-miR-590-3p	-0.06	-0.29	N/A
SPATA13	ENST00000382108.3	spermatogenesis associated 13	900	4	0	2	2	1	hsa-miR-590-3p	-0.06	-0.06	N/A
TTL	ENST00000233336.6	tubulin tyrosine ligase	442	10	0	3	7	7	hsa-miR-590-3p	-0.06	-0.2	N/A
CRKL	ENST00000354336.3	v-crk avian sarcoma virus CT10 oncogene homolog-like	2142	2	2	0	0	0	hsa-miR-590-3p	-0.06	-0.06	N/A
TMEM107	ENST00000532998.1	transmembrane protein 107	585	2	0	1	1	2	hsa-miR-590-3p	-0.06	-0.09	N/A
AL139099.1	ENST00000539688.1	Full-length cDNA clone CS0DK012YO09 of HeLa cells of Homo sapiens (human); Uncharacterized protein	9	3	1	1	1	0	hsa-miR-590-3p	-0.06	-0.08	N/A
C2orf69	ENST00000319974.5	chromosome 2 open reading frame 69	82	5	0	3	2	3	hsa-miR-590-3p	-0.06	-0.11	N/A
[truncated: 6,611 more rows]
