# Supplementary material for: miR-590-3p and Its Downstream Target Genes in HCC Cell Lines
Source: Anal Cell Pathol (Amst). 2019 Nov 3;2019:3234812. doi: 10.1155/2019/3234812 (PMC6875279; doi:10.1155/2019/3234812)
Supplement: Supplementary Materials — Supplementary A: primers used in semiquantitative RT-PCR. Supplementary B: downstream target genes of hsa-miR-590-3p obtained from TargetScan. Supplementary C: downstream target genes of hsa-miR-590-3p obtained from miRDB. Supplementary D: downstream target genes of hsa-miR-590-3p obtained from miRTarBase. Supplementary E: downstream target genes of hsa-miR-590-3p obtained from Diana Tools. Supplementary F: pivot table. Supplementary G: the chosen functions of the potential downstream target genes of hsa-miR-590-3p obtained from FAME Software. Supplementary H1: mRNA expression of potential targets of hsa-miR-590-3p in HepG2 and SNU449 using RT-PCR. Supplementary H2: RT-PCR analysis for CX3CL1 mRNA expression in HepG2 and SNU449. Supplementary H3: RT-PCR analysis for E-cadherin, N-cadherin, and Vimentin mRNA expression in HepG2 and SNU449. Supplementary H4: membrane image for Vimentin protein expression in HepG2 and SNU449. Supplementary H5: SOX2 mRNA and protein expression in HepG2 and SNU449 using RT-PCR and western blotting. Supplementary H6: RT-PCR analysis for FOXA2 and VCAN mRNA expression in HepG2 and SNU449. [file 3234812.f1.zip › Supplementary C (1).xlsx]

## Sheet: Sheet1
Target Detail	Target Rank	Target Score	miRNA Name	Gene Symbol	Gene Description
Details	1	100	hsa-miR-590-3p	RIMKLB	ribosomal modification protein rimK-like family member B
Details	2	100	hsa-miR-590-3p	LTN1	listerin E3 ubiquitin protein ligase 1
Details	3	100	hsa-miR-590-3p	RYBP	RING1 and YY1 binding protein
Details	4	100	hsa-miR-590-3p	ZDHHC21	zinc finger, DHHC-type containing 21
Details	5	100	hsa-miR-590-3p	TWF1	twinfilin actin-binding protein 1
Details	6	100	hsa-miR-590-3p	RBM12B	RNA binding motif protein 12B
Details	7	100	hsa-miR-590-3p	JMJD1C	jumonji domain containing 1C
Details	8	100	hsa-miR-590-3p	ESCO2	establishment of sister chromatid cohesion N-acetyltransferase 2
Details	9	100	hsa-miR-590-3p	STAG2	stromal antigen 2
Details	10	100	hsa-miR-590-3p	PDS5B	PDS5, regulator of cohesion maintenance, homolog B (S. cerevisiae)
Details	11	100	hsa-miR-590-3p	LATS1	large tumor suppressor kinase 1
Details	12	100	hsa-miR-590-3p	ETNK1	ethanolamine kinase 1
Details	13	100	hsa-miR-590-3p	FAM126B	family with sequence similarity 126, member B
Details	14	100	hsa-miR-590-3p	GRB14	growth factor receptor-bound protein 14
Details	15	100	hsa-miR-590-3p	MOB1B	MOB kinase activator 1B
Details	16	100	hsa-miR-590-3p	ATP8A1	ATPase, aminophospholipid transporter (APLT), class I, type 8A, member 1
Details	17	100	hsa-miR-590-3p	OLA1	Obg-like ATPase 1
Details	18	100	hsa-miR-590-3p	NUDT12	nudix (nucleoside diphosphate linked moiety X)-type motif 12
Details	19	100	hsa-miR-590-3p	IMPAD1	inositol monophosphatase domain containing 1
Details	20	100	hsa-miR-590-3p	NLN	neurolysin (metallopeptidase M3 family)
Details	21	100	hsa-miR-590-3p	DCLRE1A	DNA cross-link repair 1A
Details	22	100	hsa-miR-590-3p	PHIP	pleckstrin homology domain interacting protein
Details	23	100	hsa-miR-590-3p	LRP6	low density lipoprotein receptor-related protein 6
Details	24	100	hsa-miR-590-3p	SYT4	synaptotagmin IV
Details	25	100	hsa-miR-590-3p	SLC7A11	solute carrier family 7 (anionic amino acid transporter light chain, xc- system), member 11
Details	26	100	hsa-miR-590-3p	DDX46	DEAD (Asp-Glu-Ala-Asp) box polypeptide 46
Details	27	100	hsa-miR-590-3p	GUCY1A3	guanylate cyclase 1, soluble, alpha 3
Details	28	100	hsa-miR-590-3p	TMEM33	transmembrane protein 33
Details	29	100	hsa-miR-590-3p	MIER1	mesoderm induction early response 1, transcriptional regulator
Details	30	100	hsa-miR-590-3p	CAMTA1	calmodulin binding transcription activator 1
Details	31	100	hsa-miR-590-3p	TMF1	TATA element modulatory factor 1
Details	32	100	hsa-miR-590-3p	HOXB2	homeobox B2
Details	33	100	hsa-miR-590-3p	TMED5	transmembrane emp24 protein transport domain containing 5
Details	34	100	hsa-miR-590-3p	PTPRC	protein tyrosine phosphatase, receptor type, C
Details	35	100	hsa-miR-590-3p	CHEK1	checkpoint kinase 1
Details	36	100	hsa-miR-590-3p	TSNAX	translin-associated factor X
Details	37	100	hsa-miR-590-3p	PEX13	peroxisomal biogenesis factor 13
Details	38	100	hsa-miR-590-3p	LRP2BP	LRP2 binding protein
Details	39	99	hsa-miR-590-3p	SLC4A4	solute carrier family 4 (sodium bicarbonate cotransporter), member 4
Details	40	99	hsa-miR-590-3p	WAPAL	wings apart-like homolog (Drosophila)
Details	41	99	hsa-miR-590-3p	VPS4B	vacuolar protein sorting 4 homolog B (S. cerevisiae)
Details	42	99	hsa-miR-590-3p	GK	glycerol kinase
Details	43	99	hsa-miR-590-3p	AEBP2	AE binding protein 2
Details	44	99	hsa-miR-590-3p	MLLT10	myeloid/lymphoid or mixed-lineage leukemia (trithorax homolog, Drosophila); translocated to, 10
Details	45	99	hsa-miR-590-3p	IDE	insulin-degrading enzyme
Details	46	99	hsa-miR-590-3p	TRPS1	trichorhinophalangeal syndrome I
Details	47	99	hsa-miR-590-3p	C2orf49	chromosome 2 open reading frame 49
Details	48	99	hsa-miR-590-3p	HACE1	HECT domain and ankyrin repeat containing E3 ubiquitin protein ligase 1
Details	49	99	hsa-miR-590-3p	NDFIP2	Nedd4 family interacting protein 2
Details	50	99	hsa-miR-590-3p	STXBP5	syntaxin binding protein 5 (tomosyn)
Details	51	99	hsa-miR-590-3p	CREBRF	CREB3 regulatory factor
Details	52	99	hsa-miR-590-3p	UFM1	ubiquitin-fold modifier 1
Details	53	99	hsa-miR-590-3p	TOB1	transducer of ERBB2, 1
Details	54	99	hsa-miR-590-3p	WASL	Wiskott-Aldrich syndrome-like
Details	55	99	hsa-miR-590-3p	ARNTL2	aryl hydrocarbon receptor nuclear translocator-like 2
Details	56	99	hsa-miR-590-3p	TMED7	transmembrane emp24 protein transport domain containing 7
Details	57	99	hsa-miR-590-3p	CADM2	cell adhesion molecule 2
Details	58	99	hsa-miR-590-3p	TFAM	transcription factor A, mitochondrial
Details	59	99	hsa-miR-590-3p	NANOS1	nanos homolog 1 (Drosophila)
Details	60	99	hsa-miR-590-3p	EIF5A2	eukaryotic translation initiation factor 5A2
Details	61	99	hsa-miR-590-3p	SREK1IP1	SREK1-interacting protein 1
Details	62	99	hsa-miR-590-3p	SMC6	structural maintenance of chromosomes 6
Details	63	99	hsa-miR-590-3p	KIAA0825	KIAA0825
Details	64	99	hsa-miR-590-3p	MKX	mohawk homeobox
Details	65	99	hsa-miR-590-3p	LYSMD3	LysM, putative peptidoglycan-binding, domain containing 3
Details	66	99	hsa-miR-590-3p	SPIN1	spindlin 1
Details	67	99	hsa-miR-590-3p	FRMPD4	FERM and PDZ domain containing 4
Details	68	99	hsa-miR-590-3p	SPG20	spastic paraplegia 20 (Troyer syndrome)
Details	69	99	hsa-miR-590-3p	SMS	spermine synthase
Details	70	99	hsa-miR-590-3p	TNPO1	transportin 1
Details	71	99	hsa-miR-590-3p	DIP2A	DIP2 disco-interacting protein 2 homolog A (Drosophila)
Details	72	99	hsa-miR-590-3p	FMO2	flavin containing monooxygenase 2 (non-functional)
Details	73	99	hsa-miR-590-3p	XPO4	exportin 4
Details	74	99	hsa-miR-590-3p	SENP7	SUMO1/sentrin specific peptidase 7
Details	75	99	hsa-miR-590-3p	GABPA	GA binding protein transcription factor, alpha subunit 60kDa
Details	76	99	hsa-miR-590-3p	C7orf60	chromosome 7 open reading frame 60
Details	77	99	hsa-miR-590-3p	USP38	ubiquitin specific peptidase 38
Details	78	99	hsa-miR-590-3p	STK39	serine threonine kinase 39
Details	79	99	hsa-miR-590-3p	RBM18	RNA binding motif protein 18
Details	80	99	hsa-miR-590-3p	CGGBP1	CGG triplet repeat binding protein 1
Details	81	99	hsa-miR-590-3p	RAD21	RAD21 homolog (S. pombe)
Details	82	99	hsa-miR-590-3p	ZNF507	zinc finger protein 507
Details	83	99	hsa-miR-590-3p	GRIA2	glutamate receptor, ionotropic, AMPA 2
Details	84	99	hsa-miR-590-3p	GNAI1	guanine nucleotide binding protein (G protein), alpha inhibiting activity polypeptide 1
Details	85	99	hsa-miR-590-3p	UBR3	ubiquitin protein ligase E3 component n-recognin 3 (putative)
Details	86	99	hsa-miR-590-3p	YAF2	YY1 associated factor 2
Details	87	99	hsa-miR-590-3p	MED23	mediator complex subunit 23
Details	88	99	hsa-miR-590-3p	SIX1	SIX homeobox 1
Details	89	99	hsa-miR-590-3p	N4BP2L2	NEDD4 binding protein 2-like 2
Details	90	99	hsa-miR-590-3p	PHF14	PHD finger protein 14
Details	91	99	hsa-miR-590-3p	DNM3	dynamin 3
Details	92	99	hsa-miR-590-3p	STIM2	stromal interaction molecule 2
Details	93	99	hsa-miR-590-3p	FSD1L	fibronectin type III and SPRY domain containing 1-like
Details	94	99	hsa-miR-590-3p	SCAF11	SR-related CTD-associated factor 11
Details	95	99	hsa-miR-590-3p	ABCA6	ATP-binding cassette, sub-family A (ABC1), member 6
Details	96	99	hsa-miR-590-3p	ZBTB44	zinc finger and BTB domain containing 44
Details	97	99	hsa-miR-590-3p	AGFG1	ArfGAP with FG repeats 1
Details	98	99	hsa-miR-590-3p	DLG1	discs, large homolog 1 (Drosophila)
Details	99	99	hsa-miR-590-3p	USP37	ubiquitin specific peptidase 37
Details	100	99	hsa-miR-590-3p	UTP23	UTP23, small subunit (SSU) processome component, homolog (yeast)
Details	101	98	hsa-miR-590-3p	ABHD13	abhydrolase domain containing 13
Details	102	98	hsa-miR-590-3p	PHC3	polyhomeotic homolog 3 (Drosophila)
Details	103	98	hsa-miR-590-3p	MARK1	MAP/microtubule affinity-regulating kinase 1
Details	104	98	hsa-miR-590-3p	GABRG1	gamma-aminobutyric acid (GABA) A receptor, gamma 1
Details	105	98	hsa-miR-590-3p	ZC3H6	zinc finger CCCH-type containing 6
Details	106	98	hsa-miR-590-3p	RNF128	ring finger protein 128, E3 ubiquitin protein ligase
Details	107	98	hsa-miR-590-3p	AKAP11	A kinase (PRKA) anchor protein 11
Details	108	98	hsa-miR-590-3p	LRAT	lecithin retinol acyltransferase (phosphatidylcholine--retinol O-acyltransferase)
Details	109	98	hsa-miR-590-3p	SLC36A4	solute carrier family 36 (proton/amino acid symporter), member 4
Details	110	98	hsa-miR-590-3p	AZIN1	antizyme inhibitor 1
Details	111	98	hsa-miR-590-3p	TMX1	thioredoxin-related transmembrane protein 1
Details	112	98	hsa-miR-590-3p	SPIN4	spindlin family, member 4
Details	113	98	hsa-miR-590-3p	PCGF3	polycomb group ring finger 3
Details	114	98	hsa-miR-590-3p	ANKRA2	ankyrin repeat, family A (RFXANK-like), 2
Details	115	98	hsa-miR-590-3p	TP63	tumor protein p63
Details	116	98	hsa-miR-590-3p	BPTF	bromodomain PHD finger transcription factor
Details	117	98	hsa-miR-590-3p	DENND1B	DENN/MADD domain containing 1B
Details	118	98	hsa-miR-590-3p	THAP1	THAP domain containing, apoptosis associated protein 1
Details	119	98	hsa-miR-590-3p	SPIRE1	spire-type actin nucleation factor 1
Details	120	98	hsa-miR-590-3p	ZDBF2	zinc finger, DBF-type containing 2
Details	121	98	hsa-miR-590-3p	ALCAM	activated leukocyte cell adhesion molecule
Details	122	98	hsa-miR-590-3p	SREK1	splicing regulatory glutamine/lysine-rich protein 1
Details	123	98	hsa-miR-590-3p	PCGF6	polycomb group ring finger 6
Details	124	98	hsa-miR-590-3p	SOWAHC	sosondowah ankyrin repeat domain family member C
Details	125	98	hsa-miR-590-3p	WDR26	WD repeat domain 26
Details	126	98	hsa-miR-590-3p	NUP107	nucleoporin 107kDa
Details	127	98	hsa-miR-590-3p	CHIC1	cysteine-rich hydrophobic domain 1
Details	128	98	hsa-miR-590-3p	PTPN4	protein tyrosine phosphatase, non-receptor type 4 (megakaryocyte)
Details	129	98	hsa-miR-590-3p	SLC41A2	solute carrier family 41 (magnesium transporter), member 2
Details	130	98	hsa-miR-590-3p	SCP2	sterol carrier protein 2
Details	131	98	hsa-miR-590-3p	TP53INP1	tumor protein p53 inducible nuclear protein 1
Details	132	98	hsa-miR-590-3p	ELTD1	EGF, latrophilin and seven transmembrane domain containing 1
Details	133	97	hsa-miR-590-3p	STARD13	StAR-related lipid transfer (START) domain containing 13
Details	134	97	hsa-miR-590-3p	LAPTM4B	lysosomal protein transmembrane 4 beta
Details	135	97	hsa-miR-590-3p	BPNT1	3'(2'), 5'-bisphosphate nucleotidase 1
Details	136	97	hsa-miR-590-3p	FAM122B	family with sequence similarity 122B
Details	137	97	hsa-miR-590-3p	AGPS	alkylglycerone phosphate synthase
Details	138	97	hsa-miR-590-3p	MICU3	mitochondrial calcium uptake family, member 3
Details	139	97	hsa-miR-590-3p	FBXO30	F-box protein 30
Details	140	97	hsa-miR-590-3p	HUS1	HUS1 checkpoint homolog (S. pombe)
Details	141	97	hsa-miR-590-3p	PABPC5	poly(A) binding protein, cytoplasmic 5
Details	142	97	hsa-miR-590-3p	CLCN3	chloride channel, voltage-sensitive 3
Details	143	97	hsa-miR-590-3p	PNISR	PNN-interacting serine/arginine-rich protein
Details	144	97	hsa-miR-590-3p	ELL2	elongation factor, RNA polymerase II, 2
Details	145	97	hsa-miR-590-3p	BIVM	basic, immunoglobulin-like variable motif containing
Details	146	97	hsa-miR-590-3p	SFMBT1	Scm-like with four mbt domains 1
Details	147	97	hsa-miR-590-3p	ACVR2A	activin A receptor, type IIA
Details	148	97	hsa-miR-590-3p	TIAL1	TIA1 cytotoxic granule-associated RNA binding protein-like 1
Details	149	97	hsa-miR-590-3p	TGFBR1	transforming growth factor, beta receptor 1
Details	150	97	hsa-miR-590-3p	SP3	Sp3 transcription factor
Details	151	97	hsa-miR-590-3p	NCOA1	nuclear receptor coactivator 1
Details	152	97	hsa-miR-590-3p	RBM12	RNA binding motif protein 12
Details	153	97	hsa-miR-590-3p	PIKFYVE	phosphoinositide kinase, FYVE finger containing
Details	154	97	hsa-miR-590-3p	XKR9	XK, Kell blood group complex subunit-related family, member 9
Details	155	97	hsa-miR-590-3p	CUL3	cullin 3
Details	156	97	hsa-miR-590-3p	BCL7B	B-cell CLL/lymphoma 7B
Details	157	97	hsa-miR-590-3p	FEZF2	FEZ family zinc finger 2
Details	158	97	hsa-miR-590-3p	LIN7C	lin-7 homolog C (C. elegans)
Details	159	97	hsa-miR-590-3p	CAND1	cullin-associated and neddylation-dissociated 1
Details	160	97	hsa-miR-590-3p	ZBTB24	zinc finger and BTB domain containing 24
Details	161	97	hsa-miR-590-3p	WIPF1	WAS/WASL interacting protein family, member 1
Details	162	97	hsa-miR-590-3p	ZFX	zinc finger protein, X-linked
Details	163	97	hsa-miR-590-3p	SRSF2	serine/arginine-rich splicing factor 2
Details	164	97	hsa-miR-590-3p	CEP290	centrosomal protein 290kDa
Details	165	97	hsa-miR-590-3p	HAPLN1	hyaluronan and proteoglycan link protein 1
Details	166	97	hsa-miR-590-3p	ZNF143	zinc finger protein 143
Details	167	97	hsa-miR-590-3p	AP1AR	adaptor-related protein complex 1 associated regulatory protein
Details	168	97	hsa-miR-590-3p	STRN	striatin, calmodulin binding protein
Details	169	97	hsa-miR-590-3p	SETD7	SET domain containing (lysine methyltransferase) 7
Details	170	97	hsa-miR-590-3p	B3GNT2	UDP-GlcNAc:betaGal beta-1,3-N-acetylglucosaminyltransferase 2
Details	171	97	hsa-miR-590-3p	NETO1	neuropilin (NRP) and tolloid (TLL)-like 1
Details	172	97	hsa-miR-590-3p	PTBP3	polypyrimidine tract binding protein 3
Details	173	97	hsa-miR-590-3p	SERINC1	serine incorporator 1
Details	174	97	hsa-miR-590-3p	GLRB	glycine receptor, beta
Details	175	97	hsa-miR-590-3p	DGKB	diacylglycerol kinase, beta 90kDa
Details	176	97	hsa-miR-590-3p	MBNL1	muscleblind-like splicing regulator 1
Details	177	97	hsa-miR-590-3p	FAM199X	family with sequence similarity 199, X-linked
Details	178	97	hsa-miR-590-3p	RUFY2	RUN and FYVE domain containing 2
Details	179	97	hsa-miR-590-3p	WASF3	WAS protein family, member 3
Details	180	97	hsa-miR-590-3p	CASP3	caspase 3, apoptosis-related cysteine peptidase
Details	181	97	hsa-miR-590-3p	PTBP2	polypyrimidine tract binding protein 2
Details	182	97	hsa-miR-590-3p	OSBPL8	oxysterol binding protein-like 8
Details	183	96	hsa-miR-590-3p	ZCCHC11	zinc finger, CCHC domain containing 11
Details	184	96	hsa-miR-590-3p	SNX16	sorting nexin 16
Details	185	96	hsa-miR-590-3p	PRPF38B	pre-mRNA processing factor 38B
Details	186	96	hsa-miR-590-3p	SLC30A5	solute carrier family 30 (zinc transporter), member 5
Details	187	96	hsa-miR-590-3p	PDE4D	phosphodiesterase 4D, cAMP-specific
Details	188	96	hsa-miR-590-3p	HMCN1	hemicentin 1
Details	189	96	hsa-miR-590-3p	MYCT1	myc target 1
Details	190	96	hsa-miR-590-3p	COBLL1	cordon-bleu WH2 repeat protein-like 1
Details	191	96	hsa-miR-590-3p	KPNA3	karyopherin alpha 3 (importin alpha 4)
Details	192	96	hsa-miR-590-3p	FAM169A	family with sequence similarity 169, member A
Details	193	96	hsa-miR-590-3p	C5orf22	chromosome 5 open reading frame 22
Details	194	96	hsa-miR-590-3p	DOCK11	dedicator of cytokinesis 11
Details	195	96	hsa-miR-590-3p	RAB9A	RAB9A, member RAS oncogene family
Details	196	96	hsa-miR-590-3p	RRP15	ribosomal RNA processing 15 homolog (S. cerevisiae)
Details	197	96	hsa-miR-590-3p	TMEM41B	transmembrane protein 41B
Details	198	96	hsa-miR-590-3p	PPM1B	protein phosphatase, Mg2+/Mn2+ dependent, 1B
Details	199	96	hsa-miR-590-3p	FEM1C	fem-1 homolog c (C. elegans)
Details	200	96	hsa-miR-590-3p	PRKACB	protein kinase, cAMP-dependent, catalytic, beta
Details	201	96	hsa-miR-590-3p	BCL11B	B-cell CLL/lymphoma 11B (zinc finger protein)
Details	202	96	hsa-miR-590-3p	YOD1	YOD1 deubiquitinase
Details	203	96	hsa-miR-590-3p	RBM7	RNA binding motif protein 7
Details	204	96	hsa-miR-590-3p	ERO1L	ERO1-like (S. cerevisiae)
Details	205	96	hsa-miR-590-3p	OCIAD2	OCIA domain containing 2
Details	206	96	hsa-miR-590-3p	UBXN2B	UBX domain protein 2B
Details	207	96	hsa-miR-590-3p	SIAH1	siah E3 ubiquitin protein ligase 1
Details	208	96	hsa-miR-590-3p	ACER3	alkaline ceramidase 3
Details	209	96	hsa-miR-590-3p	NCK1	NCK adaptor protein 1
Details	210	96	hsa-miR-590-3p	B3GALNT1	beta-1,3-N-acetylgalactosaminyltransferase 1 (globoside blood group)
Details	211	96	hsa-miR-590-3p	RNF139	ring finger protein 139
Details	212	96	hsa-miR-590-3p	PPP2R5E	protein phosphatase 2, regulatory subunit B', epsilon isoform
Details	213	96	hsa-miR-590-3p	GADL1	glutamate decarboxylase-like 1
Details	214	96	hsa-miR-590-3p	SYNCRIP	synaptotagmin binding, cytoplasmic RNA interacting protein
Details	215	96	hsa-miR-590-3p	A1CF	APOBEC1 complementation factor
Details	216	96	hsa-miR-590-3p	CEP135	centrosomal protein 135kDa
Details	217	95	hsa-miR-590-3p	RAD23B	RAD23 homolog B (S. cerevisiae)
Details	218	95	hsa-miR-590-3p	C12orf49	chromosome 12 open reading frame 49
Details	219	95	hsa-miR-590-3p	SPOCK3	sparc/osteonectin, cwcv and kazal-like domains proteoglycan (testican) 3
Details	220	95	hsa-miR-590-3p	CHORDC1	cysteine and histidine-rich domain (CHORD) containing 1
Details	221	95	hsa-miR-590-3p	CARF	calcium responsive transcription factor
Details	222	95	hsa-miR-590-3p	RAP2C	RAP2C, member of RAS oncogene family
Details	223	95	hsa-miR-590-3p	MAPK6	mitogen-activated protein kinase 6
Details	224	95	hsa-miR-590-3p	PUS10	pseudouridylate synthase 10
Details	225	95	hsa-miR-590-3p	FAM135A	family with sequence similarity 135, member A
Details	226	95	hsa-miR-590-3p	ARL5B	ADP-ribosylation factor-like 5B
Details	227	95	hsa-miR-590-3p	EEF1E1	eukaryotic translation elongation factor 1 epsilon 1
Details	228	95	hsa-miR-590-3p	CDK17	cyclin-dependent kinase 17
Details	229	95	hsa-miR-590-3p	DENND4C	DENN/MADD domain containing 4C
Details	230	95	hsa-miR-590-3p	DNAJA4	DnaJ (Hsp40) homolog, subfamily A, member 4
Details	231	95	hsa-miR-590-3p	ANK3	ankyrin 3, node of Ranvier (ankyrin G)
Details	232	95	hsa-miR-590-3p	ITGAV	integrin, alpha V
Details	233	95	hsa-miR-590-3p	CRISPLD1	cysteine-rich secretory protein LCCL domain containing 1
Details	234	95	hsa-miR-590-3p	PAPSS1	3'-phosphoadenosine 5'-phosphosulfate synthase 1
Details	235	95	hsa-miR-590-3p	DGKE	diacylglycerol kinase, epsilon 64kDa
Details	236	95	hsa-miR-590-3p	GXYLT1	glucoside xylosyltransferase 1
Details	237	95	hsa-miR-590-3p	MAN2A1	mannosidase, alpha, class 2A, member 1
Details	238	95	hsa-miR-590-3p	ERCC6	excision repair cross-complementation group 6
Details	239	95	hsa-miR-590-3p	PPM1E	protein phosphatase, Mg2+/Mn2+ dependent, 1E
Details	240	95	hsa-miR-590-3p	ERLIN1	ER lipid raft associated 1
Details	241	95	hsa-miR-590-3p	SLC16A1	solute carrier family 16 (monocarboxylate transporter), member 1
Details	242	95	hsa-miR-590-3p	CEP120	centrosomal protein 120kDa
Details	243	95	hsa-miR-590-3p	GK5	glycerol kinase 5 (putative)
Details	244	95	hsa-miR-590-3p	UHRF1BP1L	UHRF1 binding protein 1-like
Details	245	95	hsa-miR-590-3p	NAA16	N(alpha)-acetyltransferase 16, NatA auxiliary subunit
Details	246	95	hsa-miR-590-3p	RIMS2	regulating synaptic membrane exocytosis 2
Details	247	95	hsa-miR-590-3p	DCK	deoxycytidine kinase
Details	248	95	hsa-miR-590-3p	STAT1	signal transducer and activator of transcription 1, 91kDa
Details	249	95	hsa-miR-590-3p	KCNT2	potassium channel, subfamily T, member 2
Details	250	95	hsa-miR-590-3p	DBT	dihydrolipoamide branched chain transacylase E2
Details	251	94	hsa-miR-590-3p	EPHA7	EPH receptor A7
Details	252	94	hsa-miR-590-3p	BLOC1S6	biogenesis of lysosomal organelles complex-1, subunit 6, pallidin
Details	253	94	hsa-miR-590-3p	ZNF800	zinc finger protein 800
Details	254	94	hsa-miR-590-3p	GRIA4	glutamate receptor, ionotropic, AMPA 4
Details	255	94	hsa-miR-590-3p	MTMR4	myotubularin related protein 4
Details	256	94	hsa-miR-590-3p	ACADSB	acyl-CoA dehydrogenase, short/branched chain
Details	257	94	hsa-miR-590-3p	SPTBN1	spectrin, beta, non-erythrocytic 1
Details	258	94	hsa-miR-590-3p	ABHD10	abhydrolase domain containing 10
Details	259	94	hsa-miR-590-3p	RGS5	regulator of G-protein signaling 5
Details	260	94	hsa-miR-590-3p	PIK3CB	phosphatidylinositol-4,5-bisphosphate 3-kinase, catalytic subunit beta
Details	261	94	hsa-miR-590-3p	SKIL	SKI-like oncogene
Details	262	94	hsa-miR-590-3p	OTUD5	OTU deubiquitinase 5
Details	263	94	hsa-miR-590-3p	SLC25A16	solute carrier family 25 (mitochondrial carrier; Graves disease autoantigen), member 16
Details	264	94	hsa-miR-590-3p	ERBB2IP	erbb2 interacting protein
Details	265	94	hsa-miR-590-3p	EYA1	eyes absent homolog 1 (Drosophila)
Details	266	94	hsa-miR-590-3p	EIF3J	eukaryotic translation initiation factor 3, subunit J
Details	267	94	hsa-miR-590-3p	ARHGAP21	Rho GTPase activating protein 21
Details	268	94	hsa-miR-590-3p	SETX	senataxin
Details	269	94	hsa-miR-590-3p	ANK2	ankyrin 2, neuronal
Details	270	94	hsa-miR-590-3p	SLITRK5	SLIT and NTRK-like family, member 5
Details	271	94	hsa-miR-590-3p	BCL10	B-cell CLL/lymphoma 10
Details	272	94	hsa-miR-590-3p	GDAP1	ganglioside induced differentiation associated protein 1
Details	273	94	hsa-miR-590-3p	CAMSAP2	calmodulin regulated spectrin-associated protein family, member 2
Details	274	94	hsa-miR-590-3p	TWISTNB	TWIST neighbor
Details	275	94	hsa-miR-590-3p	MATN2	matrilin 2
Details	276	94	hsa-miR-590-3p	TTC14	tetratricopeptide repeat domain 14
Details	277	94	hsa-miR-590-3p	SH3BGRL	SH3 domain binding glutamate-rich protein like
Details	278	94	hsa-miR-590-3p	SERINC5	serine incorporator 5
Details	279	94	hsa-miR-590-3p	MSL2	male-specific lethal 2 homolog (Drosophila)
Details	280	94	hsa-miR-590-3p	MCM6	minichromosome maintenance complex component 6
Details	281	94	hsa-miR-590-3p	THSD7A	thrombospondin, type I, domain containing 7A
Details	282	94	hsa-miR-590-3p	PRDM2	PR domain containing 2, with ZNF domain
Details	283	94	hsa-miR-590-3p	CLDND1	claudin domain containing 1
Details	284	94	hsa-miR-590-3p	C5orf15	chromosome 5 open reading frame 15
Details	285	93	hsa-miR-590-3p	EP300	E1A binding protein p300
Details	286	93	hsa-miR-590-3p	CPNE3	copine III
Details	287	93	hsa-miR-590-3p	USP45	ubiquitin specific peptidase 45
Details	288	93	hsa-miR-590-3p	TMX3	thioredoxin-related transmembrane protein 3
Details	289	93	hsa-miR-590-3p	DOCK4	dedicator of cytokinesis 4
Details	290	93	hsa-miR-590-3p	ZDHHC15	zinc finger, DHHC-type containing 15
Details	291	93	hsa-miR-590-3p	EPCAM	epithelial cell adhesion molecule
Details	292	93	hsa-miR-590-3p	TMEM11	transmembrane protein 11
Details	293	93	hsa-miR-590-3p	C14orf39	chromosome 14 open reading frame 39
Details	294	93	hsa-miR-590-3p	FAM76B	family with sequence similarity 76, member B
Details	295	93	hsa-miR-590-3p	KLHL31	kelch-like family member 31
Details	296	93	hsa-miR-590-3p	DCAF10	DDB1 and CUL4 associated factor 10
Details	297	93	hsa-miR-590-3p	CYLD	cylindromatosis (turban tumor syndrome)
Details	298	93	hsa-miR-590-3p	GHITM	growth hormone inducible transmembrane protein
Details	299	93	hsa-miR-590-3p	PLGRKT	plasminogen receptor, C-terminal lysine transmembrane protein
Details	300	93	hsa-miR-590-3p	PPP2R3A	protein phosphatase 2, regulatory subunit B'', alpha
Details	301	93	hsa-miR-590-3p	FNDC3A	fibronectin type III domain containing 3A
Details	302	93	hsa-miR-590-3p	SESN3	sestrin 3
Details	303	93	hsa-miR-590-3p	TFDP1	transcription factor Dp-1
Details	304	93	hsa-miR-590-3p	TMEM182	transmembrane protein 182
Details	305	93	hsa-miR-590-3p	MPP7	membrane protein, palmitoylated 7 (MAGUK p55 subfamily member 7)
Details	306	93	hsa-miR-590-3p	CDC14A	cell division cycle 14A
Details	307	93	hsa-miR-590-3p	EIF4E3	eukaryotic translation initiation factor 4E family member 3
Details	308	93	hsa-miR-590-3p	RICTOR	RPTOR independent companion of MTOR, complex 2
Details	309	93	hsa-miR-590-3p	SST	somatostatin
Details	310	93	hsa-miR-590-3p	PPIP5K2	diphosphoinositol pentakisphosphate kinase 2
Details	311	93	hsa-miR-590-3p	ELAVL2	ELAV like neuron-specific RNA binding protein 2
Details	312	93	hsa-miR-590-3p	SDC2	syndecan 2
Details	313	93	hsa-miR-590-3p	SYAP1	synapse associated protein 1
Details	314	93	hsa-miR-590-3p	PLXDC2	plexin domain containing 2
Details	315	93	hsa-miR-590-3p	ARIH1	ariadne RBR E3 ubiquitin protein ligase 1
Details	316	93	hsa-miR-590-3p	DPH3	diphthamide biosynthesis 3
Details	317	93	hsa-miR-590-3p	KLHL15	kelch-like family member 15
Details	318	93	hsa-miR-590-3p	IL33	interleukin 33
Details	319	93	hsa-miR-590-3p	MLLT3	myeloid/lymphoid or mixed-lineage leukemia (trithorax homolog, Drosophila); translocated to, 3
Details	320	93	hsa-miR-590-3p	SMEK2	SMEK homolog 2, suppressor of mek1 (Dictyostelium)
Details	321	93	hsa-miR-590-3p	CRKL	v-crk avian sarcoma virus CT10 oncogene homolog-like
Details	322	93	hsa-miR-590-3p	SASS6	spindle assembly 6 homolog (C. elegans)
Details	323	93	hsa-miR-590-3p	PRRG1	proline rich Gla (G-carboxyglutamic acid) 1
Details	324	93	hsa-miR-590-3p	PAQR3	progestin and adipoQ receptor family member III
Details	325	92	hsa-miR-590-3p	PDLIM5	PDZ and LIM domain 5
Details	326	92	hsa-miR-590-3p	SLC17A2	solute carrier family 17, member 2
Details	327	92	hsa-miR-590-3p	GDI2	GDP dissociation inhibitor 2
Details	328	92	hsa-miR-590-3p	MCC	mutated in colorectal cancers
Details	329	92	hsa-miR-590-3p	RPS6KA6	ribosomal protein S6 kinase, 90kDa, polypeptide 6
Details	330	92	hsa-miR-590-3p	ARF6	ADP-ribosylation factor 6
Details	331	92	hsa-miR-590-3p	MRC1	mannose receptor, C type 1
Details	332	92	hsa-miR-590-3p	MAP3K1	mitogen-activated protein kinase kinase kinase 1, E3 ubiquitin protein ligase
Details	333	92	hsa-miR-590-3p	ANLN	anillin, actin binding protein
Details	334	92	hsa-miR-590-3p	CDC40	cell division cycle 40
Details	335	92	hsa-miR-590-3p	PTER	phosphotriesterase related
Details	336	92	hsa-miR-590-3p	PHF3	PHD finger protein 3
Details	337	92	hsa-miR-590-3p	EPM2AIP1	EPM2A (laforin) interacting protein 1
Details	338	92	hsa-miR-590-3p	CWF19L2	CWF19-like 2, cell cycle control (S. pombe)
Details	339	92	hsa-miR-590-3p	KCNJ16	potassium inwardly-rectifying channel, subfamily J, member 16
Details	340	92	hsa-miR-590-3p	ASCC3	activating signal cointegrator 1 complex subunit 3
Details	341	92	hsa-miR-590-3p	KAT6A	K(lysine) acetyltransferase 6A
Details	342	92	hsa-miR-590-3p	RHOQ	ras homolog family member Q
Details	343	92	hsa-miR-590-3p	TVP23B	trans-golgi network vesicle protein 23 homolog B (S. cerevisiae)
Details	344	92	hsa-miR-590-3p	FBXL4	F-box and leucine-rich repeat protein 4
Details	345	92	hsa-miR-590-3p	SBSPON	somatomedin B and thrombospondin, type 1 domain containing
Details	346	92	hsa-miR-590-3p	EXOC5	exocyst complex component 5
Details	347	92	hsa-miR-590-3p	UCHL5	ubiquitin carboxyl-terminal hydrolase L5
Details	348	92	hsa-miR-590-3p	KDM6A	lysine (K)-specific demethylase 6A
Details	349	92	hsa-miR-590-3p	TMEM236	transmembrane protein 236
Details	350	91	hsa-miR-590-3p	RAB33A	RAB33A, member RAS oncogene family
Details	351	91	hsa-miR-590-3p	C5orf30	chromosome 5 open reading frame 30
Details	352	91	hsa-miR-590-3p	KLHL32	kelch-like family member 32
Details	353	91	hsa-miR-590-3p	SUCLG2	succinate-CoA ligase, GDP-forming, beta subunit
Details	354	91	hsa-miR-590-3p	BAZ1A	bromodomain adjacent to zinc finger domain, 1A
Details	355	91	hsa-miR-590-3p	TMEM59	transmembrane protein 59
Details	356	91	hsa-miR-590-3p	C3orf58	chromosome 3 open reading frame 58
Details	357	91	hsa-miR-590-3p	YWHAZ	tyrosine 3-monooxygenase/tryptophan 5-monooxygenase activation protein, zeta
Details	358	91	hsa-miR-590-3p	LCA5	Leber congenital amaurosis 5
Details	359	91	hsa-miR-590-3p	IGF2BP3	insulin-like growth factor 2 mRNA binding protein 3
Details	360	91	hsa-miR-590-3p	AFF4	AF4/FMR2 family, member 4
Details	361	91	hsa-miR-590-3p	FAM46A	family with sequence similarity 46, member A
Details	362	91	hsa-miR-590-3p	HTRA2	HtrA serine peptidase 2
Details	363	91	hsa-miR-590-3p	NECAB1	N-terminal EF-hand calcium binding protein 1
Details	364	91	hsa-miR-590-3p	SMAD4	SMAD family member 4
Details	365	91	hsa-miR-590-3p	RALGPS2	Ral GEF with PH domain and SH3 binding motif 2
Details	366	91	hsa-miR-590-3p	ZYG11B	zyg-11 family member B, cell cycle regulator
Details	367	91	hsa-miR-590-3p	ZBP1	Z-DNA binding protein 1
Details	368	91	hsa-miR-590-3p	VTA1	vesicle (multivesicular body) trafficking 1
Details	369	91	hsa-miR-590-3p	MTMR10	myotubularin related protein 10
Details	370	91	hsa-miR-590-3p	NADK2	NAD kinase 2, mitochondrial
Details	371	91	hsa-miR-590-3p	TULP4	tubby like protein 4
Details	372	91	hsa-miR-590-3p	CYFIP1	cytoplasmic FMR1 interacting protein 1
Details	373	91	hsa-miR-590-3p	LRP1B	low density lipoprotein receptor-related protein 1B
Details	374	91	hsa-miR-590-3p	PDE8A	phosphodiesterase 8A
Details	375	91	hsa-miR-590-3p	LRRC39	leucine rich repeat containing 39
Details	376	90	hsa-miR-590-3p	IKZF5	IKAROS family zinc finger 5 (Pegasus)
Details	377	90	hsa-miR-590-3p	KLRD1	killer cell lectin-like receptor subfamily D, member 1
Details	378	90	hsa-miR-590-3p	ANKRD40	ankyrin repeat domain 40
Details	379	90	hsa-miR-590-3p	ATP11B	ATPase, class VI, type 11B
Details	380	90	hsa-miR-590-3p	PPP4R1	protein phosphatase 4, regulatory subunit 1
Details	381	90	hsa-miR-590-3p	DCLRE1B	DNA cross-link repair 1B
Details	382	90	hsa-miR-590-3p	RAB3GAP2	RAB3 GTPase activating protein subunit 2 (non-catalytic)
Details	383	90	hsa-miR-590-3p	PPP1R15B	protein phosphatase 1, regulatory subunit 15B
Details	384	90	hsa-miR-590-3p	CD44	CD44 molecule (Indian blood group)
Details	385	90	hsa-miR-590-3p	RASGRF2	Ras protein-specific guanine nucleotide-releasing factor 2
Details	386	90	hsa-miR-590-3p	JMY	junction mediating and regulatory protein, p53 cofactor
Details	387	90	hsa-miR-590-3p	ITSN1	intersectin 1 (SH3 domain protein)
Details	388	90	hsa-miR-590-3p	KLHL24	kelch-like family member 24
Details	389	90	hsa-miR-590-3p	ZRANB2	zinc finger, RAN-binding domain containing 2
Details	390	90	hsa-miR-590-3p	TXNDC16	thioredoxin domain containing 16
Details	391	90	hsa-miR-590-3p	RFX3	regulatory factor X, 3 (influences HLA class II expression)
Details	392	90	hsa-miR-590-3p	CCSAP	centriole, cilia and spindle-associated protein
Details	393	90	hsa-miR-590-3p	CPEB4	cytoplasmic polyadenylation element binding protein 4
Details	394	90	hsa-miR-590-3p	LRRC4	leucine rich repeat containing 4
Details	395	90	hsa-miR-590-3p	GPR155	G protein-coupled receptor 155
Details	396	90	hsa-miR-590-3p	B4GALT6	UDP-Gal:betaGlcNAc beta 1,4- galactosyltransferase, polypeptide 6
Details	397	90	hsa-miR-590-3p	ABCB10	ATP-binding cassette, sub-family B (MDR/TAP), member 10
Details	398	90	hsa-miR-590-3p	TMEM106B	transmembrane protein 106B
Details	399	90	hsa-miR-590-3p	PDIK1L	PDLIM1 interacting kinase 1 like
Details	400	90	hsa-miR-590-3p	NWD2	NACHT and WD repeat domain containing 2
Details	401	90	hsa-miR-590-3p	HPS5	Hermansky-Pudlak syndrome 5
Details	402	90	hsa-miR-590-3p	RGS7BP	regulator of G-protein signaling 7 binding protein
Details	403	90	hsa-miR-590-3p	FBXO43	F-box protein 43
Details	404	90	hsa-miR-590-3p	AGBL2	ATP/GTP binding protein-like 2
Details	405	90	hsa-miR-590-3p	PLA2G12A	phospholipase A2, group XIIA
Details	406	90	hsa-miR-590-3p	TRAK1	trafficking protein, kinesin binding 1
Details	407	90	hsa-miR-590-3p	ARFGEF2	ADP-ribosylation factor guanine nucleotide-exchange factor 2 (brefeldin A-inhibited)
Details	408	90	hsa-miR-590-3p	TOX4	TOX high mobility group box family member 4
Details	409	90	hsa-miR-590-3p	ADAM22	ADAM metallopeptidase domain 22
Details	410	90	hsa-miR-590-3p	SMURF2	SMAD specific E3 ubiquitin protein ligase 2
Details	411	89	hsa-miR-590-3p	TCF20	transcription factor 20 (AR1)
Details	412	89	hsa-miR-590-3p	EEF2K	eukaryotic elongation factor-2 kinase
Details	413	89	hsa-miR-590-3p	LCLAT1	lysocardiolipin acyltransferase 1
Details	414	89	hsa-miR-590-3p	AIPL1	aryl hydrocarbon receptor interacting protein-like 1
Details	415	89	hsa-miR-590-3p	SCN9A	sodium channel, voltage-gated, type IX, alpha subunit
Details	416	89	hsa-miR-590-3p	KIAA0408	KIAA0408
Details	417	89	hsa-miR-590-3p	SSPN	sarcospan
Details	418	89	hsa-miR-590-3p	TLL1	tolloid-like 1
Details	419	89	hsa-miR-590-3p	FMNL2	formin-like 2
Details	420	89	hsa-miR-590-3p	AFF1	AF4/FMR2 family, member 1
Details	421	89	hsa-miR-590-3p	YME1L1	YME1-like 1 ATPase
Details	422	89	hsa-miR-590-3p	RAC1	ras-related C3 botulinum toxin substrate 1 (rho family, small GTP binding protein Rac1)
Details	423	89	hsa-miR-590-3p	PTGR2	prostaglandin reductase 2
Details	424	89	hsa-miR-590-3p	SMEK1	SMEK homolog 1, suppressor of mek1 (Dictyostelium)
Details	425	89	hsa-miR-590-3p	NANP	N-acetylneuraminic acid phosphatase
Details	426	89	hsa-miR-590-3p	MAN1A1	mannosidase, alpha, class 1A, member 1
Details	427	89	hsa-miR-590-3p	CD164	CD164 molecule, sialomucin
Details	428	89	hsa-miR-590-3p	USP13	ubiquitin specific peptidase 13 (isopeptidase T-3)
Details	429	89	hsa-miR-590-3p	HS3ST5	heparan sulfate (glucosamine) 3-O-sulfotransferase 5
Details	430	89	hsa-miR-590-3p	GPR12	G protein-coupled receptor 12
Details	431	89	hsa-miR-590-3p	TMEM47	transmembrane protein 47
Details	432	89	hsa-miR-590-3p	BRWD1	bromodomain and WD repeat domain containing 1
Details	433	89	hsa-miR-590-3p	CCDC88A	coiled-coil domain containing 88A
Details	434	89	hsa-miR-590-3p	ATE1	arginyltransferase 1
Details	435	89	hsa-miR-590-3p	SIKE1	suppressor of IKBKE 1
Details	436	89	hsa-miR-590-3p	URI1	URI1, prefoldin-like chaperone
Details	437	89	hsa-miR-590-3p	SVIP	small VCP/p97-interacting protein
Details	438	89	hsa-miR-590-3p	COL24A1	collagen, type XXIV, alpha 1
Details	439	89	hsa-miR-590-3p	NCAM2	neural cell adhesion molecule 2
Details	440	89	hsa-miR-590-3p	BAG4	BCL2-associated athanogene 4
Details	441	89	hsa-miR-590-3p	MIER3	mesoderm induction early response 1, family member 3
Details	442	89	hsa-miR-590-3p	DSG2	desmoglein 2
Details	443	88	hsa-miR-590-3p	RCOR3	REST corepressor 3
Details	444	88	hsa-miR-590-3p	IGSF11	immunoglobulin superfamily, member 11
Details	445	88	hsa-miR-590-3p	SLC35B3	solute carrier family 35 (adenosine 3'-phospho 5'-phosphosulfate transporter), member B3
Details	446	88	hsa-miR-590-3p	TM9SF1	transmembrane 9 superfamily member 1
Details	447	88	hsa-miR-590-3p	UBE2N	ubiquitin-conjugating enzyme E2N
Details	448	88	hsa-miR-590-3p	UBFD1	ubiquitin family domain containing 1
Details	449	88	hsa-miR-590-3p	TGFBR3	transforming growth factor, beta receptor III
Details	450	88	hsa-miR-590-3p	ST8SIA1	ST8 alpha-N-acetyl-neuraminide alpha-2,8-sialyltransferase 1
Details	451	88	hsa-miR-590-3p	OXNAD1	oxidoreductase NAD-binding domain containing 1
Details	452	88	hsa-miR-590-3p	KBTBD8	kelch repeat and BTB (POZ) domain containing 8
Details	453	88	hsa-miR-590-3p	PLCB1	phospholipase C, beta 1 (phosphoinositide-specific)
Details	454	88	hsa-miR-590-3p	NDUFAF4	NADH dehydrogenase (ubiquinone) complex I, assembly factor 4
Details	455	88	hsa-miR-590-3p	SATB1	SATB homeobox 1
Details	456	88	hsa-miR-590-3p	LOC100129098	WAS/WASL-interacting protein family member 1-like
Details	457	88	hsa-miR-590-3p	SERPINB8	serpin peptidase inhibitor, clade B (ovalbumin), member 8
Details	458	88	hsa-miR-590-3p	CXADR	coxsackie virus and adenovirus receptor
Details	459	88	hsa-miR-590-3p	GABRA4	gamma-aminobutyric acid (GABA) A receptor, alpha 4
Details	460	88	hsa-miR-590-3p	SLC25A46	solute carrier family 25, member 46
Details	461	88	hsa-miR-590-3p	TMEM245	transmembrane protein 245
Details	462	88	hsa-miR-590-3p	MMS22L	MMS22-like, DNA repair protein
Details	463	88	hsa-miR-590-3p	ATF2	activating transcription factor 2
Details	464	88	hsa-miR-590-3p	SESTD1	SEC14 and spectrin domains 1
Details	465	88	hsa-miR-590-3p	ARID4A	AT rich interactive domain 4A (RBP1-like)
Details	466	87	hsa-miR-590-3p	HECA	headcase homolog (Drosophila)
Details	467	87	hsa-miR-590-3p	USP46	ubiquitin specific peptidase 46
Details	468	87	hsa-miR-590-3p	ASPH	aspartate beta-hydroxylase
Details	469	87	hsa-miR-590-3p	THAP5	THAP domain containing 5
Details	470	87	hsa-miR-590-3p	GALNT1	polypeptide N-acetylgalactosaminyltransferase 1
Details	471	87	hsa-miR-590-3p	TAB3	TGF-beta activated kinase 1/MAP3K7 binding protein 3
Details	472	87	hsa-miR-590-3p	TMTC3	transmembrane and tetratricopeptide repeat containing 3
Details	473	87	hsa-miR-590-3p	FOXN2	forkhead box N2
Details	474	87	hsa-miR-590-3p	ENPP4	ectonucleotide pyrophosphatase/phosphodiesterase 4 (putative)
Details	475	87	hsa-miR-590-3p	ESF1	ESF1, nucleolar pre-rRNA processing protein, homolog (S. cerevisiae)
Details	476	87	hsa-miR-590-3p	CCDC68	coiled-coil domain containing 68
Details	477	87	hsa-miR-590-3p	MAPRE1	microtubule-associated protein, RP/EB family, member 1
Details	478	87	hsa-miR-590-3p	BUD13	BUD13 homolog (S. cerevisiae)
Details	479	87	hsa-miR-590-3p	AKAP6	A kinase (PRKA) anchor protein 6
Details	480	87	hsa-miR-590-3p	GPATCH11	G patch domain containing 11
Details	481	87	hsa-miR-590-3p	PRKAA1	protein kinase, AMP-activated, alpha 1 catalytic subunit
Details	482	87	hsa-miR-590-3p	TCEA1	transcription elongation factor A (SII), 1
Details	483	87	hsa-miR-590-3p	ZNF503	zinc finger protein 503
Details	484	87	hsa-miR-590-3p	DPY19L2	dpy-19-like 2 (C. elegans)
Details	485	87	hsa-miR-590-3p	CLOCK	clock circadian regulator
Details	486	87	hsa-miR-590-3p	ZXDC	ZXD family zinc finger C
Details	487	87	hsa-miR-590-3p	FKRP	fukutin related protein
Details	488	87	hsa-miR-590-3p	COMMD8	COMM domain containing 8
Details	489	87	hsa-miR-590-3p	NAP1L1	nucleosome assembly protein 1-like 1
Details	490	87	hsa-miR-590-3p	ASH1L	ash1 (absent, small, or homeotic)-like (Drosophila)
Details	491	87	hsa-miR-590-3p	PLAA	phospholipase A2-activating protein
Details	492	86	hsa-miR-590-3p	ACTR2	ARP2 actin-related protein 2 homolog (yeast)
Details	493	86	hsa-miR-590-3p	IWS1	IWS1 homolog (S. cerevisiae)
Details	494	86	hsa-miR-590-3p	PM20D2	peptidase M20 domain containing 2
Details	495	86	hsa-miR-590-3p	RGCC	regulator of cell cycle
Details	496	86	hsa-miR-590-3p	SLC6A1	solute carrier family 6 (neurotransmitter transporter), member 1
Details	497	86	hsa-miR-590-3p	ZBTB1	zinc finger and BTB domain containing 1
Details	498	86	hsa-miR-590-3p	PDE3B	phosphodiesterase 3B, cGMP-inhibited
Details	499	86	hsa-miR-590-3p	EGR4	early growth response 4
Details	500	86	hsa-miR-590-3p	TMTC4	transmembrane and tetratricopeptide repeat containing 4
Details	501	86	hsa-miR-590-3p	IFIT5	interferon-induced protein with tetratricopeptide repeats 5
Details	502	86	hsa-miR-590-3p	ZNF396	zinc finger protein 396
Details	503	86	hsa-miR-590-3p	KIAA1804	mixed lineage kinase 4
Details	504	86	hsa-miR-590-3p	TRHDE	thyrotropin-releasing hormone degrading enzyme
Details	505	86	hsa-miR-590-3p	AASDHPPT	aminoadipate-semialdehyde dehydrogenase-phosphopantetheinyl transferase
Details	506	86	hsa-miR-590-3p	EPT1	ethanolaminephosphotransferase 1 (CDP-ethanolamine-specific)
Details	507	86	hsa-miR-590-3p	PI15	peptidase inhibitor 15
Details	508	86	hsa-miR-590-3p	USP6NL	USP6 N-terminal like
Details	509	86	hsa-miR-590-3p	TMEM135	transmembrane protein 135
Details	510	86	hsa-miR-590-3p	PAPOLA	poly(A) polymerase alpha
Details	511	86	hsa-miR-590-3p	NELFA	negative elongation factor complex member A
Details	512	86	hsa-miR-590-3p	ZFP36L1	ZFP36 ring finger protein-like 1
Details	513	86	hsa-miR-590-3p	GULP1	GULP, engulfment adaptor PTB domain containing 1
Details	514	86	hsa-miR-590-3p	PPP1R21	protein phosphatase 1, regulatory subunit 21
Details	515	85	hsa-miR-590-3p	DIDO1	death inducer-obliterator 1
Details	516	85	hsa-miR-590-3p	GATAD2B	GATA zinc finger domain containing 2B
Details	517	85	hsa-miR-590-3p	LRRTM2	leucine rich repeat transmembrane neuronal 2
Details	518	85	hsa-miR-590-3p	BNIP3L	BCL2/adenovirus E1B 19kDa interacting protein 3-like
Details	519	85	hsa-miR-590-3p	CCNC	cyclin C
Details	520	85	hsa-miR-590-3p	CLEC12A	C-type lectin domain family 12, member A
Details	521	85	hsa-miR-590-3p	PDX1	pancreatic and duodenal homeobox 1
Details	522	85	hsa-miR-590-3p	GCLM	glutamate-cysteine ligase, modifier subunit
Details	523	85	hsa-miR-590-3p	FAM49B	family with sequence similarity 49, member B
Details	524	85	hsa-miR-590-3p	HNF4G	hepatocyte nuclear factor 4, gamma
Details	525	85	hsa-miR-590-3p	TMEM161B	transmembrane protein 161B
Details	526	85	hsa-miR-590-3p	CLDN22	claudin 22
Details	527	85	hsa-miR-590-3p	HIPK1	homeodomain interacting protein kinase 1
Details	528	85	hsa-miR-590-3p	TWSG1	twisted gastrulation BMP signaling modulator 1
Details	529	85	hsa-miR-590-3p	TM6SF1	transmembrane 6 superfamily member 1
Details	530	85	hsa-miR-590-3p	SOX8	SRY (sex determining region Y)-box 8
Details	531	85	hsa-miR-590-3p	TECRL	trans-2,3-enoyl-CoA reductase-like
Details	532	85	hsa-miR-590-3p	NYAP2	neuronal tyrosine-phosphorylated phosphoinositide-3-kinase adaptor 2
Details	533	85	hsa-miR-590-3p	DNAJC21	DnaJ (Hsp40) homolog, subfamily C, member 21
Details	534	85	hsa-miR-590-3p	FZD6	frizzled class receptor 6
Details	535	85	hsa-miR-590-3p	GOLGB1	golgin B1
Details	536	85	hsa-miR-590-3p	TMEM170B	transmembrane protein 170B
Details	537	85	hsa-miR-590-3p	PLS1	plastin 1
Details	538	85	hsa-miR-590-3p	PLN	phospholamban
Details	539	85	hsa-miR-590-3p	EEA1	early endosome antigen 1
Details	540	85	hsa-miR-590-3p	ZNF28	zinc finger protein 28
Details	541	85	hsa-miR-590-3p	MIPOL1	mirror-image polydactyly 1
Details	542	85	hsa-miR-590-3p	MAP7	microtubule-associated protein 7
Details	543	85	hsa-miR-590-3p	LRRIQ4	leucine-rich repeats and IQ motif containing 4
Details	544	85	hsa-miR-590-3p	AZI2	5-azacytidine induced 2
Details	545	85	hsa-miR-590-3p	OVOL1	ovo-like zinc finger 1
Details	546	85	hsa-miR-590-3p	DSG1	desmoglein 1
Details	547	84	hsa-miR-590-3p	LNPEP	leucyl/cystinyl aminopeptidase
Details	548	84	hsa-miR-590-3p	SPTSSB	serine palmitoyltransferase, small subunit B
Details	549	84	hsa-miR-590-3p	SLC35D1	solute carrier family 35 (UDP-GlcA/UDP-GalNAc transporter), member D1
Details	550	84	hsa-miR-590-3p	RAB6B	RAB6B, member RAS oncogene family
Details	551	84	hsa-miR-590-3p	CCSER1	coiled-coil serine-rich protein 1
Details	552	84	hsa-miR-590-3p	ZNF280D	zinc finger protein 280D
Details	553	84	hsa-miR-590-3p	TMEM56	transmembrane protein 56
Details	554	84	hsa-miR-590-3p	SOX17	SRY (sex determining region Y)-box 17
Details	555	84	hsa-miR-590-3p	FYB	FYN binding protein
Details	556	84	hsa-miR-590-3p	FSIP1	fibrous sheath interacting protein 1
Details	557	84	hsa-miR-590-3p	PDIA5	protein disulfide isomerase family A, member 5
Details	558	84	hsa-miR-590-3p	CALU	calumenin
Details	559	84	hsa-miR-590-3p	EFEMP1	EGF containing fibulin-like extracellular matrix protein 1
Details	560	84	hsa-miR-590-3p	TRIM67	tripartite motif containing 67
Details	561	84	hsa-miR-590-3p	IDS	iduronate 2-sulfatase
Details	562	84	hsa-miR-590-3p	ZNF214	zinc finger protein 214
Details	563	84	hsa-miR-590-3p	COL4A4	collagen, type IV, alpha 4
Details	564	84	hsa-miR-590-3p	KIAA0907	KIAA0907
Details	565	84	hsa-miR-590-3p	HSPA5	heat shock 70kDa protein 5 (glucose-regulated protein, 78kDa)
Details	566	84	hsa-miR-590-3p	MTFR1	mitochondrial fission regulator 1
Details	567	84	hsa-miR-590-3p	ADAM10	ADAM metallopeptidase domain 10
Details	568	84	hsa-miR-590-3p	VPS13C	vacuolar protein sorting 13 homolog C (S. cerevisiae)
Details	569	84	hsa-miR-590-3p	DCP1A	decapping mRNA 1A
Details	570	84	hsa-miR-590-3p	DPY19L3	dpy-19-like 3 (C. elegans)
Details	571	84	hsa-miR-590-3p	CGN	cingulin
Details	572	84	hsa-miR-590-3p	DLX5	distal-less homeobox 5
Details	573	84	hsa-miR-590-3p	ECSCR	endothelial cell surface expressed chemotaxis and apoptosis regulator
Details	574	84	hsa-miR-590-3p	LARP4	La ribonucleoprotein domain family, member 4
Details	575	84	hsa-miR-590-3p	CLDN16	claudin 16
Details	576	84	hsa-miR-590-3p	SAR1A	secretion associated, Ras related GTPase 1A
Details	577	84	hsa-miR-590-3p	OSTM1	osteopetrosis associated transmembrane protein 1
Details	578	83	hsa-miR-590-3p	ITGA6	integrin, alpha 6
Details	579	83	hsa-miR-590-3p	MMRN1	multimerin 1
Details	580	83	hsa-miR-590-3p	NFAT5	nuclear factor of activated T-cells 5, tonicity-responsive
Details	581	83	hsa-miR-590-3p	PICALM	phosphatidylinositol binding clathrin assembly protein
Details	582	83	hsa-miR-590-3p	TPP2	tripeptidyl peptidase II
Details	583	83	hsa-miR-590-3p	ZBTB41	zinc finger and BTB domain containing 41
Details	584	83	hsa-miR-590-3p	ZNF468	zinc finger protein 468
Details	585	83	hsa-miR-590-3p	PPP1R2	protein phosphatase 1, regulatory (inhibitor) subunit 2
Details	586	83	hsa-miR-590-3p	LPAR4	lysophosphatidic acid receptor 4
Details	587	83	hsa-miR-590-3p	ZMYND11	zinc finger, MYND-type containing 11
Details	588	83	hsa-miR-590-3p	MYSM1	Myb-like, SWIRM and MPN domains 1
Details	589	83	hsa-miR-590-3p	COL19A1	collagen, type XIX, alpha 1
Details	590	83	hsa-miR-590-3p	FLVCR1	feline leukemia virus subgroup C cellular receptor 1
Details	591	83	hsa-miR-590-3p	LOC101929844	uncharacterized LOC101929844
Details	592	83	hsa-miR-590-3p	PDE10A	phosphodiesterase 10A
Details	593	83	hsa-miR-590-3p	CDC27	cell division cycle 27
Details	594	83	hsa-miR-590-3p	HLF	hepatic leukemia factor
Details	595	83	hsa-miR-590-3p	PLEKHA8	pleckstrin homology domain containing, family A (phosphoinositide binding specific) member 8
Details	596	83	hsa-miR-590-3p	SH3BGRL2	SH3 domain binding glutamate-rich protein like 2
Details	597	83	hsa-miR-590-3p	GDE1	glycerophosphodiester phosphodiesterase 1
Details	598	83	hsa-miR-590-3p	VMA21	VMA21 vacuolar H+-ATPase homolog (S. cerevisiae)
Details	599	83	hsa-miR-590-3p	ECM2	extracellular matrix protein 2, female organ and adipocyte specific
Details	600	83	hsa-miR-590-3p	PHTF2	putative homeodomain transcription factor 2
Details	601	83	hsa-miR-590-3p	HSDL2	hydroxysteroid dehydrogenase like 2
Details	602	83	hsa-miR-590-3p	FAM118A	family with sequence similarity 118, member A
Details	603	83	hsa-miR-590-3p	RUNDC3B	RUN domain containing 3B
Details	604	83	hsa-miR-590-3p	TROVE2	TROVE domain family, member 2
Details	605	83	hsa-miR-590-3p	OXR1	oxidation resistance 1
Details	606	83	hsa-miR-590-3p	PREPL	prolyl endopeptidase-like
Details	607	82	hsa-miR-590-3p	MANEA	mannosidase, endo-alpha
Details	608	82	hsa-miR-590-3p	OGT	O-linked N-acetylglucosamine (GlcNAc) transferase
Details	609	82	hsa-miR-590-3p	PLAG1	pleiomorphic adenoma gene 1
Details	610	82	hsa-miR-590-3p	ATP11A	ATPase, class VI, type 11A
Details	611	82	hsa-miR-590-3p	GTF3A	general transcription factor IIIA
Details	612	82	hsa-miR-590-3p	ZBTB34	zinc finger and BTB domain containing 34
Details	613	82	hsa-miR-590-3p	PRKCI	protein kinase C, iota
Details	614	82	hsa-miR-590-3p	SIX2	SIX homeobox 2
Details	615	82	hsa-miR-590-3p	DPY19L1	dpy-19-like 1 (C. elegans)
Details	616	82	hsa-miR-590-3p	ZBTB21	zinc finger and BTB domain containing 21
Details	617	82	hsa-miR-590-3p	PGRMC1	progesterone receptor membrane component 1
Details	618	82	hsa-miR-590-3p	STEAP2	STEAP family member 2, metalloreductase
Details	619	82	hsa-miR-590-3p	CYYR1-AS1	tigger transposable element-derived protein 1-like
Details	620	82	hsa-miR-590-3p	MBD1	methyl-CpG binding domain protein 1
Details	621	82	hsa-miR-590-3p	SLC19A2	solute carrier family 19 (thiamine transporter), member 2
Details	622	82	hsa-miR-590-3p	FUNDC1	FUN14 domain containing 1
Details	623	82	hsa-miR-590-3p	PSMC2	proteasome (prosome, macropain) 26S subunit, ATPase, 2
Details	624	82	hsa-miR-590-3p	BOD1L1	biorientation of chromosomes in cell division 1-like 1
Details	625	82	hsa-miR-590-3p	SSBP2	single-stranded DNA binding protein 2
Details	626	82	hsa-miR-590-3p	ZBTB8A	zinc finger and BTB domain containing 8A
Details	627	82	hsa-miR-590-3p	SHOC2	soc-2 suppressor of clear homolog (C. elegans)
Details	628	82	hsa-miR-590-3p	STX16	syntaxin 16
Details	629	82	hsa-miR-590-3p	ATRNL1	attractin-like 1
Details	630	82	hsa-miR-590-3p	MON2	MON2 homolog (S. cerevisiae)
Details	631	82	hsa-miR-590-3p	KDM7A	lysine (K)-specific demethylase 7A
Details	632	82	hsa-miR-590-3p	SLC16A7	solute carrier family 16 (monocarboxylate transporter), member 7
Details	633	82	hsa-miR-590-3p	INTS5	integrator complex subunit 5
Details	634	82	hsa-miR-590-3p	TEAD1	TEA domain family member 1 (SV40 transcriptional enhancer factor)
Details	635	81	hsa-miR-590-3p	KAT2B	K(lysine) acetyltransferase 2B
Details	636	81	hsa-miR-590-3p	TRUB1	TruB pseudouridine (psi) synthase family member 1
Details	637	81	hsa-miR-590-3p	TACC2	transforming, acidic coiled-coil containing protein 2
Details	638	81	hsa-miR-590-3p	DNAJB9	DnaJ (Hsp40) homolog, subfamily B, member 9
Details	639	81	hsa-miR-590-3p	PRKG1	protein kinase, cGMP-dependent, type I
Details	640	81	hsa-miR-590-3p	OLIG2	oligodendrocyte lineage transcription factor 2
Details	641	81	hsa-miR-590-3p	AXIN2	axin 2
Details	642	81	hsa-miR-590-3p	UBL3	ubiquitin-like 3
Details	643	81	hsa-miR-590-3p	RPUSD2	RNA pseudouridylate synthase domain containing 2
Details	644	81	hsa-miR-590-3p	FBXO45	F-box protein 45
Details	645	81	hsa-miR-590-3p	ATP8B4	ATPase, class I, type 8B, member 4
Details	646	81	hsa-miR-590-3p	GRSF1	G-rich RNA sequence binding factor 1
Details	647	81	hsa-miR-590-3p	STRADA	STE20-related kinase adaptor alpha
Details	648	81	hsa-miR-590-3p	CHD9	chromodomain helicase DNA binding protein 9
Details	649	81	hsa-miR-590-3p	ADAM28	ADAM metallopeptidase domain 28
Details	650	81	hsa-miR-590-3p	TNFAIP1	tumor necrosis factor, alpha-induced protein 1 (endothelial)
Details	651	81	hsa-miR-590-3p	FAM69A	family with sequence similarity 69, member A
Details	652	81	hsa-miR-590-3p	ATP8B1	ATPase, aminophospholipid transporter, class I, type 8B, member 1
Details	653	81	hsa-miR-590-3p	FOXD4L1	forkhead box D4-like 1
Details	654	81	hsa-miR-590-3p	GABRA1	gamma-aminobutyric acid (GABA) A receptor, alpha 1
Details	655	81	hsa-miR-590-3p	FNTA	farnesyltransferase, CAAX box, alpha
Details	656	81	hsa-miR-590-3p	RP1-257A7.4	uncharacterized LOC100130357
Details	657	81	hsa-miR-590-3p	CA5B	carbonic anhydrase VB, mitochondrial
Details	658	81	hsa-miR-590-3p	SIGLEC6	sialic acid binding Ig-like lectin 6
Details	659	81	hsa-miR-590-3p	SYT15	synaptotagmin XV
Details	660	81	hsa-miR-590-3p	SERPINB9	serpin peptidase inhibitor, clade B (ovalbumin), member 9
Details	661	81	hsa-miR-590-3p	ATF7IP	activating transcription factor 7 interacting protein
Details	662	81	hsa-miR-590-3p	RAPGEF6	Rap guanine nucleotide exchange factor (GEF) 6
Details	663	81	hsa-miR-590-3p	RANBP2	RAN binding protein 2
Details	664	81	hsa-miR-590-3p	FOXD4	forkhead box D4
Details	665	81	hsa-miR-590-3p	SLC38A2	solute carrier family 38, member 2
Details	666	80	hsa-miR-590-3p	ATP13A3	ATPase type 13A3
Details	667	80	hsa-miR-590-3p	ARL13B	ADP-ribosylation factor-like 13B
Details	668	80	hsa-miR-590-3p	APPL1	adaptor protein, phosphotyrosine interaction, PH domain and leucine zipper containing 1
Details	669	80	hsa-miR-590-3p	FOXP2	forkhead box P2
Details	670	80	hsa-miR-590-3p	MLF1	myeloid leukemia factor 1
Details	671	80	hsa-miR-590-3p	HNRNPA3	heterogeneous nuclear ribonucleoprotein A3
Details	672	80	hsa-miR-590-3p	PRPF4B	pre-mRNA processing factor 4B
Details	673	80	hsa-miR-590-3p	U2SURP	U2 snRNP-associated SURP domain containing
Details	674	80	hsa-miR-590-3p	GPR63	G protein-coupled receptor 63
Details	675	80	hsa-miR-590-3p	GPHN	gephyrin
Details	676	80	hsa-miR-590-3p	TAF4B	TAF4b RNA polymerase II, TATA box binding protein (TBP)-associated factor, 105kDa
Details	677	80	hsa-miR-590-3p	MBNL2	muscleblind-like splicing regulator 2
Details	678	80	hsa-miR-590-3p	CD97	CD97 molecule
Details	679	80	hsa-miR-590-3p	ZNF92	zinc finger protein 92
Details	680	80	hsa-miR-590-3p	ARMC9	armadillo repeat containing 9
Details	681	80	hsa-miR-590-3p	SEH1L	SEH1-like (S. cerevisiae)
Details	682	80	hsa-miR-590-3p	TMEM68	transmembrane protein 68
Details	683	80	hsa-miR-590-3p	DNAH14	dynein, axonemal, heavy chain 14
Details	684	80	hsa-miR-590-3p	SLC35F5	solute carrier family 35, member F5
Details	685	80	hsa-miR-590-3p	FAM208A	family with sequence similarity 208, member A
Details	686	80	hsa-miR-590-3p	FAM213A	family with sequence similarity 213, member A
Details	687	80	hsa-miR-590-3p	TM9SF3	transmembrane 9 superfamily member 3
Details	688	80	hsa-miR-590-3p	USP47	ubiquitin specific peptidase 47
Details	689	80	hsa-miR-590-3p	ZNF350	zinc finger protein 350
Details	690	80	hsa-miR-590-3p	RALBP1	ralA binding protein 1
Details	691	80	hsa-miR-590-3p	HLA-A	major histocompatibility complex, class I, A
Details	692	80	hsa-miR-590-3p	LATS2	large tumor suppressor kinase 2
Details	693	80	hsa-miR-590-3p	FAM73A	family with sequence similarity 73, member A
Details	694	80	hsa-miR-590-3p	ZFAND5	zinc finger, AN1-type domain 5
Details	695	80	hsa-miR-590-3p	TMEM133	transmembrane protein 133
Details	696	80	hsa-miR-590-3p	AP4E1	adaptor-related protein complex 4, epsilon 1 subunit
Details	697	80	hsa-miR-590-3p	2018-09-07	septin 7
Details	698	80	hsa-miR-590-3p	ANKRD28	ankyrin repeat domain 28
Details	699	79	hsa-miR-590-3p	CCDC117	coiled-coil domain containing 117
Details	700	79	hsa-miR-590-3p	C12orf50	chromosome 12 open reading frame 50
Details	701	79	hsa-miR-590-3p	TMEM169	transmembrane protein 169
Details	702	79	hsa-miR-590-3p	CIPC	CLOCK-interacting pacemaker
Details	703	79	hsa-miR-590-3p	WDR33	WD repeat domain 33
Details	704	79	hsa-miR-590-3p	ZNF684	zinc finger protein 684
Details	705	79	hsa-miR-590-3p	ZNF146	zinc finger protein 146
Details	706	79	hsa-miR-590-3p	MMAA	methylmalonic aciduria (cobalamin deficiency) cblA type
Details	707	79	hsa-miR-590-3p	COL5A2	collagen, type V, alpha 2
Details	708	79	hsa-miR-590-3p	MDM1	Mdm1 nuclear protein homolog (mouse)
Details	709	79	hsa-miR-590-3p	DCAF8	DDB1 and CUL4 associated factor 8
Details	710	79	hsa-miR-590-3p	CDKL2	cyclin-dependent kinase-like 2 (CDC2-related kinase)
Details	711	79	hsa-miR-590-3p	MBOAT2	membrane bound O-acyltransferase domain containing 2
Details	712	79	hsa-miR-590-3p	SLC44A5	solute carrier family 44, member 5
Details	713	79	hsa-miR-590-3p	MAP3K7	mitogen-activated protein kinase kinase kinase 7
Details	714	78	hsa-miR-590-3p	VGLL3	vestigial-like family member 3
Details	715	78	hsa-miR-590-3p	BMPR2	bone morphogenetic protein receptor, type II (serine/threonine kinase)
Details	716	78	hsa-miR-590-3p	ATP2B1	ATPase, Ca++ transporting, plasma membrane 1
Details	717	78	hsa-miR-590-3p	FOXR1	forkhead box R1
Details	718	78	hsa-miR-590-3p	CBLN3	cerebellin 3 precursor
Details	719	78	hsa-miR-590-3p	FERMT3	fermitin family member 3
Details	720	78	hsa-miR-590-3p	N4BP2L1	NEDD4 binding protein 2-like 1
Details	721	78	hsa-miR-590-3p	C9orf72	chromosome 9 open reading frame 72
Details	722	78	hsa-miR-590-3p	ZBTB11	zinc finger and BTB domain containing 11
Details	723	78	hsa-miR-590-3p	SNTB1	syntrophin, beta 1 (dystrophin-associated protein A1, 59kDa, basic component 1)
Details	724	78	hsa-miR-590-3p	C2CD5	C2 calcium-dependent domain containing 5
Details	725	78	hsa-miR-590-3p	C3orf55	chromosome 3 open reading frame 55
Details	726	78	hsa-miR-590-3p	PRICKLE2	prickle homolog 2 (Drosophila)
Details	727	78	hsa-miR-590-3p	GCH1	GTP cyclohydrolase 1
Details	728	78	hsa-miR-590-3p	ELF1	E74-like factor 1 (ets domain transcription factor)
Details	729	78	hsa-miR-590-3p	GBAS	glioblastoma amplified sequence
Details	730	78	hsa-miR-590-3p	ICK	intestinal cell (MAK-like) kinase
Details	731	78	hsa-miR-590-3p	WT1	Wilms tumor 1
Details	732	78	hsa-miR-590-3p	TET2	tet methylcytosine dioxygenase 2
Details	733	78	hsa-miR-590-3p	FEM1B	fem-1 homolog b (C. elegans)
Details	734	78	hsa-miR-590-3p	RPGR	retinitis pigmentosa GTPase regulator
Details	735	78	hsa-miR-590-3p	YARS2	tyrosyl-tRNA synthetase 2, mitochondrial
Details	736	78	hsa-miR-590-3p	MRPL32	mitochondrial ribosomal protein L32
Details	737	78	hsa-miR-590-3p	TRAPPC2	trafficking protein particle complex 2
Details	738	78	hsa-miR-590-3p	SEMA3C	sema domain, immunoglobulin domain (Ig), short basic domain, secreted, (semaphorin) 3C
Details	739	78	hsa-miR-590-3p	BRWD3	bromodomain and WD repeat domain containing 3
Details	740	78	hsa-miR-590-3p	RCHY1	ring finger and CHY zinc finger domain containing 1, E3 ubiquitin protein ligase
Details	741	78	hsa-miR-590-3p	DYRK2	dual-specificity tyrosine-(Y)-phosphorylation regulated kinase 2
Details	742	78	hsa-miR-590-3p	KCNA4	potassium voltage-gated channel, shaker-related subfamily, member 4
Details	743	78	hsa-miR-590-3p	NRIP1	nuclear receptor interacting protein 1
Details	744	78	hsa-miR-590-3p	AP5M1	adaptor-related protein complex 5, mu 1 subunit
Details	745	78	hsa-miR-590-3p	HRASLS5	HRAS-like suppressor family, member 5
Details	746	77	hsa-miR-590-3p	BTBD10	BTB (POZ) domain containing 10
Details	747	77	hsa-miR-590-3p	IFNG	interferon, gamma
Details	748	77	hsa-miR-590-3p	SLC9A7	solute carrier family 9, subfamily A (NHE7, cation proton antiporter 7), member 7
Details	749	77	hsa-miR-590-3p	B4GALT1	UDP-Gal:betaGlcNAc beta 1,4- galactosyltransferase, polypeptide 1
Details	750	77	hsa-miR-590-3p	TIAM2	T-cell lymphoma invasion and metastasis 2
Details	751	77	hsa-miR-590-3p	PCSK5	proprotein convertase subtilisin/kexin type 5
Details	752	77	hsa-miR-590-3p	CS	citrate synthase
Details	753	77	hsa-miR-590-3p	PDHX	pyruvate dehydrogenase complex, component X
Details	754	77	hsa-miR-590-3p	ODF2L	outer dense fiber of sperm tails 2-like
Details	755	77	hsa-miR-590-3p	EIF4A2	eukaryotic translation initiation factor 4A2
Details	756	77	hsa-miR-590-3p	BLVRA	biliverdin reductase A
Details	757	77	hsa-miR-590-3p	DPY19L4	dpy-19-like 4 (C. elegans)
Details	758	77	hsa-miR-590-3p	ERCC4	excision repair cross-complementation group 4
Details	759	77	hsa-miR-590-3p	KIAA1430	KIAA1430
Details	760	77	hsa-miR-590-3p	DNAJC25	DnaJ (Hsp40) homolog, subfamily C , member 25
Details	761	77	hsa-miR-590-3p	CNKSR2	connector enhancer of kinase suppressor of Ras 2
Details	762	77	hsa-miR-590-3p	OCLN	occludin
Details	763	77	hsa-miR-590-3p	MBNL3	muscleblind-like splicing regulator 3
Details	764	77	hsa-miR-590-3p	EBF2	early B-cell factor 2
Details	765	77	hsa-miR-590-3p	HMGN5	high mobility group nucleosome binding domain 5
Details	766	77	hsa-miR-590-3p	CX3CL1	chemokine (C-X3-C motif) ligand 1
Details	767	77	hsa-miR-590-3p	DCN	decorin
Details	768	77	hsa-miR-590-3p	FAM8A1	family with sequence similarity 8, member A1
Details	769	77	hsa-miR-590-3p	RHOBTB1	Rho-related BTB domain containing 1
Details	770	77	hsa-miR-590-3p	RIF1	RAP1 interacting factor homolog (yeast)
Details	771	77	hsa-miR-590-3p	DCDC2	doublecortin domain containing 2
Details	772	77	hsa-miR-590-3p	KDM5A	lysine (K)-specific demethylase 5A
Details	773	77	hsa-miR-590-3p	ANKIB1	ankyrin repeat and IBR domain containing 1
Details	774	77	hsa-miR-590-3p	WDR72	WD repeat domain 72
Details	775	77	hsa-miR-590-3p	FASTKD2	FAST kinase domains 2
Details	776	77	hsa-miR-590-3p	NEK7	NIMA-related kinase 7
Details	777	77	hsa-miR-590-3p	HNRNPAB	heterogeneous nuclear ribonucleoprotein A/B
Details	778	77	hsa-miR-590-3p	POF1B	premature ovarian failure, 1B
Details	779	77	hsa-miR-590-3p	DESI2	desumoylating isopeptidase 2
Details	780	76	hsa-miR-590-3p	APBB2	amyloid beta (A4) precursor protein-binding, family B, member 2
Details	781	76	hsa-miR-590-3p	LYN	v-yes-1 Yamaguchi sarcoma viral related oncogene homolog
Details	782	76	hsa-miR-590-3p	KCTD5	potassium channel tetramerization domain containing 5
Details	783	76	hsa-miR-590-3p	CUL4A	cullin 4A
Details	784	76	hsa-miR-590-3p	TRAK2	trafficking protein, kinesin binding 2
Details	785	76	hsa-miR-590-3p	KIAA2018	KIAA2018
Details	786	76	hsa-miR-590-3p	ZNF704	zinc finger protein 704
Details	787	76	hsa-miR-590-3p	DMC1	DNA meiotic recombinase 1
Details	788	76	hsa-miR-590-3p	TM4SF20	transmembrane 4 L six family member 20
Details	789	76	hsa-miR-590-3p	HAUS3	HAUS augmin-like complex, subunit 3
Details	790	76	hsa-miR-590-3p	WWTR1	WW domain containing transcription regulator 1
Details	791	76	hsa-miR-590-3p	SGIP1	SH3-domain GRB2-like (endophilin) interacting protein 1
Details	792	76	hsa-miR-590-3p	TGFBRAP1	transforming growth factor, beta receptor associated protein 1
Details	793	76	hsa-miR-590-3p	PRKG2	protein kinase, cGMP-dependent, type II
Details	794	76	hsa-miR-590-3p	HOMEZ	homeobox and leucine zipper encoding
Details	795	76	hsa-miR-590-3p	ADAM18	ADAM metallopeptidase domain 18
Details	796	76	hsa-miR-590-3p	KANK1	KN motif and ankyrin repeat domains 1
Details	797	76	hsa-miR-590-3p	C1GALT1	core 1 synthase, glycoprotein-N-acetylgalactosamine 3-beta-galactosyltransferase, 1
Details	798	76	hsa-miR-590-3p	LPL	lipoprotein lipase
Details	799	76	hsa-miR-590-3p	SLC30A9	solute carrier family 30 (zinc transporter), member 9
Details	800	76	hsa-miR-590-3p	HECTD2	HECT domain containing E3 ubiquitin protein ligase 2
Details	801	76	hsa-miR-590-3p	MED13	mediator complex subunit 13
Details	802	76	hsa-miR-590-3p	ATXN7	ataxin 7
Details	803	76	hsa-miR-590-3p	SCAI	suppressor of cancer cell invasion
Details	804	76	hsa-miR-590-3p	CREBZF	CREB/ATF bZIP transcription factor
Details	805	76	hsa-miR-590-3p	DENR	density-regulated protein
Details	806	76	hsa-miR-590-3p	CYSLTR1	cysteinyl leukotriene receptor 1
Details	807	76	hsa-miR-590-3p	SHCBP1	SHC SH2-domain binding protein 1
Details	808	76	hsa-miR-590-3p	FGFR1OP2	FGFR1 oncogene partner 2
Details	809	76	hsa-miR-590-3p	TPK1	thiamin pyrophosphokinase 1
Details	810	76	hsa-miR-590-3p	ZAK	sterile alpha motif and leucine zipper containing kinase AZK
Details	811	75	hsa-miR-590-3p	OR7D2	olfactory receptor, family 7, subfamily D, member 2
Details	812	75	hsa-miR-590-3p	RAB7A	RAB7A, member RAS oncogene family
Details	813	75	hsa-miR-590-3p	GRIP1	glutamate receptor interacting protein 1
Details	814	75	hsa-miR-590-3p	DACT3	dishevelled-binding antagonist of beta-catenin 3
Details	815	75	hsa-miR-590-3p	HORMAD1	HORMA domain containing 1
Details	816	75	hsa-miR-590-3p	TTN	titin
Details	817	75	hsa-miR-590-3p	LARP4B	La ribonucleoprotein domain family, member 4B
Details	818	75	hsa-miR-590-3p	TAB1	TGF-beta activated kinase 1/MAP3K7 binding protein 1
Details	819	75	hsa-miR-590-3p	PRKAR2B	protein kinase, cAMP-dependent, regulatory, type II, beta
Details	820	75	hsa-miR-590-3p	FAM122A	family with sequence similarity 122A
Details	821	75	hsa-miR-590-3p	CXorf23	chromosome X open reading frame 23
Details	822	75	hsa-miR-590-3p	C5orf24	chromosome 5 open reading frame 24
Details	823	75	hsa-miR-590-3p	TRIM61	tripartite motif containing 61
Details	824	75	hsa-miR-590-3p	RBM41	RNA binding motif protein 41
Details	825	75	hsa-miR-590-3p	TM4SF18	transmembrane 4 L six family member 18
Details	826	74	hsa-miR-590-3p	SMAD2	SMAD family member 2
Details	827	74	hsa-miR-590-3p	MGAT4A	mannosyl (alpha-1,3-)-glycoprotein beta-1,4-N-acetylglucosaminyltransferase, isozyme A
Details	828	74	hsa-miR-590-3p	PRR14L	proline rich 14-like
Details	829	74	hsa-miR-590-3p	ZNF652	zinc finger protein 652
Details	830	74	hsa-miR-590-3p	GPATCH2L	G patch domain containing 2-like
Details	831	74	hsa-miR-590-3p	NAB1	NGFI-A binding protein 1 (EGR1 binding protein 1)
Details	832	74	hsa-miR-590-3p	MPP5	membrane protein, palmitoylated 5 (MAGUK p55 subfamily member 5)
Details	833	74	hsa-miR-590-3p	FAM161B	family with sequence similarity 161, member B
Details	834	74	hsa-miR-590-3p	CDC42	cell division cycle 42
Details	835	74	hsa-miR-590-3p	GCNT4	glucosaminyl (N-acetyl) transferase 4, core 2
Details	836	74	hsa-miR-590-3p	N4BP2	NEDD4 binding protein 2
Details	837	74	hsa-miR-590-3p	AMBN	ameloblastin (enamel matrix protein)
Details	838	74	hsa-miR-590-3p	BACH1	BTB and CNC homology 1, basic leucine zipper transcription factor 1
Details	839	74	hsa-miR-590-3p	USP24	ubiquitin specific peptidase 24
Details	840	74	hsa-miR-590-3p	JAKMIP2	janus kinase and microtubule interacting protein 2
Details	841	74	hsa-miR-590-3p	HAUS6	HAUS augmin-like complex, subunit 6
Details	842	74	hsa-miR-590-3p	SLC28A3	solute carrier family 28 (concentrative nucleoside transporter), member 3
Details	843	74	hsa-miR-590-3p	DERA	deoxyribose-phosphate aldolase (putative)
Details	844	74	hsa-miR-590-3p	PIGA	phosphatidylinositol glycan anchor biosynthesis, class A
Details	845	74	hsa-miR-590-3p	SLC12A2	solute carrier family 12 (sodium/potassium/chloride transporter), member 2
Details	846	74	hsa-miR-590-3p	CLCC1	chloride channel CLIC-like 1
Details	847	74	hsa-miR-590-3p	ZNRF3	zinc and ring finger 3
Details	848	74	hsa-miR-590-3p	SGMS1	sphingomyelin synthase 1
Details	849	74	hsa-miR-590-3p	DUSP14	dual specificity phosphatase 14
Details	850	74	hsa-miR-590-3p	RACGAP1	Rac GTPase activating protein 1
Details	851	74	hsa-miR-590-3p	ZBTB6	zinc finger and BTB domain containing 6
Details	852	74	hsa-miR-590-3p	CA2	carbonic anhydrase II
Details	853	74	hsa-miR-590-3p	SEMA3D	sema domain, immunoglobulin domain (Ig), short basic domain, secreted, (semaphorin) 3D
Details	854	74	hsa-miR-590-3p	CNOT10	CCR4-NOT transcription complex, subunit 10
Details	855	73	hsa-miR-590-3p	TMOD2	tropomodulin 2 (neuronal)
Details	856	73	hsa-miR-590-3p	ZFP36L2	ZFP36 ring finger protein-like 2
Details	857	73	hsa-miR-590-3p	USP28	ubiquitin specific peptidase 28
Details	858	73	hsa-miR-590-3p	TMEM65	transmembrane protein 65
Details	859	73	hsa-miR-590-3p	ZNF518A	zinc finger protein 518A
Details	860	73	hsa-miR-590-3p	MACF1	microtubule-actin crosslinking factor 1
Details	861	73	hsa-miR-590-3p	CYP1B1	cytochrome P450, family 1, subfamily B, polypeptide 1
Details	862	73	hsa-miR-590-3p	GRIP2	glutamate receptor interacting protein 2
Details	863	73	hsa-miR-590-3p	GSKIP	GSK3B interacting protein
Details	864	73	hsa-miR-590-3p	CDS1	CDP-diacylglycerol synthase (phosphatidate cytidylyltransferase) 1
Details	865	73	hsa-miR-590-3p	SPATA13	spermatogenesis associated 13
Details	866	73	hsa-miR-590-3p	FAR1	fatty acyl CoA reductase 1
Details	867	73	hsa-miR-590-3p	TGDS	TDP-glucose 4,6-dehydratase
Details	868	73	hsa-miR-590-3p	FAM174A	family with sequence similarity 174, member A
Details	869	73	hsa-miR-590-3p	TPD52	tumor protein D52
Details	870	73	hsa-miR-590-3p	ATP8B2	ATPase, aminophospholipid transporter, class I, type 8B, member 2
Details	871	73	hsa-miR-590-3p	SMIM20	small integral membrane protein 20
Details	872	73	hsa-miR-590-3p	GEMIN2	gem (nuclear organelle) associated protein 2
Details	873	73	hsa-miR-590-3p	ITGB8	integrin, beta 8
Details	874	73	hsa-miR-590-3p	PPP2R1B	protein phosphatase 2, regulatory subunit A, beta
Details	875	73	hsa-miR-590-3p	ZNF254	zinc finger protein 254
Details	876	73	hsa-miR-590-3p	LONRF3	LON peptidase N-terminal domain and ring finger 3
Details	877	73	hsa-miR-590-3p	CYP7B1	cytochrome P450, family 7, subfamily B, polypeptide 1
Details	878	73	hsa-miR-590-3p	LGALSL	lectin, galactoside-binding-like
Details	879	73	hsa-miR-590-3p	PMP2	peripheral myelin protein 2
Details	880	73	hsa-miR-590-3p	SPRY2	sprouty homolog 2 (Drosophila)
Details	881	73	hsa-miR-590-3p	ABHD17B	abhydrolase domain containing 17B
Details	882	73	hsa-miR-590-3p	STEAP4	STEAP family member 4
Details	883	72	hsa-miR-590-3p	RGS13	regulator of G-protein signaling 13
Details	884	72	hsa-miR-590-3p	CDC73	cell division cycle 73
Details	885	72	hsa-miR-590-3p	KIAA2022	KIAA2022
Details	886	72	hsa-miR-590-3p	ZKSCAN8	zinc finger with KRAB and SCAN domains 8
Details	887	72	hsa-miR-590-3p	SH3GLB1	SH3-domain GRB2-like endophilin B1
Details	888	72	hsa-miR-590-3p	ATRX	alpha thalassemia/mental retardation syndrome X-linked
Details	889	72	hsa-miR-590-3p	GOT2	glutamic-oxaloacetic transaminase 2, mitochondrial
Details	890	72	hsa-miR-590-3p	ALG13	ALG13, UDP-N-acetylglucosaminyltransferase subunit
Details	891	72	hsa-miR-590-3p	NR1D2	nuclear receptor subfamily 1, group D, member 2
Details	892	72	hsa-miR-590-3p	CPED1	cadherin-like and PC-esterase domain containing 1
Details	893	72	hsa-miR-590-3p	DENND5B	DENN/MADD domain containing 5B
Details	894	72	hsa-miR-590-3p	CDC7	cell division cycle 7
Details	895	72	hsa-miR-590-3p	FUT4	fucosyltransferase 4 (alpha (1,3) fucosyltransferase, myeloid-specific)
Details	896	72	hsa-miR-590-3p	FAM114A1	family with sequence similarity 114, member A1
Details	897	72	hsa-miR-590-3p	PPP1R3A	protein phosphatase 1, regulatory subunit 3A
Details	898	72	hsa-miR-590-3p	ARL1	ADP-ribosylation factor-like 1
Details	899	72	hsa-miR-590-3p	CNR1	cannabinoid receptor 1 (brain)
Details	900	72	hsa-miR-590-3p	TMEM196	transmembrane protein 196
Details	901	72	hsa-miR-590-3p	MYEF2	myelin expression factor 2
Details	902	72	hsa-miR-590-3p	ZBTB18	zinc finger and BTB domain containing 18
Details	903	72	hsa-miR-590-3p	HIAT1	hippocampus abundant transcript 1
Details	904	72	hsa-miR-590-3p	SEMA3E	sema domain, immunoglobulin domain (Ig), short basic domain, secreted, (semaphorin) 3E
Details	905	72	hsa-miR-590-3p	ZNF326	zinc finger protein 326
Details	906	72	hsa-miR-590-3p	ZNF721	zinc finger protein 721
Details	907	72	hsa-miR-590-3p	PAIP1	poly(A) binding protein interacting protein 1
Details	908	72	hsa-miR-590-3p	AHI1	Abelson helper integration site 1
Details	909	72	hsa-miR-590-3p	KLHL2	kelch-like family member 2
Details	910	71	hsa-miR-590-3p	ZNF665	zinc finger protein 665
Details	911	71	hsa-miR-590-3p	PPM1A	protein phosphatase, Mg2+/Mn2+ dependent, 1A
Details	912	71	hsa-miR-590-3p	NEUROD4	neuronal differentiation 4
Details	913	71	hsa-miR-590-3p	EWSR1	EWS RNA-binding protein 1
Details	914	71	hsa-miR-590-3p	ABLIM1	actin binding LIM protein 1
Details	915	71	hsa-miR-590-3p	NDNL2	necdin-like 2
Details	916	71	hsa-miR-590-3p	GBP7	guanylate binding protein 7
Details	917	71	hsa-miR-590-3p	CMPK1	cytidine monophosphate (UMP-CMP) kinase 1, cytosolic
Details	918	71	hsa-miR-590-3p	THAP9	THAP domain containing 9
Details	919	71	hsa-miR-590-3p	ANP32E	acidic (leucine-rich) nuclear phosphoprotein 32 family, member E
Details	920	71	hsa-miR-590-3p	DNM1L	dynamin 1-like
Details	921	71	hsa-miR-590-3p	PDE8B	phosphodiesterase 8B
Details	922	71	hsa-miR-590-3p	DDX59	DEAD (Asp-Glu-Ala-Asp) box polypeptide 59
Details	923	71	hsa-miR-590-3p	FBXO5	F-box protein 5
Details	924	71	hsa-miR-590-3p	ZNF407	zinc finger protein 407
Details	925	71	hsa-miR-590-3p	TBC1D31	TBC1 domain family, member 31
Details	926	71	hsa-miR-590-3p	YIPF5	Yip1 domain family, member 5
Details	927	71	hsa-miR-590-3p	KMT2E	lysine (K)-specific methyltransferase 2E
Details	928	71	hsa-miR-590-3p	TRIP12	thyroid hormone receptor interactor 12
Details	929	71	hsa-miR-590-3p	ZSWIM6	zinc finger, SWIM-type containing 6
Details	930	71	hsa-miR-590-3p	LOC101928436	uncharacterized LOC101928436
Details	931	71	hsa-miR-590-3p	CEP57	centrosomal protein 57kDa
Details	932	71	hsa-miR-590-3p	ANKS1B	ankyrin repeat and sterile alpha motif domain containing 1B
Details	933	71	hsa-miR-590-3p	STARD9	StAR-related lipid transfer (START) domain containing 9
Details	934	71	hsa-miR-590-3p	FAM200B	family with sequence similarity 200, member B
Details	935	71	hsa-miR-590-3p	ZNF107	zinc finger protein 107
Details	936	71	hsa-miR-590-3p	TOR1AIP2	torsin A interacting protein 2
Details	937	70	hsa-miR-590-3p	MRE11A	MRE11 meiotic recombination 11 homolog A (S. cerevisiae)
Details	938	70	hsa-miR-590-3p	SETD5	SET domain containing 5
Details	939	70	hsa-miR-590-3p	NOC2L	nucleolar complex associated 2 homolog (S. cerevisiae)
Details	940	70	hsa-miR-590-3p	HLA-G	major histocompatibility complex, class I, G
Details	941	70	hsa-miR-590-3p	ZNF292	zinc finger protein 292
Details	942	70	hsa-miR-590-3p	CAMK1D	calcium/calmodulin-dependent protein kinase ID
Details	943	70	hsa-miR-590-3p	OSBPL3	oxysterol binding protein-like 3
Details	944	70	hsa-miR-590-3p	KLHL5	kelch-like family member 5
Details	945	70	hsa-miR-590-3p	PEX5L	peroxisomal biogenesis factor 5-like
Details	946	70	hsa-miR-590-3p	RASSF8	Ras association (RalGDS/AF-6) domain family (N-terminal) member 8
Details	947	70	hsa-miR-590-3p	KIF14	kinesin family member 14
Details	948	70	hsa-miR-590-3p	PHF1	PHD finger protein 1
Details	949	70	hsa-miR-590-3p	RDH14	retinol dehydrogenase 14 (all-trans/9-cis/11-cis)
Details	950	70	hsa-miR-590-3p	NPAS2	neuronal PAS domain protein 2
Details	951	70	hsa-miR-590-3p	IRAK1BP1	interleukin-1 receptor-associated kinase 1 binding protein 1
Details	952	70	hsa-miR-590-3p	ITGA2	integrin, alpha 2 (CD49B, alpha 2 subunit of VLA-2 receptor)
Details	953	70	hsa-miR-590-3p	MPDZ	multiple PDZ domain protein
Details	954	70	hsa-miR-590-3p	NT5C1B-RDH14	NT5C1B-RDH14 readthrough
Details	955	70	hsa-miR-590-3p	C17orf80	chromosome 17 open reading frame 80
Details	956	70	hsa-miR-590-3p	NXPE3	neurexophilin and PC-esterase domain family, member 3
Details	957	70	hsa-miR-590-3p	BTK	Bruton agammaglobulinemia tyrosine kinase
Details	958	70	hsa-miR-590-3p	CDK13	cyclin-dependent kinase 13
Details	959	70	hsa-miR-590-3p	RBPJ	recombination signal binding protein for immunoglobulin kappa J region
Details	960	70	hsa-miR-590-3p	PRPF39	pre-mRNA processing factor 39
Details	961	70	hsa-miR-590-3p	HOOK1	hook microtubule-tethering protein 1
Details	962	70	hsa-miR-590-3p	LCOR	ligand dependent nuclear receptor corepressor
Details	963	70	hsa-miR-590-3p	COBL	cordon-bleu WH2 repeat protein
Details	964	70	hsa-miR-590-3p	SPOPL	speckle-type POZ protein-like
Details	965	70	hsa-miR-590-3p	IFNA4	interferon, alpha 4
Details	966	70	hsa-miR-590-3p	KIF3A	kinesin family member 3A
Details	967	70	hsa-miR-590-3p	COPS2	COP9 signalosome subunit 2
Details	968	70	hsa-miR-590-3p	ARHGAP5	Rho GTPase activating protein 5
Details	969	70	hsa-miR-590-3p	CLIP4	CAP-GLY domain containing linker protein family, member 4
Details	970	70	hsa-miR-590-3p	MICALCL	MICAL C-terminal like
Details	971	70	hsa-miR-590-3p	MBTPS2	membrane-bound transcription factor peptidase, site 2
Details	972	70	hsa-miR-590-3p	MXRA5	matrix-remodelling associated 5
Details	973	70	hsa-miR-590-3p	WWC3	WWC family member 3
Details	974	69	hsa-miR-590-3p	GRM5	glutamate receptor, metabotropic 5
Details	975	69	hsa-miR-590-3p	COMMD10	COMM domain containing 10
Details	976	69	hsa-miR-590-3p	GTPBP10	GTP-binding protein 10 (putative)
Details	977	69	hsa-miR-590-3p	NT5DC1	5'-nucleotidase domain containing 1
Details	978	69	hsa-miR-590-3p	DAAM1	dishevelled associated activator of morphogenesis 1
Details	979	69	hsa-miR-590-3p	LSM14A	LSM14A, SCD6 homolog A (S. cerevisiae)
Details	980	69	hsa-miR-590-3p	ZFYVE16	zinc finger, FYVE domain containing 16
Details	981	69	hsa-miR-590-3p	SRPK2	SRSF protein kinase 2
Details	982	69	hsa-miR-590-3p	GLTSCR1L	GLTSCR1-like
Details	983	69	hsa-miR-590-3p	FOXD4L6	forkhead box D4-like 6
Details	984	69	hsa-miR-590-3p	IL6R	interleukin 6 receptor
Details	985	69	hsa-miR-590-3p	KIF18A	kinesin family member 18A
Details	986	69	hsa-miR-590-3p	RNF149	ring finger protein 149
Details	987	69	hsa-miR-590-3p	SGCZ	sarcoglycan, zeta
Details	988	69	hsa-miR-590-3p	POU3F2	POU class 3 homeobox 2
Details	989	69	hsa-miR-590-3p	GKAP1	G kinase anchoring protein 1
Details	990	69	hsa-miR-590-3p	FOXD4L3	forkhead box D4-like 3
Details	991	69	hsa-miR-590-3p	RNF138	ring finger protein 138, E3 ubiquitin protein ligase
Details	992	69	hsa-miR-590-3p	CNTLN	centlein, centrosomal protein
Details	993	68	hsa-miR-590-3p	SH3RF1	SH3 domain containing ring finger 1
Details	994	68	hsa-miR-590-3p	NFYB	nuclear transcription factor Y, beta
Details	995	68	hsa-miR-590-3p	ZSCAN31	zinc finger and SCAN domain containing 31
Details	996	68	hsa-miR-590-3p	MRPL19	mitochondrial ribosomal protein L19
Details	997	68	hsa-miR-590-3p	GPM6B	glycoprotein M6B
Details	998	68	hsa-miR-590-3p	FMR1	fragile X mental retardation 1
Details	999	68	hsa-miR-590-3p	PLEKHA1	pleckstrin homology domain containing, family A (phosphoinositide binding specific) member 1
Details	1000	68	hsa-miR-590-3p	ZADH2	zinc binding alcohol dehydrogenase domain containing 2
Details	1001	68	hsa-miR-590-3p	NEU1	sialidase 1 (lysosomal sialidase)
Details	1002	68	hsa-miR-590-3p	NDFIP1	Nedd4 family interacting protein 1
Details	1003	68	hsa-miR-590-3p	RASAL2	RAS protein activator like 2
Details	1004	68	hsa-miR-590-3p	NIN	ninein (GSK3B interacting protein)
Details	1005	68	hsa-miR-590-3p	CTTNBP2	cortactin binding protein 2
Details	1006	68	hsa-miR-590-3p	FGL2	fibrinogen-like 2
Details	1007	68	hsa-miR-590-3p	FOXG1	forkhead box G1
Details	1008	68	hsa-miR-590-3p	SLAIN2	SLAIN motif family, member 2
Details	1009	68	hsa-miR-590-3p	ATXN7L3B	ataxin 7-like 3B
Details	1010	68	hsa-miR-590-3p	RBM26	RNA binding motif protein 26
Details	1011	68	hsa-miR-590-3p	FAM210B	family with sequence similarity 210, member B
Details	1012	68	hsa-miR-590-3p	SNRNP70	small nuclear ribonucleoprotein 70kDa (U1)
Details	1013	68	hsa-miR-590-3p	ZC3H13	zinc finger CCCH-type containing 13
Details	1014	68	hsa-miR-590-3p	SHPRH	SNF2 histone linker PHD RING helicase, E3 ubiquitin protein ligase
Details	1015	68	hsa-miR-590-3p	HMGB2	high mobility group box 2
Details	1016	68	hsa-miR-590-3p	TSG101	tumor susceptibility 101
Details	1017	68	hsa-miR-590-3p	CEP68	centrosomal protein 68kDa
Details	1018	68	hsa-miR-590-3p	SEC24A	SEC24 family member A
Details	1019	68	hsa-miR-590-3p	CFLAR	CASP8 and FADD-like apoptosis regulator
Details	1020	68	hsa-miR-590-3p	MGARP	mitochondria-localized glutamic acid-rich protein
Details	1021	68	hsa-miR-590-3p	CYP51A1	cytochrome P450, family 51, subfamily A, polypeptide 1
Details	1022	67	hsa-miR-590-3p	EIF2AK4	eukaryotic translation initiation factor 2 alpha kinase 4
Details	1023	67	hsa-miR-590-3p	C1orf52	chromosome 1 open reading frame 52
Details	1024	67	hsa-miR-590-3p	SNRPF	small nuclear ribonucleoprotein polypeptide F
Details	1025	67	hsa-miR-590-3p	PGR	progesterone receptor
Details	1026	67	hsa-miR-590-3p	RNF141	ring finger protein 141
Details	1027	67	hsa-miR-590-3p	XPR1	xenotropic and polytropic retrovirus receptor 1
Details	1028	67	hsa-miR-590-3p	FAM19A2	family with sequence similarity 19 (chemokine (C-C motif)-like), member A2
Details	1029	67	hsa-miR-590-3p	PPTC7	PTC7 protein phosphatase homolog (S. cerevisiae)
Details	1030	67	hsa-miR-590-3p	LOC100288255	FSHD region gene 2-like
Details	1031	67	hsa-miR-590-3p	DNAJA2	DnaJ (Hsp40) homolog, subfamily A, member 2
Details	1032	67	hsa-miR-590-3p	BEND7	BEN domain containing 7
Details	1033	67	hsa-miR-590-3p	SEMA5A	sema domain, seven thrombospondin repeats (type 1 and type 1-like), transmembrane domain (TM) and short cytoplasmic domain, (semaphorin) 5A
Details	1034	67	hsa-miR-590-3p	OR2C3	olfactory receptor, family 2, subfamily C, member 3
Details	1035	67	hsa-miR-590-3p	ACSL3	acyl-CoA synthetase long-chain family member 3
Details	1036	67	hsa-miR-590-3p	FRG2	FSHD region gene 2
Details	1037	67	hsa-miR-590-3p	ZNF117	zinc finger protein 117
Details	1038	67	hsa-miR-590-3p	EIF2B1	eukaryotic translation initiation factor 2B, subunit 1 alpha, 26kDa
Details	1039	67	hsa-miR-590-3p	C6orf120	chromosome 6 open reading frame 120
Details	1040	67	hsa-miR-590-3p	UBR2	ubiquitin protein ligase E3 component n-recognin 2
Details	1041	67	hsa-miR-590-3p	NPL	N-acetylneuraminate pyruvate lyase (dihydrodipicolinate synthase)
Details	1042	67	hsa-miR-590-3p	RTF1	Rtf1, Paf1/RNA polymerase II complex component, homolog (S. cerevisiae)
Details	1043	67	hsa-miR-590-3p	ZC3H12C	zinc finger CCCH-type containing 12C
Details	1044	67	hsa-miR-590-3p	ELOVL4	ELOVL fatty acid elongase 4
Details	1045	67	hsa-miR-590-3p	MRPL49	mitochondrial ribosomal protein L49
Details	1046	67	hsa-miR-590-3p	ZNF12	zinc finger protein 12
Details	1047	66	hsa-miR-590-3p	PCNX	pecanex homolog (Drosophila)
Details	1048	66	hsa-miR-590-3p	COL6A6	collagen, type VI, alpha 6
Details	1049	66	hsa-miR-590-3p	RABGAP1	RAB GTPase activating protein 1
Details	1050	66	hsa-miR-590-3p	PDGFC	platelet derived growth factor C
Details	1051	66	hsa-miR-590-3p	HNRNPU	heterogeneous nuclear ribonucleoprotein U (scaffold attachment factor A)
Details	1052	66	hsa-miR-590-3p	EXD2	exonuclease 3'-5' domain containing 2
Details	1053	66	hsa-miR-590-3p	CNTNAP3B	contactin associated protein-like 3B
Details	1054	66	hsa-miR-590-3p	SNAP23	synaptosomal-associated protein, 23kDa
Details	1055	66	hsa-miR-590-3p	ZNF430	zinc finger protein 430
Details	1056	66	hsa-miR-590-3p	SLC26A7	solute carrier family 26 (anion exchanger), member 7
Details	1057	66	hsa-miR-590-3p	ALDH1L2	aldehyde dehydrogenase 1 family, member L2
Details	1058	66	hsa-miR-590-3p	SLC25A27	solute carrier family 25, member 27
Details	1059	66	hsa-miR-590-3p	H2AFV	H2A histone family, member V
Details	1060	66	hsa-miR-590-3p	NF1	neurofibromin 1
Details	1061	66	hsa-miR-590-3p	UBE2W	ubiquitin-conjugating enzyme E2W (putative)
Details	1062	66	hsa-miR-590-3p	RAB34	RAB34, member RAS oncogene family
Details	1063	66	hsa-miR-590-3p	RABGEF1	RAB guanine nucleotide exchange factor (GEF) 1
Details	1064	66	hsa-miR-590-3p	LCORL	ligand dependent nuclear receptor corepressor-like
Details	1065	66	hsa-miR-590-3p	WDR20	WD repeat domain 20
Details	1066	66	hsa-miR-590-3p	ZSCAN26	zinc finger and SCAN domain containing 26
Details	1067	66	hsa-miR-590-3p	NRP1	neuropilin 1
Details	1068	66	hsa-miR-590-3p	2018-03-06	membrane-associated ring finger (C3HC4) 6, E3 ubiquitin protein ligase
Details	1069	66	hsa-miR-590-3p	ZNF276	zinc finger protein 276
Details	1070	66	hsa-miR-590-3p	CCNL1	cyclin L1
Details	1071	66	hsa-miR-590-3p	ASAP1	ArfGAP with SH3 domain, ankyrin repeat and PH domain 1
Details	1072	66	hsa-miR-590-3p	TSPAN33	tetraspanin 33
Details	1073	66	hsa-miR-590-3p	PCDH17	protocadherin 17
Details	1074	66	hsa-miR-590-3p	PGAM5	phosphoglycerate mutase family member 5
Details	1075	66	hsa-miR-590-3p	RAP1A	RAP1A, member of RAS oncogene family
Details	1076	65	hsa-miR-590-3p	ZNF99	zinc finger protein 99
Details	1077	65	hsa-miR-590-3p	ZIC2	Zic family member 2
Details	1078	65	hsa-miR-590-3p	HDHD2	haloacid dehalogenase-like hydrolase domain containing 2
Details	1079	65	hsa-miR-590-3p	B3GALNT2	beta-1,3-N-acetylgalactosaminyltransferase 2
Details	1080	65	hsa-miR-590-3p	KLF6	Kruppel-like factor 6
Details	1081	65	hsa-miR-590-3p	RPS27L	ribosomal protein S27-like
Details	1082	65	hsa-miR-590-3p	SNX30	sorting nexin family member 30
Details	1083	65	hsa-miR-590-3p	NGDN	neuroguidin, EIF4E binding protein
Details	1084	65	hsa-miR-590-3p	BARD1	BRCA1 associated RING domain 1
Details	1085	65	hsa-miR-590-3p	WDR11	WD repeat domain 11
Details	1086	65	hsa-miR-590-3p	LSM14B	LSM14B, SCD6 homolog B (S. cerevisiae)
Details	1087	65	hsa-miR-590-3p	POLK	polymerase (DNA directed) kappa
Details	1088	65	hsa-miR-590-3p	ETV1	ets variant 1
Details	1089	65	hsa-miR-590-3p	SF3A1	splicing factor 3a, subunit 1, 120kDa
Details	1090	65	hsa-miR-590-3p	NUS1	nuclear undecaprenyl pyrophosphate synthase 1 homolog (S. cerevisiae)
Details	1091	65	hsa-miR-590-3p	DSCC1	DNA replication and sister chromatid cohesion 1
Details	1092	65	hsa-miR-590-3p	REV3L	REV3-like, polymerase (DNA directed), zeta, catalytic subunit
Details	1093	65	hsa-miR-590-3p	GTDC1	glycosyltransferase-like domain containing 1
Details	1094	65	hsa-miR-590-3p	USP33	ubiquitin specific peptidase 33
Details	1095	65	hsa-miR-590-3p	SNX13	sorting nexin 13
Details	1096	65	hsa-miR-590-3p	HNMT	histamine N-methyltransferase
Details	1097	65	hsa-miR-590-3p	CTR9	CTR9, Paf1/RNA polymerase II complex component
Details	1098	65	hsa-miR-590-3p	FGA	fibrinogen alpha chain
Details	1099	65	hsa-miR-590-3p	CAPS2	calcyphosine 2
Details	1100	65	hsa-miR-590-3p	CRISP1	cysteine-rich secretory protein 1
Details	1101	65	hsa-miR-590-3p	PNPLA8	patatin-like phospholipase domain containing 8
Details	1102	65	hsa-miR-590-3p	CBLL1	Cbl proto-oncogene-like 1, E3 ubiquitin protein ligase
Details	1103	65	hsa-miR-590-3p	XIAP	X-linked inhibitor of apoptosis
Details	1104	65	hsa-miR-590-3p	CFL2	cofilin 2 (muscle)
Details	1105	65	hsa-miR-590-3p	CDC42SE2	CDC42 small effector 2
Details	1106	65	hsa-miR-590-3p	PIN4	protein (peptidylprolyl cis/trans isomerase) NIMA-interacting, 4 (parvulin)
Details	1107	65	hsa-miR-590-3p	SLC30A1	solute carrier family 30 (zinc transporter), member 1
Details	1108	65	hsa-miR-590-3p	SPATA5	spermatogenesis associated 5
Details	1109	65	hsa-miR-590-3p	LOC101060445	uncharacterized LOC101060445
Details	1110	64	hsa-miR-590-3p	DCC	deleted in colorectal carcinoma
Details	1111	64	hsa-miR-590-3p	ANKRD62	ankyrin repeat domain 62
Details	1112	64	hsa-miR-590-3p	IGF1	insulin-like growth factor 1 (somatomedin C)
Details	1113	64	hsa-miR-590-3p	SUPT7L	suppressor of Ty 7 (S. cerevisiae)-like
Details	1114	64	hsa-miR-590-3p	VCAM1	vascular cell adhesion molecule 1
Details	1115	64	hsa-miR-590-3p	CSMD1	CUB and Sushi multiple domains 1
Details	1116	64	hsa-miR-590-3p	UACA	uveal autoantigen with coiled-coil domains and ankyrin repeats
Details	1117	64	hsa-miR-590-3p	RBM24	RNA binding motif protein 24
Details	1118	64	hsa-miR-590-3p	KIAA1432	KIAA1432
Details	1119	64	hsa-miR-590-3p	C14orf119	chromosome 14 open reading frame 119
Details	1120	64	hsa-miR-590-3p	TMCC3	transmembrane and coiled-coil domain family 3
Details	1121	64	hsa-miR-590-3p	NXT2	nuclear transport factor 2-like export factor 2
Details	1122	64	hsa-miR-590-3p	ATL3	atlastin GTPase 3
Details	1123	64	hsa-miR-590-3p	NR4A3	nuclear receptor subfamily 4, group A, member 3
Details	1124	64	hsa-miR-590-3p	CCNJ	cyclin J
Details	1125	64	hsa-miR-590-3p	FAHD1	fumarylacetoacetate hydrolase domain containing 1
Details	1126	64	hsa-miR-590-3p	ANTXR1	anthrax toxin receptor 1
Details	1127	64	hsa-miR-590-3p	ANKLE2	ankyrin repeat and LEM domain containing 2
Details	1128	64	hsa-miR-590-3p	HEATR5A	HEAT repeat containing 5A
Details	1129	64	hsa-miR-590-3p	GHSR	growth hormone secretagogue receptor
Details	1130	64	hsa-miR-590-3p	BRINP3	bone morphogenetic protein/retinoic acid inducible neural-specific 3
Details	1131	64	hsa-miR-590-3p	ZC3HAV1	zinc finger CCCH-type, antiviral 1
Details	1132	64	hsa-miR-590-3p	CREB1	cAMP responsive element binding protein 1
Details	1133	64	hsa-miR-590-3p	EAF1	ELL associated factor 1
Details	1134	63	hsa-miR-590-3p	ABCC10	ATP-binding cassette, sub-family C (CFTR/MRP), member 10
Details	1135	63	hsa-miR-590-3p	DR1	down-regulator of transcription 1, TBP-binding (negative cofactor 2)
Details	1136	63	hsa-miR-590-3p	GSK3B	glycogen synthase kinase 3 beta
Details	1137	63	hsa-miR-590-3p	TYW5	tRNA-yW synthesizing protein 5
Details	1138	63	hsa-miR-590-3p	LARP1B	La ribonucleoprotein domain family, member 1B
Details	1139	63	hsa-miR-590-3p	NAA50	N(alpha)-acetyltransferase 50, NatE catalytic subunit
Details	1140	63	hsa-miR-590-3p	EIF4B	eukaryotic translation initiation factor 4B
Details	1141	63	hsa-miR-590-3p	LOC651959	FSHD region gene 2-like
Details	1142	63	hsa-miR-590-3p	FADS1	fatty acid desaturase 1
Details	1143	63	hsa-miR-590-3p	RTKN2	rhotekin 2
Details	1144	63	hsa-miR-590-3p	GNB4	guanine nucleotide binding protein (G protein), beta polypeptide 4
Details	1145	63	hsa-miR-590-3p	EPB41L5	erythrocyte membrane protein band 4.1 like 5
Details	1146	63	hsa-miR-590-3p	ZNF519	zinc finger protein 519
Details	1147	63	hsa-miR-590-3p	LSM7	LSM7 homolog, U6 small nuclear RNA associated (S. cerevisiae)
Details	1148	63	hsa-miR-590-3p	ATXN2L	ataxin 2-like
Details	1149	63	hsa-miR-590-3p	CCDC175	coiled-coil domain containing 175
Details	1150	63	hsa-miR-590-3p	DARS	aspartyl-tRNA synthetase
Details	1151	63	hsa-miR-590-3p	CHODL	chondrolectin
Details	1152	63	hsa-miR-590-3p	MTSS1	metastasis suppressor 1
Details	1153	63	hsa-miR-590-3p	SMC5	structural maintenance of chromosomes 5
Details	1154	63	hsa-miR-590-3p	NFXL1	nuclear transcription factor, X-box binding-like 1
Details	1155	63	hsa-miR-590-3p	LPHN3	latrophilin 3
Details	1156	63	hsa-miR-590-3p	ERO1LB	ERO1-like beta (S. cerevisiae)
Details	1157	63	hsa-miR-590-3p	ARHGAP12	Rho GTPase activating protein 12
Details	1158	63	hsa-miR-590-3p	DACH1	dachshund family transcription factor 1
Details	1159	63	hsa-miR-590-3p	MEF2A	myocyte enhancer factor 2A
Details	1160	63	hsa-miR-590-3p	C3orf70	chromosome 3 open reading frame 70
Details	1161	62	hsa-miR-590-3p	CNTNAP4	contactin associated protein-like 4
Details	1162	62	hsa-miR-590-3p	NSL1	NSL1, MIS12 kinetochore complex component
Details	1163	62	hsa-miR-590-3p	SNAP25	synaptosomal-associated protein, 25kDa
Details	1164	62	hsa-miR-590-3p	ATRN	attractin
Details	1165	62	hsa-miR-590-3p	TMEM167A	transmembrane protein 167A
Details	1166	62	hsa-miR-590-3p	PKIA	protein kinase (cAMP-dependent, catalytic) inhibitor alpha
Details	1167	62	hsa-miR-590-3p	PJA2	praja ring finger 2, E3 ubiquitin protein ligase
Details	1168	62	hsa-miR-590-3p	WDR89	WD repeat domain 89
Details	1169	62	hsa-miR-590-3p	CYCS	cytochrome c, somatic
Details	1170	62	hsa-miR-590-3p	AGMO	alkylglycerol monooxygenase
Details	1171	62	hsa-miR-590-3p	CPSF6	cleavage and polyadenylation specific factor 6, 68kDa
Details	1172	62	hsa-miR-590-3p	FSTL5	follistatin-like 5
Details	1173	62	hsa-miR-590-3p	NT5E	5'-nucleotidase, ecto (CD73)
Details	1174	62	hsa-miR-590-3p	DNAJC13	DnaJ (Hsp40) homolog, subfamily C, member 13
Details	1175	62	hsa-miR-590-3p	ASB5	ankyrin repeat and SOCS box containing 5
Details	1176	62	hsa-miR-590-3p	PWWP2A	PWWP domain containing 2A
Details	1177	62	hsa-miR-590-3p	SNX18	sorting nexin 18
Details	1178	62	hsa-miR-590-3p	PURB	purine-rich element binding protein B
Details	1179	62	hsa-miR-590-3p	BCOR	BCL6 corepressor
Details	1180	62	hsa-miR-590-3p	AKAP8	A kinase (PRKA) anchor protein 8
Details	1181	62	hsa-miR-590-3p	SRFBP1	serum response factor binding protein 1
Details	1182	62	hsa-miR-590-3p	BHLHE22	basic helix-loop-helix family, member e22
Details	1183	62	hsa-miR-590-3p	ZNF451	zinc finger protein 451
Details	1184	62	hsa-miR-590-3p	FAM161A	family with sequence similarity 161, member A
Details	1185	62	hsa-miR-590-3p	BCCIP	BRCA2 and CDKN1A interacting protein
Details	1186	62	hsa-miR-590-3p	ILDR2	immunoglobulin-like domain containing receptor 2
Details	1187	62	hsa-miR-590-3p	VANGL1	VANGL planar cell polarity protein 1
Details	1188	62	hsa-miR-590-3p	NFIB	nuclear factor I/B
Details	1189	62	hsa-miR-590-3p	FASTKD3	FAST kinase domains 3
Details	1190	62	hsa-miR-590-3p	ELOVL5	ELOVL fatty acid elongase 5
Details	1191	62	hsa-miR-590-3p	ADD1	adducin 1 (alpha)
Details	1192	62	hsa-miR-590-3p	PF4V1	platelet factor 4 variant 1
Details	1193	62	hsa-miR-590-3p	TMEM123	transmembrane protein 123
Details	1194	62	hsa-miR-590-3p	MEGF10	multiple EGF-like-domains 10
Details	1195	62	hsa-miR-590-3p	RNF4	ring finger protein 4
Details	1196	62	hsa-miR-590-3p	DLX1	distal-less homeobox 1
Details	1197	61	hsa-miR-590-3p	GCOM1	GRINL1A complex locus 1
Details	1198	61	hsa-miR-590-3p	ZCCHC3	zinc finger, CCHC domain containing 3
Details	1199	61	hsa-miR-590-3p	LRRC8B	leucine rich repeat containing 8 family, member B
Details	1200	61	hsa-miR-590-3p	RNF41	ring finger protein 41, E3 ubiquitin protein ligase
Details	1201	61	hsa-miR-590-3p	AVPR1A	arginine vasopressin receptor 1A
Details	1202	61	hsa-miR-590-3p	C14orf1	chromosome 14 open reading frame 1
Details	1203	61	hsa-miR-590-3p	CAPRIN1	cell cycle associated protein 1
Details	1204	61	hsa-miR-590-3p	TSEN15	TSEN15 tRNA splicing endonuclease subunit
Details	1205	61	hsa-miR-590-3p	DCUN1D4	DCN1, defective in cullin neddylation 1, domain containing 4
Details	1206	61	hsa-miR-590-3p	ERBB2	v-erb-b2 avian erythroblastic leukemia viral oncogene homolog 2
Details	1207	61	hsa-miR-590-3p	POU4F2	POU class 4 homeobox 2
Details	1208	61	hsa-miR-590-3p	AIFM3	apoptosis-inducing factor, mitochondrion-associated, 3
Details	1209	61	hsa-miR-590-3p	KIAA1211	KIAA1211
Details	1210	61	hsa-miR-590-3p	BEND4	BEN domain containing 4
Details	1211	61	hsa-miR-590-3p	POLR2M	polymerase (RNA) II (DNA directed) polypeptide M
Details	1212	61	hsa-miR-590-3p	CNOT6L	CCR4-NOT transcription complex, subunit 6-like
Details	1213	61	hsa-miR-590-3p	PRMT9	protein arginine methyltransferase 9
Details	1214	61	hsa-miR-590-3p	SPAG1	sperm associated antigen 1
Details	1215	61	hsa-miR-590-3p	KRIT1	KRIT1, ankyrin repeat containing
Details	1216	61	hsa-miR-590-3p	RNFT1	ring finger protein, transmembrane 1
Details	1217	61	hsa-miR-590-3p	ZFAND3	zinc finger, AN1-type domain 3
Details	1218	61	hsa-miR-590-3p	LOC100862671	uncharacterized LOC100862671
Details	1219	61	hsa-miR-590-3p	DYNLT3	dynein, light chain, Tctex-type 3
Details	1220	61	hsa-miR-590-3p	BCL2L11	BCL2-like 11 (apoptosis facilitator)
Details	1221	61	hsa-miR-590-3p	ATP10D	ATPase, class V, type 10D
Details	1222	61	hsa-miR-590-3p	CAB39	calcium binding protein 39
Details	1223	61	hsa-miR-590-3p	C1R	complement component 1, r subcomponent
Details	1224	61	hsa-miR-590-3p	XRN1	5'-3' exoribonuclease 1
Details	1225	61	hsa-miR-590-3p	SMAD5	SMAD family member 5
Details	1226	61	hsa-miR-590-3p	BAMBI	BMP and activin membrane-bound inhibitor
Details	1227	61	hsa-miR-590-3p	HIVEP2	human immunodeficiency virus type I enhancer binding protein 2
Details	1228	61	hsa-miR-590-3p	ANO6	anoctamin 6
Details	1229	61	hsa-miR-590-3p	FAM120A	family with sequence similarity 120A
Details	1230	61	hsa-miR-590-3p	SLC2A12	solute carrier family 2 (facilitated glucose transporter), member 12
Details	1231	61	hsa-miR-590-3p	MUM1L1	melanoma associated antigen (mutated) 1-like 1
Details	1232	61	hsa-miR-590-3p	FRG2C	FSHD region gene 2 family, member C
Details	1233	61	hsa-miR-590-3p	MRPL15	mitochondrial ribosomal protein L15
Details	1234	60	hsa-miR-590-3p	LRRC40	leucine rich repeat containing 40
Details	1235	60	hsa-miR-590-3p	ZNF720	zinc finger protein 720
Details	1236	60	hsa-miR-590-3p	NBEAL1	neurobeachin-like 1
Details	1237	60	hsa-miR-590-3p	C2orf69	chromosome 2 open reading frame 69
Details	1238	60	hsa-miR-590-3p	CLINT1	clathrin interactor 1
Details	1239	60	hsa-miR-590-3p	SHOX2	short stature homeobox 2
Details	1240	60	hsa-miR-590-3p	TRIM2	tripartite motif containing 2
Details	1241	60	hsa-miR-590-3p	TEP1	telomerase-associated protein 1
Details	1242	60	hsa-miR-590-3p	DICER1	dicer 1, ribonuclease type III
Details	1243	60	hsa-miR-590-3p	STX11	syntaxin 11
Details	1244	60	hsa-miR-590-3p	LIPG	lipase, endothelial
Details	1245	60	hsa-miR-590-3p	CCDC174	coiled-coil domain containing 174
Details	1246	60	hsa-miR-590-3p	KIAA0040	KIAA0040
Details	1247	60	hsa-miR-590-3p	TBC1D9	TBC1 domain family, member 9 (with GRAM domain)
Details	1248	60	hsa-miR-590-3p	CC2D1B	coiled-coil and C2 domain containing 1B
Details	1249	60	hsa-miR-590-3p	AASS	aminoadipate-semialdehyde synthase
Details	1250	60	hsa-miR-590-3p	ZNF626	zinc finger protein 626
Details	1251	60	hsa-miR-590-3p	RPP14	ribonuclease P/MRP 14kDa subunit
Details	1252	60	hsa-miR-590-3p	IDH1	isocitrate dehydrogenase 1 (NADP+), soluble
Details	1253	60	hsa-miR-590-3p	EPB41	erythrocyte membrane protein band 4.1 (elliptocytosis 1, RH-linked)
Details	1254	60	hsa-miR-590-3p	QRSL1	glutaminyl-tRNA synthase (glutamine-hydrolyzing)-like 1
Details	1255	60	hsa-miR-590-3p	ZNF654	zinc finger protein 654
Details	1256	60	hsa-miR-590-3p	KPNA4	karyopherin alpha 4 (importin alpha 3)
Details	1257	60	hsa-miR-590-3p	FAM177A1	family with sequence similarity 177, member A1
Details	1258	60	hsa-miR-590-3p	SLC10A7	solute carrier family 10, member 7
Details	1259	59	hsa-miR-590-3p	GABARAPL2	GABA(A) receptor-associated protein-like 2
Details	1260	59	hsa-miR-590-3p	MCM9	minichromosome maintenance complex component 9
Details	1261	59	hsa-miR-590-3p	TANC1	tetratricopeptide repeat, ankyrin repeat and coiled-coil containing 1
Details	1262	59	hsa-miR-590-3p	RNF180	ring finger protein 180
Details	1263	59	hsa-miR-590-3p	LEPROTL1	leptin receptor overlapping transcript-like 1
Details	1264	59	hsa-miR-590-3p	MBTD1	mbt domain containing 1
Details	1265	59	hsa-miR-590-3p	EPYC	epiphycan
Details	1266	59	hsa-miR-590-3p	JAZF1	JAZF zinc finger 1
Details	1267	59	hsa-miR-590-3p	RPF2	ribosome production factor 2 homolog (S. cerevisiae)
Details	1268	59	hsa-miR-590-3p	TMCO1	transmembrane and coiled-coil domains 1
Details	1269	59	hsa-miR-590-3p	FAT3	FAT atypical cadherin 3
Details	1270	59	hsa-miR-590-3p	NPR3	natriuretic peptide receptor 3
Details	1271	59	hsa-miR-590-3p	AMN1	antagonist of mitotic exit network 1 homolog (S. cerevisiae)
Details	1272	59	hsa-miR-590-3p	TOR1A	torsin family 1, member A (torsin A)
Details	1273	59	hsa-miR-590-3p	CNOT6	CCR4-NOT transcription complex, subunit 6
Details	1274	59	hsa-miR-590-3p	LYPLA2	lysophospholipase II
Details	1275	59	hsa-miR-590-3p	GPR124	G protein-coupled receptor 124
Details	1276	59	hsa-miR-590-3p	AKAP5	A kinase (PRKA) anchor protein 5
Details	1277	59	hsa-miR-590-3p	PDE1C	phosphodiesterase 1C, calmodulin-dependent 70kDa
Details	1278	59	hsa-miR-590-3p	SSR3	signal sequence receptor, gamma (translocon-associated protein gamma)
Details	1279	59	hsa-miR-590-3p	ANKRD20A4	ankyrin repeat domain 20 family, member A4
Details	1280	59	hsa-miR-590-3p	ANKRD20A1	ankyrin repeat domain 20 family, member A1
Details	1281	59	hsa-miR-590-3p	ZNF100	zinc finger protein 100
Details	1282	59	hsa-miR-590-3p	CDH26	cadherin 26
Details	1283	59	hsa-miR-590-3p	RALGAPA1	Ral GTPase activating protein, alpha subunit 1 (catalytic)
Details	1284	59	hsa-miR-590-3p	SNX27	sorting nexin family member 27
Details	1285	59	hsa-miR-590-3p	AHR	aryl hydrocarbon receptor
Details	1286	59	hsa-miR-590-3p	ARHGAP42	Rho GTPase activating protein 42
Details	1287	59	hsa-miR-590-3p	L3MBTL4	l(3)mbt-like 4 (Drosophila)
Details	1288	59	hsa-miR-590-3p	ANKRD20A2	ankyrin repeat domain 20 family, member A2
Details	1289	58	hsa-miR-590-3p	ERICH2	glutamate-rich 2
Details	1290	58	hsa-miR-590-3p	TDRD6	tudor domain containing 6
Details	1291	58	hsa-miR-590-3p	ARMC2	armadillo repeat containing 2
Details	1292	58	hsa-miR-590-3p	MYLK3	myosin light chain kinase 3
Details	1293	58	hsa-miR-590-3p	CDK19	cyclin-dependent kinase 19
Details	1294	58	hsa-miR-590-3p	PSD3	pleckstrin and Sec7 domain containing 3
Details	1295	58	hsa-miR-590-3p	C8orf34	chromosome 8 open reading frame 34
Details	1296	58	hsa-miR-590-3p	STYX	serine/threonine/tyrosine interacting protein
Details	1297	58	hsa-miR-590-3p	PRKCA	protein kinase C, alpha
Details	1298	58	hsa-miR-590-3p	PIAS2	protein inhibitor of activated STAT, 2
Details	1299	58	hsa-miR-590-3p	ZFY	zinc finger protein, Y-linked
Details	1300	58	hsa-miR-590-3p	ZNF655	zinc finger protein 655
Details	1301	58	hsa-miR-590-3p	ATP6V1A	ATPase, H+ transporting, lysosomal 70kDa, V1 subunit A
Details	1302	58	hsa-miR-590-3p	ZNF484	zinc finger protein 484
Details	1303	58	hsa-miR-590-3p	SNIP1	Smad nuclear interacting protein 1
Details	1304	58	hsa-miR-590-3p	KDM1B	lysine (K)-specific demethylase 1B
Details	1305	58	hsa-miR-590-3p	TMED2	transmembrane emp24 domain trafficking protein 2
Details	1306	58	hsa-miR-590-3p	KDM2A	lysine (K)-specific demethylase 2A
Details	1307	58	hsa-miR-590-3p	CLASP2	cytoplasmic linker associated protein 2
Details	1308	58	hsa-miR-590-3p	PDE12	phosphodiesterase 12
Details	1309	58	hsa-miR-590-3p	LRRK2	leucine-rich repeat kinase 2
Details	1310	58	hsa-miR-590-3p	AK9	adenylate kinase 9
Details	1311	58	hsa-miR-590-3p	FCGR2B	Fc fragment of IgG, low affinity IIb, receptor (CD32)
Details	1312	58	hsa-miR-590-3p	VPS37A	vacuolar protein sorting 37 homolog A (S. cerevisiae)
Details	1313	58	hsa-miR-590-3p	LOC101930586	uncharacterized LOC101930586
Details	1314	58	hsa-miR-590-3p	FERMT2	fermitin family member 2
Details	1315	58	hsa-miR-590-3p	GPR107	G protein-coupled receptor 107
Details	1316	58	hsa-miR-590-3p	STAM	signal transducing adaptor molecule (SH3 domain and ITAM motif) 1
Details	1317	58	hsa-miR-590-3p	BRCC3	BRCA1/BRCA2-containing complex, subunit 3
Details	1318	58	hsa-miR-590-3p	TMEM192	transmembrane protein 192
Details	1319	58	hsa-miR-590-3p	PHKB	phosphorylase kinase, beta
Details	1320	58	hsa-miR-590-3p	FGD6	FYVE, RhoGEF and PH domain containing 6
Details	1321	58	hsa-miR-590-3p	LYPLA1	lysophospholipase I
Details	1322	58	hsa-miR-590-3p	GALNT13	polypeptide N-acetylgalactosaminyltransferase 13
Details	1323	57	hsa-miR-590-3p	XRRA1	X-ray radiation resistance associated 1
Details	1324	57	hsa-miR-590-3p	IFNA10	interferon, alpha 10
Details	1325	57	hsa-miR-590-3p	PI4K2B	phosphatidylinositol 4-kinase type 2 beta
Details	1326	57	hsa-miR-590-3p	ABCD2	ATP-binding cassette, sub-family D (ALD), member 2
Details	1327	57	hsa-miR-590-3p	LAIR1	leukocyte-associated immunoglobulin-like receptor 1
Details	1328	57	hsa-miR-590-3p	DOPEY2	dopey family member 2
Details	1329	57	hsa-miR-590-3p	IL1RAP	interleukin 1 receptor accessory protein
Details	1330	57	hsa-miR-590-3p	BICD2	bicaudal D homolog 2 (Drosophila)
Details	1331	57	hsa-miR-590-3p	CASR	calcium-sensing receptor
Details	1332	57	hsa-miR-590-3p	DPYD	dihydropyrimidine dehydrogenase
Details	1333	57	hsa-miR-590-3p	KIAA0586	KIAA0586
Details	1334	57	hsa-miR-590-3p	PCDH19	protocadherin 19
Details	1335	57	hsa-miR-590-3p	SUZ12	SUZ12 polycomb repressive complex 2 subunit
Details	1336	57	hsa-miR-590-3p	SLC24A2	solute carrier family 24 (sodium/potassium/calcium exchanger), member 2
Details	1337	57	hsa-miR-590-3p	TMEM108	transmembrane protein 108
Details	1338	57	hsa-miR-590-3p	PRAC1	prostate cancer susceptibility candidate 1
Details	1339	57	hsa-miR-590-3p	NR2C2	nuclear receptor subfamily 2, group C, member 2
Details	1340	57	hsa-miR-590-3p	SOCS4	suppressor of cytokine signaling 4
Details	1341	57	hsa-miR-590-3p	EPHA3	EPH receptor A3
Details	1342	57	hsa-miR-590-3p	LRFN4	leucine rich repeat and fibronectin type III domain containing 4
Details	1343	57	hsa-miR-590-3p	PTEN	phosphatase and tensin homolog
Details	1344	57	hsa-miR-590-3p	C19orf83	chromosome 19 open reading frame 83
Details	1345	57	hsa-miR-590-3p	LTBP1	latent transforming growth factor beta binding protein 1
Details	1346	57	hsa-miR-590-3p	IL17RB	interleukin 17 receptor B
Details	1347	56	hsa-miR-590-3p	PABPC1	poly(A) binding protein, cytoplasmic 1
Details	1348	56	hsa-miR-590-3p	MAB21L2	mab-21-like 2 (C. elegans)
Details	1349	56	hsa-miR-590-3p	LOC101927085	uncharacterized LOC101927085
Details	1350	56	hsa-miR-590-3p	ZBTB14	zinc finger and BTB domain containing 14
Details	1351	56	hsa-miR-590-3p	RBMY1A1	RNA binding motif protein, Y-linked, family 1, member A1
Details	1352	56	hsa-miR-590-3p	C8orf22	chromosome 8 open reading frame 22
Details	1353	56	hsa-miR-590-3p	SPO11	SPO11 meiotic protein covalently bound to DSB
Details	1354	56	hsa-miR-590-3p	2018-03-05	membrane-associated ring finger (C3HC4) 5
Details	1355	56	hsa-miR-590-3p	RBMY1B	RNA binding motif protein, Y-linked, family 1, member B
Details	1356	56	hsa-miR-590-3p	DKK1	dickkopf WNT signaling pathway inhibitor 1
Details	1357	56	hsa-miR-590-3p	ZNF492	zinc finger protein 492
Details	1358	56	hsa-miR-590-3p	MYF5	myogenic factor 5
Details	1359	56	hsa-miR-590-3p	RBMY1F	RNA binding motif protein, Y-linked, family 1, member F
Details	1360	56	hsa-miR-590-3p	ADRB2	adrenoceptor beta 2, surface
Details	1361	56	hsa-miR-590-3p	PUS7L	pseudouridylate synthase 7 homolog (S. cerevisiae)-like
Details	1362	56	hsa-miR-590-3p	RBMY1E	RNA binding motif protein, Y-linked, family 1, member E
Details	1363	56	hsa-miR-590-3p	ATF3	activating transcription factor 3
Details	1364	56	hsa-miR-590-3p	DIXDC1	DIX domain containing 1
Details	1365	56	hsa-miR-590-3p	PSMD11	proteasome (prosome, macropain) 26S subunit, non-ATPase, 11
Details	1366	56	hsa-miR-590-3p	ATP2C1	ATPase, Ca++ transporting, type 2C, member 1
Details	1367	56	hsa-miR-590-3p	MYLK	myosin light chain kinase
Details	1368	56	hsa-miR-590-3p	RPL13	ribosomal protein L13
Details	1369	56	hsa-miR-590-3p	LOX	lysyl oxidase
Details	1370	56	hsa-miR-590-3p	HIPK2	homeodomain interacting protein kinase 2
Details	1371	56	hsa-miR-590-3p	EDNRB	endothelin receptor type B
Details	1372	56	hsa-miR-590-3p	NQO2	NAD(P)H dehydrogenase, quinone 2
Details	1373	56	hsa-miR-590-3p	MEX3B	mex-3 RNA binding family member B
Details	1374	56	hsa-miR-590-3p	QKI	QKI, KH domain containing, RNA binding
Details	1375	56	hsa-miR-590-3p	CHST7	carbohydrate (N-acetylglucosamine 6-O) sulfotransferase 7
Details	1376	56	hsa-miR-590-3p	SNN	stannin
Details	1377	56	hsa-miR-590-3p	BBIP1	BBSome interacting protein 1
Details	1378	56	hsa-miR-590-3p	NDUFA8	NADH dehydrogenase (ubiquinone) 1 alpha subcomplex, 8, 19kDa
Details	1379	56	hsa-miR-590-3p	SLC28A1	solute carrier family 28 (concentrative nucleoside transporter), member 1
Details	1380	56	hsa-miR-590-3p	CCP110	centriolar coiled coil protein 110kDa
Details	1381	56	hsa-miR-590-3p	CTNND2	catenin (cadherin-associated protein), delta 2
Details	1382	56	hsa-miR-590-3p	NMD3	NMD3 ribosome export adaptor
Details	1383	56	hsa-miR-590-3p	RBMY1D	RNA binding motif protein, Y-linked, family 1, member D
Details	1384	56	hsa-miR-590-3p	PDE11A	phosphodiesterase 11A
Details	1385	56	hsa-miR-590-3p	TXLNB	taxilin beta
Details	1386	56	hsa-miR-590-3p	SRP54	signal recognition particle 54kDa
Details	1387	56	hsa-miR-590-3p	ANKRD20A3	ankyrin repeat domain 20 family, member A3
Details	1388	56	hsa-miR-590-3p	RAB14	RAB14, member RAS oncogene family
Details	1389	56	hsa-miR-590-3p	PCDH7	protocadherin 7
Details	1390	56	hsa-miR-590-3p	SRSF12	serine/arginine-rich splicing factor 12
Details	1391	56	hsa-miR-590-3p	DUSP3	dual specificity phosphatase 3
Details	1392	56	hsa-miR-590-3p	MLH3	mutL homolog 3
Details	1393	56	hsa-miR-590-3p	TTLL2	tubulin tyrosine ligase-like family, member 2
Details	1394	56	hsa-miR-590-3p	TTC7B	tetratricopeptide repeat domain 7B
Details	1395	56	hsa-miR-590-3p	MYNN	myoneurin
Details	1396	56	hsa-miR-590-3p	NOP58	NOP58 ribonucleoprotein
Details	1397	56	hsa-miR-590-3p	ZNF257	zinc finger protein 257
Details	1398	56	hsa-miR-590-3p	FNIP1	folliculin interacting protein 1
Details	1399	55	hsa-miR-590-3p	HEPHL1	hephaestin-like 1
Details	1400	55	hsa-miR-590-3p	PPM1D	protein phosphatase, Mg2+/Mn2+ dependent, 1D
Details	1401	55	hsa-miR-590-3p	PDHB	pyruvate dehydrogenase (lipoamide) beta
Details	1402	55	hsa-miR-590-3p	ZMYND8	zinc finger, MYND-type containing 8
Details	1403	55	hsa-miR-590-3p	CLHC1	clathrin heavy chain linker domain containing 1
Details	1404	55	hsa-miR-590-3p	SENP5	SUMO1/sentrin specific peptidase 5
Details	1405	55	hsa-miR-590-3p	BTAF1	BTAF1 RNA polymerase II, B-TFIID transcription factor-associated, 170kDa
Details	1406	55	hsa-miR-590-3p	ZNF681	zinc finger protein 681
Details	1407	55	hsa-miR-590-3p	DDO	D-aspartate oxidase
Details	1408	55	hsa-miR-590-3p	PKHD1	polycystic kidney and hepatic disease 1 (autosomal recessive)
Details	1409	55	hsa-miR-590-3p	SENP8	SUMO/sentrin specific peptidase family member 8
Details	1410	55	hsa-miR-590-3p	RBM27	RNA binding motif protein 27
Details	1411	55	hsa-miR-590-3p	PCBD2	pterin-4 alpha-carbinolamine dehydratase/dimerization cofactor of hepatocyte nuclear factor 1 alpha (TCF1) 2
Details	1412	55	hsa-miR-590-3p	ACSL4	acyl-CoA synthetase long-chain family member 4
Details	1413	55	hsa-miR-590-3p	SLC9A6	solute carrier family 9, subfamily A (NHE6, cation proton antiporter 6), member 6
Details	1414	55	hsa-miR-590-3p	ADD3	adducin 3 (gamma)
Details	1415	55	hsa-miR-590-3p	SUV39H2	suppressor of variegation 3-9 homolog 2 (Drosophila)
Details	1416	55	hsa-miR-590-3p	TSHZ3	teashirt zinc finger homeobox 3
Details	1417	55	hsa-miR-590-3p	GPBP1L1	GC-rich promoter binding protein 1-like 1
Details	1418	55	hsa-miR-590-3p	POLR1D	polymerase (RNA) I polypeptide D, 16kDa
Details	1419	55	hsa-miR-590-3p	SIRT1	sirtuin 1
Details	1420	55	hsa-miR-590-3p	RBMY1J	RNA binding motif protein, Y-linked, family 1, member J
Details	1421	55	hsa-miR-590-3p	SEL1L	sel-1 suppressor of lin-12-like (C. elegans)
Details	1422	55	hsa-miR-590-3p	RET	ret proto-oncogene
Details	1423	55	hsa-miR-590-3p	NAPG	N-ethylmaleimide-sensitive factor attachment protein, gamma
Details	1424	55	hsa-miR-590-3p	SCAMP1	secretory carrier membrane protein 1
Details	1425	55	hsa-miR-590-3p	STX7	syntaxin 7
Details	1426	55	hsa-miR-590-3p	SCML4	sex comb on midleg-like 4 (Drosophila)
Details	1427	55	hsa-miR-590-3p	ESCO1	establishment of sister chromatid cohesion N-acetyltransferase 1
Details	1428	55	hsa-miR-590-3p	AMER3	APC membrane recruitment protein 3
Details	1429	55	hsa-miR-590-3p	ZMPSTE24	zinc metallopeptidase STE24
Details	1430	55	hsa-miR-590-3p	E2F5	E2F transcription factor 5, p130-binding
Details	1431	55	hsa-miR-590-3p	SP100	SP100 nuclear antigen
Details	1432	55	hsa-miR-590-3p	RFX7	regulatory factor X, 7
Details	1433	55	hsa-miR-590-3p	GEN1	GEN1 Holliday junction 5' flap endonuclease
Details	1434	55	hsa-miR-590-3p	OPTN	optineurin
Details	1435	55	hsa-miR-590-3p	GMNC	geminin coiled-coil domain containing
Details	1436	55	hsa-miR-590-3p	RERG	RAS-like, estrogen-regulated, growth inhibitor
Details	1437	55	hsa-miR-590-3p	SLC17A6	solute carrier family 17 (vesicular glutamate transporter), member 6
Details	1438	55	hsa-miR-590-3p	ELMOD2	ELMO/CED-12 domain containing 2
Details	1439	55	hsa-miR-590-3p	EXOSC10	exosome component 10
Details	1440	55	hsa-miR-590-3p	ELOVL7	ELOVL fatty acid elongase 7
Details	1441	55	hsa-miR-590-3p	RAB39A	RAB39A, member RAS oncogene family
Details	1442	55	hsa-miR-590-3p	CSHL1	chorionic somatomammotropin hormone-like 1
Details	1443	54	hsa-miR-590-3p	ANGEL2	angel homolog 2 (Drosophila)
Details	1444	54	hsa-miR-590-3p	MCCC2	methylcrotonoyl-CoA carboxylase 2 (beta)
Details	1445	54	hsa-miR-590-3p	SAMSN1	SAM domain, SH3 domain and nuclear localization signals 1
Details	1446	54	hsa-miR-590-3p	ZBTB38	zinc finger and BTB domain containing 38
Details	1447	54	hsa-miR-590-3p	FAR2	fatty acyl CoA reductase 2
Details	1448	54	hsa-miR-590-3p	RLN1	relaxin 1
Details	1449	54	hsa-miR-590-3p	IL23R	interleukin 23 receptor
Details	1450	54	hsa-miR-590-3p	NID2	nidogen 2 (osteonidogen)
Details	1451	54	hsa-miR-590-3p	PSME3	proteasome (prosome, macropain) activator subunit 3 (PA28 gamma; Ki)
Details	1452	54	hsa-miR-590-3p	ABCA5	ATP-binding cassette, sub-family A (ABC1), member 5
Details	1453	54	hsa-miR-590-3p	C5orf54	chromosome 5 open reading frame 54
Details	1454	54	hsa-miR-590-3p	TMEM128	transmembrane protein 128
Details	1455	54	hsa-miR-590-3p	MDC1	mediator of DNA-damage checkpoint 1
Details	1456	54	hsa-miR-590-3p	PCDHB13	protocadherin beta 13
Details	1457	54	hsa-miR-590-3p	TMEM151B	transmembrane protein 151B
Details	1458	54	hsa-miR-590-3p	FMN2	formin 2
Details	1459	54	hsa-miR-590-3p	LYST	lysosomal trafficking regulator
Details	1460	54	hsa-miR-590-3p	SPNS1	spinster homolog 1 (Drosophila)
Details	1461	54	hsa-miR-590-3p	NCF2	neutrophil cytosolic factor 2
Details	1462	54	hsa-miR-590-3p	SKA2	spindle and kinetochore associated complex subunit 2
Details	1463	54	hsa-miR-590-3p	LCE1E	late cornified envelope 1E
Details	1464	54	hsa-miR-590-3p	STXBP6	syntaxin binding protein 6 (amisyn)
Details	1465	54	hsa-miR-590-3p	EXT2	exostosin glycosyltransferase 2
Details	1466	54	hsa-miR-590-3p	RNF7	ring finger protein 7
Details	1467	54	hsa-miR-590-3p	NRXN3	neurexin 3
Details	1468	54	hsa-miR-590-3p	SLC8A1	solute carrier family 8 (sodium/calcium exchanger), member 1
Details	1469	54	hsa-miR-590-3p	GNG10	guanine nucleotide binding protein (G protein), gamma 10
Details	1470	54	hsa-miR-590-3p	MOB3B	MOB kinase activator 3B
Details	1471	54	hsa-miR-590-3p	FGD4	FYVE, RhoGEF and PH domain containing 4
Details	1472	54	hsa-miR-590-3p	ARPP19	cAMP-regulated phosphoprotein, 19kDa
Details	1473	54	hsa-miR-590-3p	VAMP4	vesicle-associated membrane protein 4
Details	1474	53	hsa-miR-590-3p	RAB23	RAB23, member RAS oncogene family
Details	1475	53	hsa-miR-590-3p	ADCYAP1	adenylate cyclase activating polypeptide 1 (pituitary)
Details	1476	53	hsa-miR-590-3p	SCNM1	sodium channel modifier 1
Details	1477	53	hsa-miR-590-3p	PNRC2	proline-rich nuclear receptor coactivator 2
Details	1478	53	hsa-miR-590-3p	TBC1D15	TBC1 domain family, member 15
Details	1479	53	hsa-miR-590-3p	KHDRBS3	KH domain containing, RNA binding, signal transduction associated 3
Details	1480	53	hsa-miR-590-3p	GAS7	growth arrest-specific 7
Details	1481	53	hsa-miR-590-3p	H6PD	hexose-6-phosphate dehydrogenase (glucose 1-dehydrogenase)
Details	1482	53	hsa-miR-590-3p	PPP3R2	protein phosphatase 3, regulatory subunit B, beta
Details	1483	53	hsa-miR-590-3p	CCT6A	chaperonin containing TCP1, subunit 6A (zeta 1)
Details	1484	53	hsa-miR-590-3p	LIX1	Lix1 homolog (chicken)
Details	1485	53	hsa-miR-590-3p	METTL15	methyltransferase like 15
Details	1486	53	hsa-miR-590-3p	SLC6A4	solute carrier family 6 (neurotransmitter transporter), member 4
Details	1487	53	hsa-miR-590-3p	NUP160	nucleoporin 160kDa
Details	1488	53	hsa-miR-590-3p	ABHD17C	abhydrolase domain containing 17C
Details	1489	53	hsa-miR-590-3p	TM7SF3	transmembrane 7 superfamily member 3
Details	1490	53	hsa-miR-590-3p	MTMR12	myotubularin related protein 12
Details	1491	53	hsa-miR-590-3p	EPHA5	EPH receptor A5
Details	1492	53	hsa-miR-590-3p	ZEB2	zinc finger E-box binding homeobox 2
Details	1493	53	hsa-miR-590-3p	ZNF320	zinc finger protein 320
Details	1494	53	hsa-miR-590-3p	GTF2H5	general transcription factor IIH, polypeptide 5
Details	1495	53	hsa-miR-590-3p	ZNF273	zinc finger protein 273
Details	1496	53	hsa-miR-590-3p	LEKR1	leucine, glutamate and lysine rich 1
Details	1497	53	hsa-miR-590-3p	DMXL1	Dmx-like 1
Details	1498	53	hsa-miR-590-3p	CEBPZ	CCAAT/enhancer binding protein (C/EBP), zeta
Details	1499	53	hsa-miR-590-3p	TNFAIP8L2-SCNM1	TNFAIP8L2-SCNM1 readthrough
Details	1500	53	hsa-miR-590-3p	MDM2	MDM2 oncogene, E3 ubiquitin protein ligase
Details	1501	53	hsa-miR-590-3p	OTUD4	OTU deubiquitinase 4
Details	1502	53	hsa-miR-590-3p	SYT10	synaptotagmin X
Details	1503	53	hsa-miR-590-3p	SLC7A8	solute carrier family 7 (amino acid transporter light chain, L system), member 8
Details	1504	53	hsa-miR-590-3p	ZNF714	zinc finger protein 714
Details	1505	53	hsa-miR-590-3p	RBFOX1	RNA binding protein, fox-1 homolog (C. elegans) 1
Details	1506	53	hsa-miR-590-3p	TMEM241	transmembrane protein 241
Details	1507	53	hsa-miR-590-3p	HNRNPL	heterogeneous nuclear ribonucleoprotein L
Details	1508	53	hsa-miR-590-3p	SEC62	SEC62 homolog (S. cerevisiae)
Details	1509	53	hsa-miR-590-3p	PPP1R3E	protein phosphatase 1, regulatory subunit 3E
Details	1510	52	hsa-miR-590-3p	TNPO3	transportin 3
Details	1511	52	hsa-miR-590-3p	PHEX	phosphate regulating endopeptidase homolog, X-linked
Details	1512	52	hsa-miR-590-3p	SEC63	SEC63 homolog (S. cerevisiae)
Details	1513	52	hsa-miR-590-3p	NEXN	nexilin (F actin binding protein)
Details	1514	52	hsa-miR-590-3p	APAF1	apoptotic peptidase activating factor 1
Details	1515	52	hsa-miR-590-3p	C6orf118	chromosome 6 open reading frame 118
Details	1516	52	hsa-miR-590-3p	SLC9A2	solute carrier family 9, subfamily A (NHE2, cation proton antiporter 2), member 2
Details	1517	52	hsa-miR-590-3p	DZIP1	DAZ interacting zinc finger protein 1
Details	1518	52	hsa-miR-590-3p	SOX4	SRY (sex determining region Y)-box 4
Details	1519	52	hsa-miR-590-3p	LOC101060212	puromycin-sensitive aminopeptidase-like protein-like
Details	1520	52	hsa-miR-590-3p	BPIFC	BPI fold containing family C
Details	1521	52	hsa-miR-590-3p	PCYOX1	prenylcysteine oxidase 1
Details	1522	52	hsa-miR-590-3p	PIGY	phosphatidylinositol glycan anchor biosynthesis, class Y
Details	1523	52	hsa-miR-590-3p	TM9SF2	transmembrane 9 superfamily member 2
Details	1524	52	hsa-miR-590-3p	PXMP2	peroxisomal membrane protein 2, 22kDa
Details	1525	52	hsa-miR-590-3p	RALB	v-ral simian leukemia viral oncogene homolog B
Details	1526	52	hsa-miR-590-3p	COL17A1	collagen, type XVII, alpha 1
Details	1527	52	hsa-miR-590-3p	SLCO1B3	solute carrier organic anion transporter family, member 1B3
Details	1528	52	hsa-miR-590-3p	SEC61A1	Sec61 alpha 1 subunit (S. cerevisiae)
Details	1529	52	hsa-miR-590-3p	INPP4B	inositol polyphosphate-4-phosphatase, type II, 105kDa
Details	1530	52	hsa-miR-590-3p	PCDH11Y	protocadherin 11 Y-linked
Details	1531	52	hsa-miR-590-3p	ZXDA	zinc finger, X-linked, duplicated A
Details	1532	52	hsa-miR-590-3p	TMEM53	transmembrane protein 53
Details	1533	52	hsa-miR-590-3p	ASB14	ankyrin repeat and SOCS box containing 14
Details	1534	52	hsa-miR-590-3p	HSPA13	heat shock protein 70kDa family, member 13
Details	1535	51	hsa-miR-590-3p	RAB11FIP2	RAB11 family interacting protein 2 (class I)
Details	1536	51	hsa-miR-590-3p	YTHDC2	YTH domain containing 2
Details	1537	51	hsa-miR-590-3p	C21orf91	chromosome 21 open reading frame 91
Details	1538	51	hsa-miR-590-3p	EFHC1	EF-hand domain (C-terminal) containing 1
Details	1539	51	hsa-miR-590-3p	ZMYM3	zinc finger, MYM-type 3
Details	1540	51	hsa-miR-590-3p	IVD	isovaleryl-CoA dehydrogenase
Details	1541	51	hsa-miR-590-3p	ESRP2	epithelial splicing regulatory protein 2
Details	1542	51	hsa-miR-590-3p	KITLG	KIT ligand
Details	1543	51	hsa-miR-590-3p	CENPU	centromere protein U
Details	1544	51	hsa-miR-590-3p	RGS22	regulator of G-protein signaling 22
Details	1545	51	hsa-miR-590-3p	SLC7A14	solute carrier family 7, member 14
Details	1546	51	hsa-miR-590-3p	FECH	ferrochelatase
Details	1547	51	hsa-miR-590-3p	GNPNAT1	glucosamine-phosphate N-acetyltransferase 1
Details	1548	51	hsa-miR-590-3p	IBTK	inhibitor of Bruton agammaglobulinemia tyrosine kinase
Details	1549	51	hsa-miR-590-3p	PPBP	pro-platelet basic protein (chemokine (C-X-C motif) ligand 7)
Details	1550	51	hsa-miR-590-3p	PRPF40A	PRP40 pre-mRNA processing factor 40 homolog A (S. cerevisiae)
Details	1551	51	hsa-miR-590-3p	CNTD1	cyclin N-terminal domain containing 1
Details	1552	51	hsa-miR-590-3p	FDX1	ferredoxin 1
Details	1553	51	hsa-miR-590-3p	BOD1	biorientation of chromosomes in cell division 1
Details	1554	51	hsa-miR-590-3p	DYNC1LI2	dynein, cytoplasmic 1, light intermediate chain 2
Details	1555	51	hsa-miR-590-3p	SDC3	syndecan 3
Details	1556	51	hsa-miR-590-3p	DDX42	DEAD (Asp-Glu-Ala-Asp) box helicase 42
Details	1557	51	hsa-miR-590-3p	CCAR1	cell division cycle and apoptosis regulator 1
Details	1558	51	hsa-miR-590-3p	SNX2	sorting nexin 2
Details	1559	51	hsa-miR-590-3p	NDUFA10	NADH dehydrogenase (ubiquinone) 1 alpha subcomplex, 10, 42kDa
Details	1560	51	hsa-miR-590-3p	JAK2	Janus kinase 2
Details	1561	50	hsa-miR-590-3p	NDNF	neuron-derived neurotrophic factor
Details	1562	50	hsa-miR-590-3p	DEPDC1	DEP domain containing 1
Details	1563	50	hsa-miR-590-3p	CCNK	cyclin K
Details	1564	50	hsa-miR-590-3p	CAND2	cullin-associated and neddylation-dissociated 2 (putative)
Details	1565	50	hsa-miR-590-3p	EPB41L4B	erythrocyte membrane protein band 4.1 like 4B
Details	1566	50	hsa-miR-590-3p	TOR1B	torsin family 1, member B (torsin B)
Details	1567	50	hsa-miR-590-3p	LOC101930551	abhydrolase domain-containing protein FAM108A2/A3-like
Details	1568	50	hsa-miR-590-3p	ALDH3A2	aldehyde dehydrogenase 3 family, member A2
Details	1569	50	hsa-miR-590-3p	OR2L13	olfactory receptor, family 2, subfamily L, member 13
Details	1570	50	hsa-miR-590-3p	PCOLCE2	procollagen C-endopeptidase enhancer 2
Details	1571	50	hsa-miR-590-3p	LMLN	leishmanolysin-like (metallopeptidase M8 family)
Details	1572	50	hsa-miR-590-3p	ERCC5	excision repair cross-complementation group 5
Details	1573	50	hsa-miR-590-3p	COPB1	coatomer protein complex, subunit beta 1
Details	1574	50	hsa-miR-590-3p	TMEM45B	transmembrane protein 45B
Details	1575	50	hsa-miR-590-3p	ANKRD11	ankyrin repeat domain 11
Details	1576	50	hsa-miR-590-3p	RIPK1	receptor (TNFRSF)-interacting serine-threonine kinase 1
Details	1577	50	hsa-miR-590-3p	CHMP1B	charged multivesicular body protein 1B
Details	1578	50	hsa-miR-590-3p	ANKRD32	ankyrin repeat domain 32
Details	1579	50	hsa-miR-590-3p	GFOD2	glucose-fructose oxidoreductase domain containing 2
Details	1580	50	hsa-miR-590-3p	ZNF595	zinc finger protein 595
Details	1581	50	hsa-miR-590-3p	IRG1	immunoresponsive 1 homolog (mouse)
Details	1582	50	hsa-miR-590-3p	MERTK	c-mer proto-oncogene tyrosine kinase
Details	1583	50	hsa-miR-590-3p	ZNF697	zinc finger protein 697
Details	1584	50	hsa-miR-590-3p	ING1	inhibitor of growth family, member 1
Details	1585	50	hsa-miR-590-3p	TTC9	tetratricopeptide repeat domain 9
Details	1586	50	hsa-miR-590-3p	SELT	selenoprotein T
Details	1587	50	hsa-miR-590-3p	TAGAP	T-cell activation RhoGTPase activating protein
Details	1588	50	hsa-miR-590-3p	ANAPC1	anaphase promoting complex subunit 1
Details	1589	50	hsa-miR-590-3p	POC1B	POC1 centriolar protein B
Details	1590	50	hsa-miR-590-3p	VEPH1	ventricular zone expressed PH domain-containing 1
