# Supplementary material for: miR-590-3p and Its Downstream Target Genes in HCC Cell Lines
Source: Anal Cell Pathol (Amst). 2019 Nov 3;2019:3234812. doi: 10.1155/2019/3234812 (PMC6875279; doi:10.1155/2019/3234812)
Supplement: Supplementary Materials — Supplementary A: primers used in semiquantitative RT-PCR. Supplementary B: downstream target genes of hsa-miR-590-3p obtained from TargetScan. Supplementary C: downstream target genes of hsa-miR-590-3p obtained from miRDB. Supplementary D: downstream target genes of hsa-miR-590-3p obtained from miRTarBase. Supplementary E: downstream target genes of hsa-miR-590-3p obtained from Diana Tools. Supplementary F: pivot table. Supplementary G: the chosen functions of the potential downstream target genes of hsa-miR-590-3p obtained from FAME Software. Supplementary H1: mRNA expression of potential targets of hsa-miR-590-3p in HepG2 and SNU449 using RT-PCR. Supplementary H2: RT-PCR analysis for CX3CL1 mRNA expression in HepG2 and SNU449. Supplementary H3: RT-PCR analysis for E-cadherin, N-cadherin, and Vimentin mRNA expression in HepG2 and SNU449. Supplementary H4: membrane image for Vimentin protein expression in HepG2 and SNU449. Supplementary H5: SOX2 mRNA and protein expression in HepG2 and SNU449 using RT-PCR and western blotting. Supplementary H6: RT-PCR analysis for FOXA2 and VCAN mRNA expression in HepG2 and SNU449. [file 3234812.f1.zip › Supplementary D.xlsx]

## Sheet: Sheet1
miRTarBase ID	miRNA	Species (miRNA)	Target Gene	Target Gene (Entrez ID)	Species (Target Gene)	Experiments	Support Type	References (PMID)
MIRT016158	hsa-miR-590-3p	Homo sapiens	GPATCH8	23131	Homo sapiens	Sequencing	Functional MTI (Weak)	20371350
MIRT016159	hsa-miR-590-3p	Homo sapiens	PARP16	54956	Homo sapiens	Sequencing	Functional MTI (Weak)	20371350
MIRT016160	hsa-miR-590-3p	Homo sapiens	CHAF1A	10036	Homo sapiens	Sequencing	Functional MTI (Weak)	20371350
MIRT016161	hsa-miR-590-3p	Homo sapiens	TMEM259	91304	Homo sapiens	Sequencing	Functional MTI (Weak)	20371350
MIRT016162	hsa-miR-590-3p	Homo sapiens	MTF1	4520	Homo sapiens	Sequencing	Functional MTI (Weak)	20371350
MIRT016163	hsa-miR-590-3p	Homo sapiens	SKI	6497	Homo sapiens	Sequencing	Functional MTI (Weak)	20371350
MIRT016164	hsa-miR-590-3p	Homo sapiens	NDUFB5	4711	Homo sapiens	Sequencing	Functional MTI (Weak)	20371350
MIRT016165	hsa-miR-590-3p	Homo sapiens	FAM49B	51571	Homo sapiens	Sequencing	Functional MTI (Weak)	20371350
MIRT016166	hsa-miR-590-3p	Homo sapiens	CBX1	10951	Homo sapiens	Sequencing	Functional MTI (Weak)	20371350
MIRT016167	hsa-miR-590-3p	Homo sapiens	CITED2	10370	Homo sapiens	Sequencing	Functional MTI (Weak)	20371350
MIRT016168	hsa-miR-590-3p	Homo sapiens	IPPK	64768	Homo sapiens	Sequencing	Functional MTI (Weak)	20371350
MIRT016169	hsa-miR-590-3p	Homo sapiens	ID4	3400	Homo sapiens	Sequencing//PAR-CLIP	Functional MTI (Weak)	20371350
MIRT016170	hsa-miR-590-3p	Homo sapiens	QTRT2	79691	Homo sapiens	Sequencing	Functional MTI (Weak)	20371350
MIRT016171	hsa-miR-590-3p	Homo sapiens	SBDS	51119	Homo sapiens	Sequencing	Functional MTI (Weak)	20371350
MIRT016172	hsa-miR-590-3p	Homo sapiens	PNN	5411	Homo sapiens	Sequencing	Functional MTI (Weak)	20371350
MIRT016173	hsa-miR-590-3p	Homo sapiens	TERF2IP	54386	Homo sapiens	Sequencing	Functional MTI (Weak)	20371350
MIRT016174	hsa-miR-590-3p	Homo sapiens	FAM210A	125228	Homo sapiens	Sequencing	Functional MTI (Weak)	20371350
MIRT016175	hsa-miR-590-3p	Homo sapiens	SPATS2	65244	Homo sapiens	Sequencing	Functional MTI (Weak)	20371350
MIRT016176	hsa-miR-590-3p	Homo sapiens	CSNK1D	1453	Homo sapiens	Sequencing	Functional MTI (Weak)	20371350
MIRT016177	hsa-miR-590-3p	Homo sapiens	CMPK1	51727	Homo sapiens	Sequencing	Functional MTI (Weak)	20371350
MIRT016178	hsa-miR-590-3p	Homo sapiens	NEO1	4756	Homo sapiens	Sequencing	Functional MTI (Weak)	20371350
MIRT016178	hsa-miR-590-3p	Homo sapiens	NEO1	4756	Homo sapiens	HITS-CLIP	Functional MTI (Weak)	23313552
MIRT016179	hsa-miR-590-3p	Homo sapiens	NRIP1	8204	Homo sapiens	Sequencing	Functional MTI (Weak)	20371350
MIRT016180	hsa-miR-590-3p	Homo sapiens	CSTF1	1477	Homo sapiens	Sequencing	Functional MTI (Weak)	20371350
MIRT016181	hsa-miR-590-3p	Homo sapiens	PPP2R5A	5525	Homo sapiens	Sequencing	Functional MTI (Weak)	20371350
MIRT016182	hsa-miR-590-3p	Homo sapiens	MIER3	166968	Homo sapiens	Sequencing	Functional MTI (Weak)	20371350
MIRT016183	hsa-miR-590-3p	Homo sapiens	SGCB	6443	Homo sapiens	Sequencing	Functional MTI (Weak)	20371350
MIRT016184	hsa-miR-590-3p	Homo sapiens	KAT6B	23522	Homo sapiens	Sequencing	Functional MTI (Weak)	20371350
MIRT016185	hsa-miR-590-3p	Homo sapiens	MED13L	23389	Homo sapiens	Sequencing	Functional MTI (Weak)	20371350
MIRT016186	hsa-miR-590-3p	Homo sapiens	GFPT1	2673	Homo sapiens	Sequencing	Functional MTI (Weak)	20371350
MIRT016187	hsa-miR-590-3p	Homo sapiens	NCOA3	8202	Homo sapiens	Sequencing	Functional MTI (Weak)	20371350
MIRT016188	hsa-miR-590-3p	Homo sapiens	LIMS1	3987	Homo sapiens	Sequencing	Functional MTI (Weak)	20371350
MIRT016189	hsa-miR-590-3p	Homo sapiens	CDK1	983	Homo sapiens	Sequencing	Functional MTI (Weak)	20371350
MIRT016190	hsa-miR-590-3p	Homo sapiens	TAF1D	79101	Homo sapiens	Sequencing	Functional MTI (Weak)	20371350
MIRT016191	hsa-miR-590-3p	Homo sapiens	RDH11	51109	Homo sapiens	Sequencing//PAR-CLIP	Functional MTI (Weak)	20371350
MIRT016192	hsa-miR-590-3p	Homo sapiens	HIPK1	204851	Homo sapiens	Sequencing	Functional MTI (Weak)	20371350
MIRT016193	hsa-miR-590-3p	Homo sapiens	NR3C1	2908	Homo sapiens	Sequencing	Functional MTI (Weak)	20371350
MIRT016194	hsa-miR-590-3p	Homo sapiens	NEDD4	4734	Homo sapiens	Sequencing	Functional MTI (Weak)	20371350
MIRT016195	hsa-miR-590-3p	Homo sapiens	NUFIP2	57532	Homo sapiens	Sequencing	Functional MTI (Weak)	20371350
MIRT016196	hsa-miR-590-3p	Homo sapiens	USP6NL	9712	Homo sapiens	Sequencing	Functional MTI (Weak)	20371350
MIRT016197	hsa-miR-590-3p	Homo sapiens	KCTD20	222658	Homo sapiens	Sequencing	Functional MTI (Weak)	20371350
MIRT016198	hsa-miR-590-3p	Homo sapiens	FBXW7	55294	Homo sapiens	Sequencing	Functional MTI (Weak)	20371350
MIRT016199	hsa-miR-590-3p	Homo sapiens	VPS35	55737	Homo sapiens	Sequencing	Functional MTI (Weak)	20371350
MIRT016200	hsa-miR-590-3p	Homo sapiens	FOXG1	2290	Homo sapiens	Sequencing	Functional MTI (Weak)	20371350
MIRT016201	hsa-miR-590-3p	Homo sapiens	EFCAB14	9813	Homo sapiens	Sequencing	Functional MTI (Weak)	20371350
MIRT016202	hsa-miR-590-3p	Homo sapiens	DHX57	90957	Homo sapiens	Sequencing	Functional MTI (Weak)	20371350
MIRT016203	hsa-miR-590-3p	Homo sapiens	PGAP1	80055	Homo sapiens	Sequencing	Functional MTI (Weak)	20371350
MIRT016204	hsa-miR-590-3p	Homo sapiens	ANGEL2	90806	Homo sapiens	Sequencing	Functional MTI (Weak)	20371350
MIRT016205	hsa-miR-590-3p	Homo sapiens	UBXN2A	165324	Homo sapiens	Sequencing	Functional MTI (Weak)	20371350
MIRT016206	hsa-miR-590-3p	Homo sapiens	HAUS3	79441	Homo sapiens	Sequencing//PAR-CLIP	Functional MTI (Weak)	20371350
MIRT016206	hsa-miR-590-3p	Homo sapiens	HAUS3	79441	Homo sapiens	PAR-CLIP	Functional MTI (Weak)	23446348
MIRT016206	hsa-miR-590-3p	Homo sapiens	HAUS3	79441	Homo sapiens	PAR-CLIP//HITS-CLIP	Functional MTI (Weak)	21572407
MIRT016207	hsa-miR-590-3p	Homo sapiens	PAPD4	167153	Homo sapiens	Sequencing	Functional MTI (Weak)	20371350
MIRT016208	hsa-miR-590-3p	Homo sapiens	HSPA13	6782	Homo sapiens	Sequencing	Functional MTI (Weak)	20371350
MIRT016209	hsa-miR-590-3p	Homo sapiens	NAA15	80155	Homo sapiens	Sequencing	Functional MTI (Weak)	20371350
MIRT016210	hsa-miR-590-3p	Homo sapiens	PLEKHA1	59338	Homo sapiens	Sequencing	Functional MTI (Weak)	20371350
MIRT016211	hsa-miR-590-3p	Homo sapiens	ABHD17B	51104	Homo sapiens	Sequencing	Functional MTI (Weak)	20371350
MIRT016212	hsa-miR-590-3p	Homo sapiens	ZBTB18	10472	Homo sapiens	Sequencing	Functional MTI (Weak)	20371350
MIRT016213	hsa-miR-590-3p	Homo sapiens	IL6ST	3572	Homo sapiens	Sequencing	Functional MTI (Weak)	20371350
MIRT016214	hsa-miR-590-3p	Homo sapiens	MRPL19	9801	Homo sapiens	Sequencing//PAR-CLIP	Functional MTI (Weak)	20371350
MIRT016215	hsa-miR-590-3p	Homo sapiens	NAA30	122830	Homo sapiens	Sequencing	Functional MTI (Weak)	20371350
MIRT016216	hsa-miR-590-3p	Homo sapiens	EXOC5	10640	Homo sapiens	Sequencing	Functional MTI (Weak)	20371350
MIRT016217	hsa-miR-590-3p	Homo sapiens	KHSRP	8570	Homo sapiens	Sequencing	Functional MTI (Weak)	20371350
MIRT016217	hsa-miR-590-3p	Homo sapiens	KHSRP	8570	Homo sapiens	PAR-CLIP	Functional MTI (Weak)	23446348
MIRT016217	hsa-miR-590-3p	Homo sapiens	KHSRP	8570	Homo sapiens	PAR-CLIP	Functional MTI (Weak)	21572407
MIRT016218	hsa-miR-590-3p	Homo sapiens	PDIK1L	149420	Homo sapiens	Sequencing	Functional MTI (Weak)	20371350
MIRT016219	hsa-miR-590-3p	Homo sapiens	TMEM123	114908	Homo sapiens	Sequencing	Functional MTI (Weak)	20371350
MIRT016220	hsa-miR-590-3p	Homo sapiens	KMT5B	51111	Homo sapiens	Sequencing	Functional MTI (Weak)	20371350
MIRT016221	hsa-miR-590-3p	Homo sapiens	ATP13A3	79572	Homo sapiens	Sequencing//PAR-CLIP	Functional MTI (Weak)	20371350
MIRT016222	hsa-miR-590-3p	Homo sapiens	GATAD2B	57459	Homo sapiens	Sequencing	Functional MTI (Weak)	20371350
MIRT016223	hsa-miR-590-3p	Homo sapiens	TMX3	54495	Homo sapiens	Sequencing	Functional MTI (Weak)	20371350
MIRT016224	hsa-miR-590-3p	Homo sapiens	REEP3	221035	Homo sapiens	Sequencing	Functional MTI (Weak)	20371350
MIRT016225	hsa-miR-590-3p	Homo sapiens	ATXN1	6310	Homo sapiens	Sequencing	Functional MTI (Weak)	20371350
MIRT016226	hsa-miR-590-3p	Homo sapiens	RBM12B	389677	Homo sapiens	Sequencing	Functional MTI (Weak)	20371350
MIRT016227	hsa-miR-590-3p	Homo sapiens	SERTAD4	56256	Homo sapiens	Sequencing	Functional MTI (Weak)	20371350
MIRT016228	hsa-miR-590-3p	Homo sapiens	PRKAR2B	5577	Homo sapiens	Sequencing	Functional MTI (Weak)	20371350
MIRT016229	hsa-miR-590-3p	Homo sapiens	SETD7	80854	Homo sapiens	Sequencing	Functional MTI (Weak)	20371350
MIRT016230	hsa-miR-590-3p	Homo sapiens	SESN3	143686	Homo sapiens	Sequencing	Functional MTI (Weak)	20371350
