# Supplementary material for: miR-590-3p and Its Downstream Target Genes in HCC Cell Lines
Source: Anal Cell Pathol (Amst). 2019 Nov 3;2019:3234812. doi: 10.1155/2019/3234812 (PMC6875279; doi:10.1155/2019/3234812)
Supplement: Supplementary Materials — Supplementary A: primers used in semiquantitative RT-PCR. Supplementary B: downstream target genes of hsa-miR-590-3p obtained from TargetScan. Supplementary C: downstream target genes of hsa-miR-590-3p obtained from miRDB. Supplementary D: downstream target genes of hsa-miR-590-3p obtained from miRTarBase. Supplementary E: downstream target genes of hsa-miR-590-3p obtained from Diana Tools. Supplementary F: pivot table. Supplementary G: the chosen functions of the potential downstream target genes of hsa-miR-590-3p obtained from FAME Software. Supplementary H1: mRNA expression of potential targets of hsa-miR-590-3p in HepG2 and SNU449 using RT-PCR. Supplementary H2: RT-PCR analysis for CX3CL1 mRNA expression in HepG2 and SNU449. Supplementary H3: RT-PCR analysis for E-cadherin, N-cadherin, and Vimentin mRNA expression in HepG2 and SNU449. Supplementary H4: membrane image for Vimentin protein expression in HepG2 and SNU449. Supplementary H5: SOX2 mRNA and protein expression in HepG2 and SNU449 using RT-PCR and western blotting. Supplementary H6: RT-PCR analysis for FOXA2 and VCAN mRNA expression in HepG2 and SNU449. [file 3234812.f1.zip › Supplementary F.xlsx]

## Sheet: 5 DATABASE PIVOT TABLE
MITARBASE
	Values
Row Labels	Count of TARGET SCAN	Count of MIRANDA	Count of MIRDB	Count of Diana Tools
ABHD15	1	1	1	1
ABHD17B	1	1	1	1
ADAMTS4	1	1	1	1
AEBP2	1	1	1	1
AGTPBP1	1	1	1	1
ALG10B	1	1	1	1
ALOX5AP	1	1	1	1
AMOTL2	1	1	1	1
ANGEL2	1	1	1	1
ANP32E	1	1	1	1
ARL14EPL	1	1	1	1
ARL5B	1	1	1	1
ARPC2	1	1	1	1
ATF7IP2	1	1	1	1
ATP13A3	1	1	1	1
ATXN1	1	1	1	1
B3GNT2	1	1	1	1
BACH1	1	1	1	1
BAG4	1	1	1	1
BANK1	1	1	1	1
C16orf87	1	1	1	1
C19orf52	1	1	1	1
C1orf27	1	1	1	1
C21orf58	1	1	1	1
C2CD5	1	1	1	1
C6orf62	1	1	1	1
C7orf55-LUC7L2	1	1	1	1
C8orf37	1	1	1	1
C9orf64	1	1	1	1
CACNG1	1	1	1	1
CAMK2N1	1	1	1	1
CAND1	1	1	1	1
CASP10	1	1	1	1
CBX1	1	1	1	1
CCL5	1	1	1	1
CCNB1	1	1	1	1
CDC27	1	1	1	1
CDK1	1	1	1	1
CDKN1B	1	1	1	1
CENPQ	1	1	1	1
CHAF1A	1	1	1	1
CHIC1	1	1	1	1
CHRNB1	1	1	1	1
CITED2	1	1	1	1
CLN8	1	1	1	1
CMPK1	1	1	1	1
CRAMP1L	1	1	1	1
CSNK1D	1	1	1	1
CSTF1	1	1	1	1
CTNNBL1	1	1	1	1
CTSB	1	1	1	1
CTTNBP2NL	1	1	1	1
CXorf36	1	1	1	1
DCAF16	1	1	1	1
DCAF7	1	1	1	1
DCTN6	1	1	1	1
DDAH1	1	1	1	1
DDIT4	1	1	1	1
DENND4C	1	1	1	1
DEPDC1	1	1	1	1
DHX57	1	1	1	1
DKK3	1	1	1	1
DMXL1	1	1	1	1
DNAJC10	1	1	1	1
DR1	1	1	1	1
DSN1	1	1	1	1
DYRK2	1	1	1	1
EFCAB14	1	1	1	1
EIF4A2	1	1	1	1
EMC7	1	1	1	1
ENAH	1	1	1	1
EPB41L1	1	1	1	1
EPHA7	1	1	1	1
EPT1	1	1	1	1
ERVV-1	1	1	1	1
EXOC5	1	1	1	1
FAM161B	1	1	1	1
FAM210A	1	1	1	1
FAM49B	1	1	1	1
FAM8A1	1	1	1	1
FAM96A	1	1	1	1
FANCF	1	1	1	1
FARSB	1	1	1	1
FBXL13	1	1	1	1
FBXW7	1	1	1	1
FNBP1L	1	1	1	1
FOXG1	1	1	1	1
FSD2	1	1	1	1
GALNT1	1	1	1	1
GATAD2B	1	1	1	1
GDPGP1	1	1	1	1
GFPT1	1	1	1	1
GGCX	1	1	1	1
GLO1	1	1	1	1
GMEB1	1	1	1	1
GNG12	1	1	1	1
GPATCH11	1	1	1	1
GPATCH8	1	1	1	1
GPCPD1	1	1	1	1
GPN2	1	1	1	1
GPR141	1	1	1	1
GRIK4	1	1	1	1
GSR	1	1	1	1
HAUS3	1	1	1	1
HIAT1	1	1	1	1
HIPK1	1	1	1	1
HNRNPA0	1	1	1	1
HNRNPF	1	1	1	1
HNRNPK	1	1	1	1
HSPA13	1	1	1	1
HSPE1-MOB4	1	1	1	1
HUWE1	1	1	1	1
HYPK	1	1	1	1
ID4	1	1	1	1
IFT74	1	1	1	1
IL6ST	1	1	1	1
IPPK	1	1	1	1
IREB2	1	1	1	1
ITPKB	1	1	1	1
ITPRIPL1	1	1	1	1
JMJD1C	1	1	1	1
KANSL1L	1	1	1	1
KAT6B	1	1	1	1
KCTD20	1	1	1	1
KHSRP	1	1	1	1
KIAA0930	1	1	1	1
KIAA1462	1	1	1	1
KIAA1614	1	1	1	1
KIF1C	1	1	1	1
KLHL15	1	1	1	1
KLHL31	1	1	1	1
KRBOX4	1	1	1	1
KREMEN1	1	1	1	1
LIMS1	1	1	1	1
LINC00632	1	1	1	1
LMBRD2	1	1	1	1
LRRC58	1	1	1	1
LUC7L2	1	1	1	1
LYRM7	1	1	1	1
MALT1	1	1	1	1
MANEAL	1	1	1	1
MAP2K6	1	1	1	1
MAPK14	1	1	1	1
MAPK8	1	1	1	1
MBNL1	1	1	1	1
MBTD1	1	1	1	1
MDM2	1	1	1	1
MED13	1	1	1	1
MED13L	1	1	1	1
METTL8	1	1	1	1
MIB1	1	1	1	1
MIDN	1	1	1	1
MIER3	1	1	1	1
MOB4	1	1	1	1
MOGAT1	1	1	1	1
MRPL19	1	1	1	1
MRPS10	1	1	1	1
MSANTD4	1	1	1	1
MSH3	1	1	1	1
MTF1	1	1	1	1
MUC20	1	1	1	1
MXI1	1	1	1	1
MYEF2	1	1	1	1
MYZAP	1	1	1	1
MZT1	1	1	1	1
NAA15	1	1	1	1
NAA30	1	1	1	1
NCKAP1	1	1	1	1
NCOA3	1	1	1	1
NDUFA12	1	1	1	1
NDUFB5	1	1	1	1
NDUFV3	1	1	1	1
NEDD4	1	1	1	1
NEO1	1	1	1	1
NFIB	1	1	1	1
NFRKB	1	1	1	1
NHLRC2	1	1	1	1
NHS	1	1	1	1
NMNAT1	1	1	1	1
NOA1	1	1	1	1
NOM1	1	1	1	1
NPFFR1	1	1	1	1
NPR1	1	1	1	1
NR3C1	1	1	1	1
NRIP1	1	1	1	1
NRIP2	1	1	1	1
NUDT7	1	1	1	1
NUFIP2	1	1	1	1
NUP133	1	1	1	1
NUP205	1	1	1	1
NUPL1	1	1	1	1
NUPL2	1	1	1	1
OIP5	1	1	1	1
OLR1	1	1	1	1
PAH	1	1	1	1
PAPD4	1	1	1	1
PAPD7	1	1	1	1
PARP16	1	1	1	1
PAWR	1	1	1	1
PBOV1	1	1	1	1
PCDH11X	1	1	1	1
PCDH11Y	1	1	1	1
PCNX	1	1	1	1
PCYOX1	1	1	1	1
PDE4C	1	1	1	1
PDIK1L	1	1	1	1
PEX11A	1	1	1	1
PEX13	1	1	1	1
PGAP1	1	1	1	1
PGPEP1	1	1	1	1
PHACTR2	1	1	1	1
PHC3	1	1	1	1
PHEX	1	1	1	1
PHTF2	1	1	1	1
PIGA	1	1	1	1
PIGM	1	1	1	1
PIGP	1	1	1	1
PIWIL2	1	1	1	1
PLA2G7	1	1	1	1
PLEKHA1	1	1	1	1
PLEKHA2	1	1	1	1
PLEKHA3	1	1	1	1
PMAIP1	1	1	1	1
PNN	1	1	1	1
PNPLA3	1	1	1	1
POFUT2	1	1	1	1
POLR3A	1	1	1	1
POU5F1B	1	1	1	1
PPP1R15B	1	1	1	1
PPP1R3D	1	1	1	1
PPP2R1A	1	1	1	1
PPP2R5A	1	1	1	1
PQLC2	1	1	1	1
PRKAR2B	1	1	1	1
PRKD2	1	1	1	1
PRR15L	1	1	1	1
PTBP2	1	1	1	1
PVRL4	1	1	1	1
PYROXD1	1	1	1	1
QTRTD1	1	1	1	1
RAB10	1	1	1	1
RAB13	1	1	1	1
RAB3B	1	1	1	1
RAB9B	1	1	1	1
RABGEF1	1	1	1	1
RACGAP1	1	1	1	1
RAD51	1	1	1	1
RBM12B	1	1	1	1
RBM23	1	1	1	1
RDH11	1	1	1	1
REEP3	1	1	1	1
RHOB	1	1	1	1
RHOBTB3	1	1	1	1
RHOH	1	1	1	1
RNF11	1	1	1	1
RNF141	1	1	1	1
RNF217	1	1	1	1
RNPS1	1	1	1	1
RPL15	1	1	1	1
RPS3	1	1	1	1
RSRC1	1	1	1	1
RWDD1	1	1	1	1
SBDS	1	1	1	1
SCARB2	1	1	1	1
SEC23B	1	1	1	1
SEMA3D	1	1	1	1
SENP1	1	1	1	1
SERTAD4	1	1	1	1
SESN3	1	1	1	1
SETD5	1	1	1	1
SETD7	1	1	1	1
SGCB	1	1	1	1
SH3KBP1	1	1	1	1
SIAH2	1	1	1	1
SIGLEC14	1	1	1	1
SKI	1	1	1	1
SKP1	1	1	1	1
SLC16A10	1	1	1	1
SLC1A5	1	1	1	1
SLC24A2	1	1	1	1
SLC25A32	1	1	1	1
SLC25A4	1	1	1	1
SLC25A45	1	1	1	1
SLC25A46	1	1	1	1
SLC35E4	1	1	1	1
SLC35F6	1	1	1	1
SLC8A1	1	1	1	1
SMIM14	1	1	1	1
SMU1	1	1	1	1
SNED1	1	1	1	1
SOCS7	1	1	1	1
SPATS2	1	1	1	1
SPIC	1	1	1	1
SPN	1	1	1	1
SPNS1	1	1	1	1
SPPL3	1	1	1	1
SPRY4	1	1	1	1
SREK1IP1	1	1	1	1
SSBP2	1	1	1	1
SSPN	1	1	1	1
STX16	1	1	1	1
SUV420H1	1	1	1	1
SVIP	1	1	1	1
TAF1D	1	1	1	1
TBX18	1	1	1	1
TCN2	1	1	1	1
TEAD3	1	1	1	1
TERF2IP	1	1	1	1
TET2	1	1	1	1
THAP8	1	1	1	1
THG1L	1	1	1	1
TK1	1	1	1	1
TLCD2	1	1	1	1
TM6SF1	1	1	1	1
TMEM120B	1	1	1	1
TMEM123	1	1	1	1
TMEM259	1	1	1	1
TMEM30A	1	1	1	1
TMEM33	1	1	1	1
TMX3	1	1	1	1
TNFRSF11A	1	1	1	1
TNFSF14	1	1	1	1
TRA2B	1	1	1	1
TRIM72	1	1	1	1
TRPS1	1	1	1	1
TRUB1	1	1	1	1
TSC22D1	1	1	1	1
TSHZ2	1	1	1	1
TTC38	1	1	1	1
TTC9	1	1	1	1
TTR	1	1	1	1
UBN2	1	1	1	1
UBXN2A	1	1	1	1
USP38	1	1	1	1
USP6NL	1	1	1	1
VHLL	1	1	1	1
VKORC1L1	1	1	1	1
VPS35	1	1	1	1
WASL	1	1	1	1
WDR59	1	1	1	1
WNK1	1	1	1	1
WTAP	1	1	1	1
XKR7	1	1	1	1
YIPF4	1	1	1	1
YTHDC1	1	1	1	1
YWHAZ	1	1	1	1
ZBTB18	1	1	1	1
ZBTB7A	1	1	1	1
ZFP14	1	1	1	1
ZFP37	1	1	1	1
ZMIZ2	1	1	1	1
ZNF260	1	1	1	1
ZNF264	1	1	1	1
ZNF366	1	1	1	1
ZNF383	1	1	1	1
ZNF507	1	1	1	1
ZNF519	1	1	1	1
ZNF529	1	1	1	1
ZNF639	1	1	1	1
ZNF71	1	1	1	1
ZNF75A	1	1	1	1
ZNF780A	1	1	1	1
(blank)	8231	8209	1228	4209
Grand Total	8593	8571	1590	4571

## Sheet: 5 DATABASES
MITARBASE	MIRANDA	TARGET SCAN	MIRDB	Diana Tools
ABHD15	2017-03-04	A1CF	2017-03-05	PLP1
ABHD17B	2017-03-05	AADAT	2017-03-06	LARP4
ADAMTS4	2017-03-06	AAED1	2017-09-07	MBNL1
AEBP2	2017-03-07	AAK1	A1CF	WASL
AGTPBP1	2017-09-02	AARD	AASDHPPT	NAMPT
ALG10B	2017-09-03	AARS2	AASS	ZNF738
ALOX5AP	2017-09-06	AASDHPPT	ABCA5	KIAA0087
AMOTL2	2017-09-07	AASS	ABCA6	RC3H2
ANGEL2	2017-09-08	ABAT	ABCB10	NCOA1
ANP32E	2017-09-10	ABCA10	ABCC10	CRKL
ARL14EPL	2017-09-11	ABCA13	ABCD2	KCNT2
ARL5B	2017-09-14	ABCA5	ABHD10	TOB1
ARPC2	A2BP1	ABCA6	ABHD13	JMJD1C
ATF7IP2	A2LD1	ABCB10	ABHD17B	FZD3
ATP13A3	AADACL3	ABCB11	ABHD17C	MLLT10
ATXN1	AADAT	ABCB5	ABLIM1	SOX11
B3GNT2	AAGAB	ABCB7	ACADSB	SEL1L3
BACH1	AASDH	ABCC10	ACER3	SLC8A1
BAG4	AASDHPPT	ABCC11	ACSL3	SLC36A4
BANK1	AASS	ABCC12	ACSL4	TEAD1
C16orf87	ABAT	ABCC2	ACTR2	ZFAND3
C19orf52	ABCA1	ABCC4	ACVR2A	TDRD6
C1orf27	ABCA10	ABCC5	ADAM10	MARCH5
C21orf58	ABCA11P	ABCD2	ADAM18	NLN
C2CD5	ABCA13	ABCD3	ADAM22	ZNF207
C6orf62	ABCA4	ABCE1	ADAM28	CPEB2
C7orf55-LUC7L2	ABCA5	ABCF1	ADCYAP1	FAM126B
C8orf37	ABCA6	ABCF2	ADD1	RP11-363G10.2
C9orf64	ABCA8	ABCF3	ADD3	NRK
CACNG1	ABCA9	ABCG2	ADRB2	DOK6
CAMK2N1	ABCB1	ABCG8	AEBP2	MEGF9
CAND1	ABCB10	ABHD10	AFF1	SUGT1
CASP10	ABCB11	ABHD11	AFF4	AFF1
CBX1	ABCB4	ABHD12B	AGBL2	SEMA3E
CCL5	ABCB5	ABHD13	AGFG1	FRG2B
CCNB1	ABCC10	ABHD15	AGMO	AGO3
CDC27	ABCC13	ABHD17A	AGPS	TAS1R3
CDK1	ABCC2	ABHD17B	AHI1	ACVR2A
CDKN1B	ABCC5	ABHD17C	AHR	PTBP2
CENPQ	ABCC6P1	ABHD2	AIFM3	PCSK5
CHAF1A	ABCC9	ABHD4	AIPL1	UTP23
CHIC1	ABCD2	ABHD5	AK9	CADM2
CHRNB1	ABCD3	ABHD6	AKAP11	TTBK2
CITED2	ABCE1	ABI1	AKAP5	ZNF773
CLN8	ABCG2	ABI2	AKAP6	A1CF
CMPK1	ABHD10	ABI3BP	AKAP8	TMEM236
CRAMP1L	ABHD12B	ABL2	ALCAM	LHX9
CSNK1D	ABHD13	ABLIM1	ALDH1L2	NDNF
CSTF1	ABHD15	ABRA	ALDH3A2	FEM1C
CTNNBL1	ABHD2	ABRACL	ALG13	MKRN3
CTSB	ABHD3	AC000003.2	AMBN	ICK
CTTNBP2NL	ABHD5	AC002472.13	AMER3	HOOK3
CXorf36	ABI1	AC003102.1	AMN1	ETV1
DCAF16	ABI2	AC004899.1	ANAPC1	YIPF4
DCAF7	ABI3BP	AC005003.1	ANGEL2	RP11-114H20.1
DCTN6	ABLIM1	AC005606.1	ANK2	SESN3
DDAH1	ABRA	AC005609.1	ANK3	CTNNA3
DDIT4	ABT1	AC006132.1	ANKIB1	PLAG1
DENND4C	ACACA	AC006455.1	ANKLE2	ADAMTS5
DEPDC1	ACAD10	AC006486.1	ANKRA2	AEBP2
DHX57	ACAD11	AC006946.15	ANKRD11	PEX13
DKK3	ACADL	AC007040.11	ANKRD20A1	MKX
DMXL1	ACADM	AC007375.1	ANKRD20A2	ITGA8
DNAJC10	ACADSB	AC007390.5	ANKRD20A3	CAMTA1
DR1	ACAP2	AC008267.1	ANKRD20A4	KAT2B
DSN1	ACBD3	AC008948.1	ANKRD28	ARHGAP5
DYRK2	ACBD5	AC011755.1	ANKRD32	MIER1
EFCAB14	ACBD6	AC011997.1	ANKRD40	CEP78
EIF4A2	ACER3	AC012215.1	ANKRD62	TMTC4
EMC7	ACHE	AC012360.2	ANKS1B	LATS1
ENAH	ACLY	AC015987.2	ANLN	DNAJC10
EPB41L1	ACN9	AC016559.1	ANO6	ETNK1
EPHA7	ACOT1	AC016586.1	ANP32E	NFIB
EPT1	ACOT13	AC018755.1	ANTXR1	QKI
ERVV-1	ACOT2	AC018816.3	AP1AR	HOMER1
EXOC5	ACOX1	AC021218.2	AP4E1	OSBPL8
FAM161B	ACOX2	AC022498.1	AP5M1	FRG2C
FAM210A	ACP1	AC022532.1	APAF1	HTRA2
FAM49B	ACP6	AC023469.1	APBB2	LTN1
FAM8A1	ACPP	AC023590.1	APPL1	SLC24A5
FAM96A	ACRC	AC024257.1	ARF6	CCDC138
FANCF	ACSL1	AC025278.1	ARFGEF2	LRP6
FARSB	ACSL3	AC027307.3	ARHGAP12	ZFP30
FBXL13	ACSL4	AC069547.1	ARHGAP21	FSD1L
FBXW7	ACSL5	AC074091.13	ARHGAP42	PNISR
FNBP1L	ACSL6	AC079210.1	ARHGAP5	OLA1
FOXG1	ACSM2A	AC079602.1	ARID4A	SLC24A2
FSD2	ACSM5	AC090186.1	ARIH1	ZNF626
GALNT1	ACSS3	AC093157.1	ARL1	GRIN2B
GATAD2B	ACTB	AC104667.3	ARL13B	LCE1E
GDPGP1	ACTBL2	AC107021.1	ARL5B	YOD1
GFPT1	ACTC1	AC112693.2	ARMC2	CUL3
GGCX	ACTG2	AC114546.1	ARMC9	ZNF507
GLO1	ACTN1	AC115618.1	ARNTL2	ZNF143
GMEB1	ACTR1A	AC117395.1	ARPP19	SLC2A13
GNG12	ACTR1B	AC117834.1	ASAP1	THAP6
GPATCH11	ACTR2	AC124890.1	ASB14	FRG2
GPATCH8	ACTR3	AC127496.1	ASB5	RBM45
GPCPD1	ACTR3B	AC132186.1	ASCC3	GXYLT1
GPN2	ACTR5	AC132216.1	ASH1L	PARP8
GPR141	ACVR1	AC132872.2	ASPH	CHD9
GRIK4	ACVR1C	AC135178.1	ATE1	REV3L
GSR	ACVR2A	AC135983.2	ATF2	PAQR3
HAUS3	ACY1	AC137932.1	ATF3	FIGN
HIAT1	ACYP1	AC138655.1	ATF7IP	ELOVL4
HIPK1	ACYP2	AC139100.2	ATL3	SNAP25
HNRNPA0	ADAD1	AC140061.12	ATP10D	ZMYND11
HNRNPF	ADAL	ACACA	ATP11A	TMF1
HNRNPK	ADAM10	ACAD11	ATP11B	NDUFA5
HSPA13	ADAM18	ACADL	ATP13A3	RNF217
HSPE1-MOB4	ADAM19	ACADM	ATP2B1	GPR63
HUWE1	ADAM2	ACADSB	ATP2C1	SEPT7
HYPK	ADAM22	ACAP2	ATP6V1A	STX7
ID4	ADAM23	ACAT1	ATP8A1	RRP15
IFT74	ADAM28	ACBD3	ATP8B1	EMB
IL6ST	ADAM32	ACBD7	ATP8B2	SLC16A10
IPPK	ADAM33	ACER1	ATP8B4	TTC39B
IREB2	ADAM5P	ACER2	ATRN	DNM3
ITPKB	ADAM7	ACER3	ATRNL1	PHIP
ITPRIPL1	ADAM9	ACHE	ATRX	LYSMD3
JMJD1C	ADAMTS1	ACKR4	ATXN2L	SYNCRIP
KANSL1L	ADAMTS14	ACN9	ATXN7	GUCY1A2
KAT6B	ADAMTS16	ACO1	ATXN7L3B	CDK13
KCTD20	ADAMTS17	ACOT12	AVPR1A	HBS1L
KHSRP	ADAMTS18	ACOT2	AXIN2	LPP
KIAA0930	ADAMTS19	ACOT4	AZI2	PCGF6
KIAA1462	ADAMTS20	ACOT9	AZIN1	PRKAR2B
KIAA1614	ADAMTS3	ACOX1	B3GALNT1	MBTD1
KIF1C	ADAMTS5	ACOX2	B3GALNT2	TFAM
KLHL15	ADAMTS6	ACP1	B3GNT2	ANKRD17
KLHL31	ADAMTS8	ACP6	B4GALT1	RYK
KRBOX4	ADAMTS9	ACPL2	B4GALT6	SLC30A7
KREMEN1	ADAMTSL1	ACPP	BACH1	TMEM200C
LIMS1	ADAMTSL3	ACRC	BAG4	CNTN3
LINC00632	ADAMTSL5	ACRV1	BAMBI	TMEM170A
LMBRD2	ADAR	ACSBG1	BARD1	BCL7B
LRRC58	ADARB1	ACSL3	BAZ1A	GCLM
LUC7L2	ADARB2	ACSL4	BBIP1	GCC2
LYRM7	ADAT2	ACSL5	BCCIP	FAM183B
MALT1	ADC	ACSL6	BCL10	EIF2S3L
MANEAL	ADCY6	ACSM5	BCL11B	NCKAP1
MAP2K6	ADCY8	ACSS3	BCL2L11	TMEM33
MAPK14	ADCY9	ACTBL2	BCL7B	TMEM245
MAPK8	ADCYAP1	ACTG2	BCOR	BTK
MBNL1	ADD1	ACTL6A	BEND4	CTBS
MBTD1	ADD3	ACTN1	BEND7	LYPLA1
MDM2	ADH1A	ACTN2	BHLHE22	IFIT5
MED13	ADH1B	ACTR1A	BICD2	SESTD1
MED13L	ADH1C	ACTR2	BIVM	GLRA3
METTL8	ADH4	ACTR3	BLOC1S6	WAPAL
MIB1	ADH5	ACTR5	BLVRA	WDR26
MIDN	ADH6	ACTR8	BMPR2	PTBP3
MIER3	ADH7	ACTRT3	BNIP3L	DDX46
MOB4	ADI1	ACVR1B	BOD1	GABRA4
MOGAT1	ADIPOQ	ACVR1C	BOD1L1	FNDC3A
MRPL19	ADIPOR1	ACVR2A	BPIFC	ZNF100
MRPS10	ADK	ACVR2B	BPNT1	MIB1
MSANTD4	ADNP	ACYP2	BPTF	HMCN1
MSH3	ADNP2	ADAD1	BRCC3	ST8SIA1
MTF1	ADO	ADAL	BRINP3	SVIP
MUC20	ADRB1	ADAM10	BRWD1	NCK1
MXI1	ADRB2	ADAM12	BRWD3	TMEM106B
MYEF2	ADSS	ADAM17	BTAF1	SPTSSB
MYZAP	AEBP2	ADAM18	BTBD10	CHIC1
MZT1	AEN	ADAM22	BTK	DGKH
NAA15	AFAP1	ADAM23	BUD13	KCTD16
NAA30	AFAP1L2	ADAM28	C12orf49	SAR1A
NCKAP1	AFF1	ADAM33	C12orf50	AZI2
NCOA3	AFF2	ADAM7	C14orf1	SCAF11
NDUFA12	AFF3	ADAM9	C14orf119	ATRX
NDUFB5	AFF4	ADAMTS14	C14orf39	C1orf173
NDUFV3	AFG3L1	ADAMTS17	C17orf80	CCDC68
NEDD4	AFMID	ADAMTS18	C19orf83	AGFG1
NEO1	AFTPH	ADAMTS19	C1GALT1	TAF4B
NFIB	AGA	ADAMTS2	C1orf52	SETD7
NFRKB	AGAP1	ADAMTS20	C1R	N4BP2
NHLRC2	AGAP7	ADAMTS3	C21orf91	PREX2
NHS	AGBL2	ADAMTS4	C2CD5	DIP2A
NMNAT1	AGBL4	ADAMTS5	C2orf49	PRKACB
NOA1	AGBL5	ADAMTS8	C2orf69	PCDH19
NOM1	AGFG1	ADAMTSL1	C3orf55	SRSF12
NPFFR1	AGGF1	ADAP2	C3orf58	SLC33A1
NPR1	AGK	ADAR	C3orf70	DGKE
NR3C1	AGL	ADARB1	C5orf15	TRIM24
NRIP1	AGMAT	ADARB2	C5orf22	NCAM2
NRIP2	AGPAT5	ADAT1	C5orf24	EYS
NUDT7	AGPHD1	ADAT2	C5orf30	IGF1
NUFIP2	AGPS	ADCK2	C5orf54	NUDCD2
NUP133	AGR2	ADCY2	C6orf118	ERLIN1
NUP205	AGR3	ADCY6	C6orf120	B4GALT6
NUPL1	AGT	ADCY7	C7orf60	DCAF10
NUPL2	AGTPBP1	ADCY9	C8orf22	IGF2BP3
OIP5	AGTR1	ADCYAP1	C8orf34	MARK1
OLR1	AGTR2	ADCYAP1R1	C9orf72	THAP1
PAH	AGXT2	ADD1	CA2	GRIN2A
PAPD4	AGXT2L1	ADD2	CA5B	ZNF721
PAPD7	AHCTF1	ADD3	CAB39	ESCO2
PARP16	AHCYL1	ADH1A	CADM2	PAPSS1
PAWR	AHI1	ADH1B	CALU	ERBB2IP
PBOV1	AHNAK	ADH4	CAMK1D	CCDC144NL
PCDH11X	AHR	ADH5	CAMSAP2	C1GALT1
PCDH11Y	AHSA2	ADH6	CAMTA1	OSTN
PCNX	AICDA	ADH7	CAND1	FAM8A1
PCYOX1	AIFM3	ADHFE1	CAND2	PURB
PDE4C	AIG1	ADI1	CAPRIN1	STXBP5L
PDIK1L	AIM1	ADIPOQ	CAPS2	NEDD1
PEX11A	AIMP1	ADIPOR1	CARF	USP37
PEX13	AIPL1	ADIRF	CASP3	FAT3
PGAP1	AK2	ADK	CASR	ZSWIM6
PGPEP1	AK3	ADM2	CBLL1	XIAP
PHACTR2	AK5	ADNP2	CBLN3	ZDHHC21
PHC3	AK7	ADO	CC2D1B	DCLRE1A
PHEX	AKAP10	ADORA2B	CCAR1	CACNB4
PHTF2	AKAP11	ADRA1A	CCDC117	RBM12B
PIGA	AKAP12	ADRB1	CCDC174	RNF128
PIGM	AKAP13	ADRB2	CCDC175	CENPK
PIGP	AKAP3	ADRBK2	CCDC68	ENPP4
PIWIL2	AKAP4	ADSSL1	CCDC88A	DNAAF2
PLA2G7	AKAP5	AEBP2	CCNC	TLK1
PLEKHA1	AKAP6	AF165138.7	CCNJ	TULP4
PLEKHA2	AKAP7	AFAP1	CCNK	PTEN
PLEKHA3	AKAP8	AFAP1L2	CCNL1	SH3GLB1
PMAIP1	AKAP9	AFF1	CCP110	TENM2
PNN	AKD1	AFF2	CCSAP	SAV1
PNPLA3	AKIRIN1	AFF3	CCSER1	MAPK6
POFUT2	AKNAD1	AFF4	CCT6A	DLX5
POLR3A	AKR1E2	AFMID	CD164	KLRD1
POU5F1B	AKR7L	AGAP1	CD44	RBM27
PPP1R15B	AKTIP	AGAP9	CD97	CHPT1
PPP1R3D	ALAD	AGBL2	CDC14A	TFEC
PPP2R1A	ALB	AGBL3	CDC27	RBFOX1
PPP2R5A	ALCAM	AGBL4	CDC40	KIAA1715
PQLC2	ALDH16A1	AGBL5	CDC42	ABI2
PRKAR2B	ALDH18A1	AGFG1	CDC42SE2	CHORDC1
PRKD2	ALDH1A1	AGGF1	CDC7	PIK3CA
PRR15L	ALDH1A3	AGK	CDC73	PREPL
PTBP2	ALDH1L1	AGL	CDH26	AKAP5
PVRL4	ALDH1L2	AGMAT	CDK13	ZNF24
PYROXD1	ALDH3A2	AGMO	CDK17	FILIP1
QTRTD1	ALDH6A1	AGO1	CDK19	CTD-2368P22.1
RAB10	ALDH7A1	AGO2	CDKL2	PI4K2B
RAB13	ALDH9A1	AGO3	CDS1	ITGA1
RAB3B	ALDOB	AGO4	CEBPZ	FAM153A
RAB9B	ALG10	AGPAT3	CENPU	STYX
RABGEF1	ALG11	AGPAT4	CEP120	NECAB1
RACGAP1	ALG13	AGPAT5	CEP135	SEMA3C
RAD51	ALG5	AGPS	CEP290	ZNF720
RBM12B	ALG6	AGT	CEP57	SMIM19
RBM23	ALKBH1	AGTPBP1	CEP68	DNAJA4
RDH11	ALKBH2	AGTR2	CFL2	CGGBP1
REEP3	ALKBH5	AHCTF1	CFLAR	UBR3
RHOB	ALKBH8	AHCYL1	CGGBP1	PHC3
RHOBTB3	ALMS1	AHCYL2	CGN	LCA5
RHOH	ALOX15B	AHI1	CHD9	DOPEY2
RNF11	ALOX5AP	AHR	CHEK1	RYBP
RNF141	ALPK1	AHSA2	CHIC1	LYRM7
RNF217	ALPK3	AICDA	CHMP1B	MAPRE1
RNPS1	ALS2	AIDA	CHODL	ANK3
RPL15	ALS2CR11	AIFM1	CHORDC1	ZNF117
RPS3	ALS2CR4	AIFM3	CHST7	SMCHD1
RSRC1	ALS2CR8	AIG1	CIPC	AVL9
RWDD1	ALX1	AIM1	CLASP2	PTPN4
SBDS	AMACR	AIMP1	CLCC1	PLA2G12A
SCARB2	AMBN	AIPL1	CLCN3	STRBP
SEC23B	AMD1	AIRE	CLDN16	STPG2
SEMA3D	AMDHD1	AJAP1	CLDN22	SLFN13
SENP1	AMELX	AK1	CLDND1	MYSM1
SERTAD4	AMELY	AK2	CLEC12A	NDST3
SESN3	AMIGO1	AK3	CLHC1	SLC17A8
SETD5	AMN1	AK4	CLINT1	RSPH3
SETD7	AMOTL2	AK5	CLIP4	CLDND1
SGCB	AMT	AK7	CLOCK	EP300
SH3KBP1	AMY1A	AK9	CMPK1	NFIA
SIAH2	AMY1B	AKAP10	CNKSR2	SMAD2
SIGLEC14	AMY1C	AKAP11	CNOT10	MBD1
SKI	AMY2A	AKAP12	CNOT6	MBNL3
SKP1	AMY2B	AKAP13	CNOT6L	FGF12
SLC16A10	ANAPC1	AKAP2	CNR1	AKTIP
SLC1A5	ANAPC10	AKAP3	CNTD1	AKAP11
SLC24A2	ANAPC16	AKAP5	CNTLN	WASF3
SLC25A32	ANAPC7	AKAP6	CNTNAP3B	PCDH10
SLC25A4	ANG	AKAP8	CNTNAP4	C2orf49
SLC25A45	ANGEL2	AKIRIN1	COBL	PPP1R15B
SLC25A46	ANGPT1	AKNAD1	COBLL1	MICU3
SLC35E4	ANGPT2	AKR1C1	COL17A1	RNF34
SLC35F6	ANGPTL1	AKR1C2	COL19A1	PDS5B
SLC8A1	ANGPTL3	AKR1C4	COL24A1	SLC44A1
SMIM14	ANGPTL5	AKR1D1	COL4A4	EIF4E3
SMU1	ANK2	AKR7A2	COL5A2	SLC7A14
SNED1	ANK3	AKR7L	COL6A6	SYDE2
SOCS7	ANKAR	AKT2	COMMD10	SPIN4
SPATS2	ANKDD1A	AKTIP	COMMD8	SNX16
SPIC	ANKFN1	AL009178.1	COPB1	MPP6
SPN	ANKFY1	AL021546.6	COPS2	MSRB3
SPNS1	ANKHD1	AL031666.2	CPEB4	AGTPBP1
SPPL3	ANKIB1	AL033381.1	CPED1	REEP5
SPRY4	ANKLE2	AL050303.1	CPNE3	PTPLB
SREK1IP1	ANKMY1	AL117190.3	CPSF6	TET2
SSBP2	ANKMY2	AL133373.1	CREB1	N4BP2L2
SSPN	ANKRA2	AL136115.1	CREBRF	CYB5R4
STX16	ANKRD11	AL136531.1	CREBZF	PLXDC2
SUV420H1	ANKRD12	AL138847.1	CRISP1	LNPEP
SVIP	ANKRD13A	AL139099.1	CRISPLD1	SNRNP70
TAF1D	ANKRD13C	AL139147.1	CRKL	CSMD1
TBX18	ANKRD17	AL161915.1	CS	RIMKLB
TCN2	ANKRD20A2	AL162407.1	CSHL1	C1orf52
TEAD3	ANKRD20A3	AL163636.6	CSMD1	SUZ12
TERF2IP	ANKRD20A4	AL353791.1	CTNND2	DOCK4
TET2	ANKRD20A5	AL356356.1	CTR9	FGFR1OP2
THAP8	ANKRD20B	AL357673.1	CTTNBP2	DCAF8L1
THG1L	ANKRD22	AL359091.2	CUL3	RTKN2
TK1	ANKRD26	AL359878.1	CUL4A	SUPT7L
TLCD2	ANKRD28	AL391152.1	CWF19L2	AFF2
TM6SF1	ANKRD30B	AL450307.1	CX3CL1	GULP1
TMEM120B	ANKRD32	AL589765.1	CXADR	FAM200A
TMEM123	ANKRD33	AL590235.1	CXorf23	WDR72
TMEM259	ANKRD34B	AL590822.2	CYCS	HDX
TMEM30A	ANKRD36	AL645728.1	CYFIP1	HELZ
TMEM33	ANKRD36B	AL953854.2	CYLD	WNK3
TMX3	ANKRD37	ALAD	CYP1B1	TNRC6B
TNFRSF11A	ANKRD40	ALCAM	CYP51A1	MED13
TNFSF14	ANKRD42	ALDH16A1	CYP7B1	ZFPM2
TRA2B	ANKRD44	ALDH18A1	CYSLTR1	TTC14
TRIM72	ANKRD46	ALDH1A3	CYYR1-AS1	CD2AP
TRPS1	ANKRD49	ALDH1L2	DAAM1	GRB14
TRUB1	ANKRD50	ALDH3A2	DACH1	COL4A4
TSC22D1	ANKRD55	ALDH3B1	DACT3	NFYB
TSHZ2	ANKRD56	ALDH5A1	DARS	SERTAD4
TTC38	ANKRD57	ALDH6A1	DBT	ATP5F1
TTC9	ANKRD6	ALDH7A1	DCAF10	NCOA2
TTR	ANKRD62	ALDH8A1	DCAF8	CREBRF
UBN2	ANKRD7	ALDOA	DCC	CBLB
UBXN2A	ANKS1A	ALDOB	DCDC2	ARL13B
USP38	ANKS1B	ALG10	DCK	CDC14A
USP6NL	ANKS3	ALG10B	DCLRE1A	FGD4
VHLL	ANKS4B	ALG13	DCLRE1B	ATXN1
VKORC1L1	ANLN	ALG14	DCN	SCRG1
VPS35	ANO1	ALG2	DCP1A	LACE1
WASL	ANO2	ALG5	DCUN1D4	FBXO30
WDR59	ANO3	ALG8	DDO	C5orf30
WNK1	ANO4	ALKBH1	DDX42	GNPNAT1
WTAP	ANO5	ALKBH2	DDX46	DBT
XKR7	ANO6	ALKBH4	DDX59	ZNF407
YIPF4	ANO9	ALKBH5	DENND1B	HNRNPA3
YTHDC1	ANP32A	ALKBH8	DENND4C	ACOT11
YWHAZ	ANP32B	ALMS1	DENND5B	MAN1A1
ZBTB18	ANP32E	ALOX15	DENR	VGLL3
ZBTB7A	ANTXR1	ALOX15B	DEPDC1	BACH1
ZFP14	ANTXR2	ALOX5AP	DERA	LPPR4
ZFP37	ANUBL1	ALPK3	DESI2	BPTF
ZMIZ2	ANXA13	ALS2CR11	DGKB	FAM19A2
ZNF260	ANXA2	ALX1	DGKE	TCF4
ZNF264	ANXA3	AMACR	DICER1	CNKSR2
ZNF366	ANXA4	AMBN	DIDO1	BEND6
ZNF383	ANXA5	AMD1	DIP2A	SBSPON
ZNF507	ANXA7	AMDHD1	DIXDC1	PAWR
ZNF519	ANXA9	AMER1	DKK1	SLC6A4
ZNF529	AOC2	AMER2	DLG1	ZBTB8B
ZNF639	AOX1	AMER3	DLX1	MAP3K2
ZNF71	AP1AR	AMIGO2	DLX5	TRHDE
ZNF75A	AP1G1	AMMECR1	DMC1	ZBTB38
ZNF780A	AP1S2	AMN1	DMXL1	MORC4
	AP1S3	AMOTL1	DNAH14	AMY2B
	AP2A2	AMOTL2	DNAJA2	TSNAX
	AP2B1	AMT	DNAJA4	GABPA
	AP3D1	AMZ1	DNAJB9	HECW2
	AP3M2	ANAPC1	DNAJC13	PTAR1
	AP3S1	ANAPC10	DNAJC21	TMEM135
	AP3S2	ANAPC13	DNAJC25	RPAP2
	AP4B1	ANAPC16	DNM1L	SLC35A3
	AP4E1	ANAPC7	DNM3	WDR3
	AP4S1	ANG	DOCK11	SLC4A4
	APAF1	ANGEL1	DOCK4	LRRK2
	APBB1IP	ANGEL2	DOPEY2	HECA
	APBB2	ANGPT1	DPH3	PCGF5
	APC	ANGPT2	DPY19L1	BMPR2
	APCDD1L	ANGPTL1	DPY19L2	FUT9
	API5	ANGPTL3	DPY19L3	SLC35D1
	APIP	ANGPTL5	DPY19L4	SLC7A11
	APITD1	ANK1	DPYD	AGPAT5
	APLF	ANK2	DR1	ZMYM6
	APOBEC3A	ANK3	DSCC1	MKKS
	APOBEC3F	ANKDD1B	DSG1	SLFN5
	APOBEC3G	ANKEF1	DSG2	BRWD1
	APOBEC4	ANKFY1	DUSP14	KIAA2022
	APOE	ANKH	DUSP3	DNAJB14
	APOF	ANKIB1	DYNC1LI2	BAG2
	APOL4	ANKLE1	DYNLT3	USP7
	APOO	ANKLE2	DYRK2	DSG1
	APP	ANKMY1	DZIP1	XPO1
	APPBP2	ANKRA2	E2F5	ZDBF2
	APPL1	ANKRD11	EAF1	TCEAL3
	APPL2	ANKRD12	EBF2	BEND7
	AQP11	ANKRD13C	ECM2	ECSCR
	AQP3	ANKRD17	ECSCR	GID4
	AQP4	ANKRD20A1	EDNRB	DTHD1
	AQP9	ANKRD20A2	EEA1	TSEN15
	AQR	ANKRD20A3	EEF1E1	TMED7
	ARAP2	ANKRD20A4	EEF2K	WISP3
	ARCN1	ANKRD22	EFEMP1	SREK1IP1
	AREG	ANKRD28	EFHC1	RBM18
	ARF1	ANKRD29	EGR4	EXOSC7
	ARF4	ANKRD30BL	EIF2AK4	FYB
	ARF6	ANKRD32	EIF2B1	MYOM3
	ARFGAP3	ANKRD33	EIF3J	ZNF726
	ARFGEF1	ANKRD33B	EIF4A2	FAM213A
	ARFGEF2	ANKRD34B	EIF4B	TP53INP1
	ARFIP1	ANKRD36	EIF4E3	CACNA2D1
	ARG1	ANKRD40	EIF5A2	CYLD
	ARGFX	ANKRD42	ELAVL2	ANGPT1
	ARHGAP10	ANKRD44	ELF1	STXBP6
	ARHGAP11A	ANKRD45	ELL2	KIAA1244
	ARHGAP12	ANKRD46	ELMOD2	ZNF66
	ARHGAP15	ANKRD49	ELOVL4	APAF1
	ARHGAP17	ANKRD50	ELOVL5	MTO1
	ARHGAP18	ANKRD54	ELOVL7	CATSPER2
	ARHGAP19	ANKRD55	ELTD1	DAZ3
	ARHGAP21	ANKRD6	ENPP4	DHX36
	ARHGAP23	ANKRD62	EP300	LGALSL
	ARHGAP24	ANKRD66	EPB41	HOMEZ
	ARHGAP25	ANKRD9	EPB41L4B	VTA1
	ARHGAP27	ANKS1A	EPB41L5	DAZ2
	ARHGAP29	ANKS1B	EPCAM	DAZ1
	ARHGAP31	ANKS3	EPHA3	FAM155A
	ARHGAP32	ANKS4B	EPHA5	HNRNPR
	ARHGAP33	ANKS6	EPHA7	SLC19A2
	ARHGAP36	ANLN	EPM2AIP1	HS3ST5
	ARHGAP42	ANO1	EPT1	ZYG11B
	ARHGAP5	ANO4	EPYC	METTL8
	ARHGEF10	ANO5	ERBB2	REEP3
	ARHGEF10L	ANO6	ERBB2IP	C12orf29
	ARHGEF11	ANO7	ERCC4	MEF2A
	ARHGEF12	ANO9	ERCC5	ZFP28
	ARHGEF15	ANP32A	ERCC6	TMED5
	ARHGEF2	ANP32B	ERICH2	MMS22L
	ARHGEF5	ANP32E	ERLIN1	TGDS
	ARHGEF6	ANTXR1	ERO1L	DENND1B
	ARHGEF7	ANTXR2	ERO1LB	BPNT1
	ARHGEF9	ANXA11	ESCO1	SLC10A7
	ARID1A	ANXA13	ESCO2	CUL4A
	ARID1B	ANXA2	ESF1	PRRG1
	ARID2	ANXA2R	ESRP2	HIPK3
	ARID3B	ANXA4	ETNK1	CAND1
	ARID4A	ANXA5	ETV1	SDC2
	ARID4B	ANXA9	EWSR1	CFL2
	ARIH1	AOX1	EXD2	RAB8B
	ARL1	AP000322.53	EXOC5	RP11-111M22.2
	ARL13B	AP000322.54	EXOSC10	CNOT4
	ARL15	AP000708.1	EXT2	ZNF714
	ARL17A	AP001579.1	EYA1	ELL2
	ARL17B	AP005482.1	FADS1	GOLGA6L6
	ARL3	AP006621.5	FAHD1	FAM153B
	ARL5B	AP1AR	FAM114A1	STAT1
	ARL6	AP1S2	FAM118A	DPH6
	ARL6IP5	AP1S3	FAM120A	G3BP1
	ARL6IP6	AP2B1	FAM122A	PIAS2
	ARL8B	AP3B1	FAM122B	SDC3
	ARMC1	AP3B2	FAM126B	DLX1
	ARMC2	AP3M1	FAM135A	ZNF492
	ARMC3	AP3S2	FAM161A	ZMYND8
	ARMC9	AP4E1	FAM161B	TECRL
	ARMCX2	AP4S1	FAM169A	GAS2L3
	ARMCX3	AP5B1	FAM174A	USP38
	ARMCX4	AP5M1	FAM177A1	LIN28B
	ARMCX5	AP5S1	FAM199X	SP3
	ARMS2	APAF1	FAM19A2	TRIM33
	ARNT	APBA1	FAM200B	AGMO
	ARNT2	APBB2	FAM208A	C2CD5
	ARNTL	APC	FAM210B	ART4
	ARPC1A	APCDD1	FAM213A	TMX3
	ARPC5	APCDD1L	FAM46A	NADK2
	ARPM1	APEX2	FAM49B	EIF3J
	ARPP19	API5	FAM69A	TMEM196
	ARPP21	APIP	FAM73A	STEAP2
	ARRDC4	APITD1	FAM76B	EBF2
	ARSB	APLF	FAM8A1	RB1
	ARSD	APLNR	FAR1	CEP55
	ARSE	APOB	FAR2	SNRPF
	ARSJ	APOBEC3A	FASTKD2	PAIP1
	ARSK	APOBEC3F	FASTKD3	XPO4
	ART3	APOBEC3G	FAT3	TRPS1
	ART4	APOBEC4	FBXL4	BACE2
	ARV1	APOF	FBXO30	FOXN3
	ARVCF	APOH	FBXO43	SPAG16
	ARX	APOL1	FBXO45	ATP11B
	ASAH1	APOL3	FBXO5	SLC30A1
	ASAP1	APOL4	FCGR2B	DR1
	ASAP2	APOL6	FDX1	MOB3B
	ASB12	APOLD1	FECH	TTLL7
	ASB14	APOOL	FEM1B	GEMIN2
	ASB3	APOPT1	FEM1C	ACER3
	ASB4	APP	FERMT2	HNMT
	ASB5	APPBP2	FERMT3	STIM2
	ASB6	APPL1	FEZF2	SKIL
	ASCC2	APPL2	FGA	BOLL
	ASCC3	APTX	FGD4	ANP32E
	ASCL1	AQP10	FGD6	PRPF40A
	ASCL4	AQP11	FGFR1OP2	SGIP1
	ASF1A	AQP4	FGL2	ZNF107
	ASH1L	AQP7	FKRP	MTMR4
	ASNA1	AQP9	FLVCR1	MAGEA6
	ASPA	AQR	FMN2	CSH1
	ASPH	AR	FMNL2	DENND5B
	ASPN	ARAP2	FMO2	SST
	ASRGL1	ARCN1	FMR1	ADAM28
	ASTE1	ARF4	FNDC3A	TP63
	ASXL1	ARF6	FNIP1	PEX5L
	ASZ1	ARFGEF1	FNTA	IQCH
	ATAD1	ARFGEF2	FOXD4	SMC4
	ATAD2	ARFIP1	FOXD4L1	SMURF2
	ATAD2B	ARFIP2	FOXD4L3	HDHD2
	ATAD5	ARG1	FOXD4L6	ITGA6
	ATE1	ARGFX	FOXG1	ZNF704
	ATF1	ARHGAP11A	FOXN2	PDIA5
	ATF2	ARHGAP12	FOXP2	PABPC5
	ATF3	ARHGAP15	FOXR1	KMT2C
	ATF6	ARHGAP18	FRG2	TEX12
	ATF7	ARHGAP19	FRG2C	PPA1
	ATF7IP	ARHGAP21	FRMPD4	DCUN1D1
	ATF7IP2	ARHGAP23	FSD1L	DPY19L4
	ATG10	ARHGAP24	FSIP1	CAMSAP2
	ATG12	ARHGAP25	FSTL5	HMGN5
	ATG16L2	ARHGAP26	FUNDC1	LRRC40
	ATG2B	ARHGAP29	FUT4	ZMYM4
	ATG3	ARHGAP31	FYB	SYT10
	ATG4A	ARHGAP32	FZD6	SGK3
	ATG5	ARHGAP40	GABARAPL2	GMPS
	ATG7	ARHGAP42	GABPA	TBX18
	ATG9B	ARHGAP44	GABRA1	NAP1L1
	ATL1	ARHGAP5	GABRA4	GCH1
	ATL2	ARHGEF10	GABRG1	PTPLAD2
	ATM	ARHGEF12	GADL1	TMEM255A
	ATMIN	ARHGEF15	GALNT1	KCNJ3
	ATOH7	ARHGEF2	GALNT13	CBLN4
	ATOX1	ARHGEF26	GAS7	PCDH11Y
	ATP10A	ARHGEF28	GATAD2B	XIRP2
	ATP10B	ARHGEF3	GBAS	TM4SF18
	ATP10D	ARHGEF38	GBP7	MMRN1
	ATP11A	ARHGEF39	GCH1	MGARP
	ATP11B	ARHGEF5	GCLM	GPRIN3
	ATP13A3	ARHGEF6	GCNT4	TMEM218
	ATP13A4	ARHGEF9	GCOM1	CREB1
	ATP1B1	ARID1B	GDAP1	GPATCH2L
	ATP1B2	ARID3B	GDE1	WDR44
	ATP1B3	ARID4A	GDI2	MMP16
	ATP1B4	ARID4B	GEMIN2	FGF7
	ATP2A2	ARIH1	GEN1	PJA2
	ATP2B1	ARIH2OS	GFOD2	ZDHHC15
	ATP2B3	ARL1	GHITM	SLC26A7
	ATP2C1	ARL10	GHSR	BRWD3
	ATP4B	ARL11	GK	SMAD5
	ATP5A1	ARL13B	GK5	BCAP29
	ATP5C1	ARL14EP	GKAP1	LPHN3
	ATP5G3	ARL14EPL	GLRB	PCDH11X
	ATP5H	ARL15	GLTSCR1L	WAC
	ATP5J	ARL16	GMNC	CCDC73
	ATP5S	ARL17B	GNAI1	KIF5C
	ATP6V0A1	ARL3	GNB4	DHX40
	ATP6V0A2	ARL4D	GNG10	LRG1
	ATP6V0D2	ARL5A	GNPNAT1	ENAH
	ATP6V1A	ARL5B	GOLGB1	CPEB4
	ATP6V1B2	ARL5C	GOT2	ELK4
	ATP6V1C1	ARL6	GPATCH11	DDR2
	ATP6V1D	ARL6IP1	GPATCH2L	ABCC5
	ATP6V1E1	ARL6IP5	GPBP1L1	ALCAM
	ATP6V1G1	ARL6IP6	GPHN	GOT2
	ATP6V1G2	ARL8B	GPM6B	ZNF25
	ATP6V1H	ARL9	GPR107	ZNF92
	ATP7A	ARMC1	GPR12	CDK6
	ATP8A1	ARMC10	GPR124	SLCO4C1
	ATP8A2	ARMC2	GPR155	PNRC2
	ATP8B1	ARMC9	GPR63	RAD54B
	ATP8B2	ARMCX3	GRB14	SNX14
	ATP8B3	ARMS2	GRIA2	UQCRC2
	ATP8B4	ARNT	GRIA4	DPY19L2
	ATP9A	ARNT2	GRIP1	GOLGB1
	ATP9B	ARNTL2	GRIP2	WDR17
	ATPAF1	ARPC1A	GRM5	TENM1
	ATPAF2	ARPC2	GRSF1	ATP13A3
	ATPBD4	ARPC3	GSK3B	GPSM2
	ATR	ARPC4-TTLL3	GSKIP	ZCCHC14
	ATRN	ARPC5	GTDC1	ANKDD1A
	ATRNL1	ARPP19	GTF2H5	DAZ4
	ATRX	ARPP21	GTF3A	EPHA7
	ATXN1	ARRDC2	GTPBP10	C7orf60
	ATXN10	ARRDC3	GUCY1A3	SIX2
	ATXN2	ARRDC4	GULP1	STK39
	ATXN2L	ARSA	GXYLT1	TM9SF3
	ATXN3	ARSB	H2AFV	LDHB
	ATXN7	ARSE	H6PD	HACE1
	ATXN7L1	ARSG	HACE1	RBL1
	ATXN7L2	ARSJ	HAPLN1	RCHY1
	ATXN7L3B	ARSK	HAUS3	SUV420H1
	ATXN8OS	ART4	HAUS6	ZNF257
	AUH	ARV1	HDHD2	VPS4B
	AUTS2	ARVCF	HEATR5A	LRP1B
	AVL9	ARX	HECA	MARCH7
	AVPR1A	AS3MT	HECTD2	SUCNR1
	AXIN2	ASAH1	HEPHL1	CNTNAP2
	AXL	ASAH2	HIAT1	FMO2
	AZI2	ASAH2B	HIPK1	ETS1
	AZIN1	ASAP1	HIPK2	GATAD2B
	B3GALNT1	ASB1	HIVEP2	EPM2AIP1
	B3GALNT2	ASB11	HLA-A	TROVE2
	B3GALT1	ASB12	HLA-G	SYT15
	B3GALT2	ASB14	HLF	KHSRP
	B3GALT5	ASB16	HMCN1	CCDC152
	B3GALT6	ASB5	HMGB2	DGKB
	B3GALTL	ASB6	HMGN5	C12orf49
	B3GAT1	ASB7	HNF4G	CLK4
	B3GNT1	ASB8	HNMT	SYAP1
	B3GNT2	ASCC1	HNRNPA3	PHF3
	B3GNT3	ASCC2	HNRNPAB	CHEK1
	B3GNT5	ASCC3	HNRNPL	MAP2
	B3GNT9	ASF1A	HNRNPU	ATXN7L3B
	B4GALT1	ASF1B	HOMEZ	EVX2
	B4GALT4	ASH1L	HOOK1	NANP
	B4GALT5	ASH2L	HORMAD1	NFATC2IP
	B4GALT6	ASNSD1	HOXB2	ADAM10
	BAAT	ASPA	HPS5	WHSC1
	BACE1	ASPH	HRASLS5	FAR2
	BACE2	ASS1	HS3ST5	C9orf41
	BACH1	ASTE1	HSDL2	FAM199X
	BAG1	ASTN1	HSPA13	PPIG
	BAG2	ASTN2	HSPA5	TTL
	BAG3	ASUN	HTRA2	COMMD10
	BAG4	ASXL1	HUS1	UBE2W
	BAGE	ASXL2	IBTK	RBM12
	BAHCC1	ASXL3	ICK	MAP1B
	BAHD1	ASZ1	IDE	ZBTB44
	BAI3	ATAD2B	IDH1	DYRK2
	BAIAP2L1	ATAD3C	IDS	CELF2
	BAMBI	ATCAY	IFIT5	MYO6
	BANK1	ATE1	IFNA10	SENP7
	BANP	ATF1	IFNA4	USP51
	BARX1	ATF2	IFNG	USP6NL
	BARX2	ATF3	IGF1	ATE1
	BASE	ATF6	IGF2BP3	PDIK1L
	BASP1	ATF7	IGSF11	CHMP2B
	BAT1	ATF7IP	IKZF5	GABRG1
	BAT5	ATF7IP2	IL17RB	ZNF320
	BAZ1A	ATG10	IL1RAP	C3orf14
	BAZ2A	ATG12	IL23R	COPS2
	BAZ2B	ATG14	IL33	RNF14
	BBC3	ATG2B	IL6R	NAMPTL
	BBS10	ATG3	ILDR2	DKK2
	BBS2	ATG4C	IMPAD1	DSE
	BBS5	ATG5	ING1	KIF3A
	BBS7	ATG7	INPP4B	NAALAD2
	BBS9	ATG9B	INTS5	FBXO45
	BBX	ATIC	IRAK1BP1	TMEM123
	BCAP29	ATL3	IRG1	CLASP2
	BCAR3	ATM	ITGA2	ELF1
	BCAS4	ATMIN	ITGA6	NT5E
	BCAT2	ATOH1	ITGAV	C12orf50
	BCCIP	ATOH7	ITGB8	PLD5
	BCDIN3D	ATP10A	ITSN1	TIAL1
	BCHE	ATP10B	IVD	PCGF3
	BCKDHB	ATP10D	IWS1	ZSCAN23
	BCL10	ATP11A	JAK2	NUDT21
	BCL11A	ATP11B	JAKMIP2	NSMCE2
	BCL11B	ATP11C	JAZF1	HHIP
	BCL2	ATP13A3	JMJD1C	GIN1
	BCL2L11	ATP13A4	JMY	ZNF480
	BCL2L14	ATP13A5	KANK1	TMEM170B
	BCL2L2	ATP1A2	KAT2B	ANKRD42
	BCL6	ATP1B3	KAT6A	PHAX
	BCL7B	ATP1B4	KBTBD8	ANKRD40
	BCL9	ATP2B1	KCNA4	ZNF800
	BCL9L	ATP2B4	KCNJ16	ZNF396
	BCLAF1	ATP2C1	KCNT2	EDNRB
	BCMO1	ATP4B	KCTD5	ZNF37A
	BCO2	ATP5A1	KDM1B	GAB1
	BCOR	ATP5C1	KDM2A	THAP9
	BCORL2	ATP5E	KDM5A	EGR4
	BDH2	ATP5F1	KDM6A	UGT2A3
	BDNF	ATP5G1	KDM7A	SCP2
	BDNFOS	ATP5G3	KHDRBS3	CFLAR
	BDP1	ATP5J2-PTCD1	KIAA0040	CEP97
	BEND2	ATP5S	KIAA0408	DGKI
	BEND4	ATP6V0D2	KIAA0586	LANCL3
	BEND6	ATP6V0E1	KIAA0825	WDR12
	BEND7	ATP6V1A	KIAA0907	TMEM150C
	BET1	ATP6V1C1	KIAA1211	FLVCR1
	BET3L	ATP6V1D	KIAA1430	HDAC2
	BFAR	ATP6V1G1	KIAA1432	MYO3A
	BHLHE22	ATP7A	KIAA1804	SPIN1
	BHLHE40	ATP8A1	KIAA2018	FAM9C
	BHLHE41	ATP8A2	KIAA2022	PDE12
	BICD2	ATP8B1	KIF14	NUP107
	BIN3	ATP8B2	KIF18A	ZNF208
	BIRC3	ATP8B4	KIF3A	CAMK4
	BIRC6	ATP9A	KITLG	PMP2
	BIVM	ATP9B	KLF6	CDC37L1
	BLID	ATPAF1	KLHL15	LRRC19
	BLK	ATR	KLHL2	ZNF227
	BLM	ATRN	KLHL24	LYPLA2
	BLNK	ATRNL1	KLHL31	GRIA3
	BLOC1S2	ATRX	KLHL32	WDR93
	BLVRA	ATXN1	KLHL5	ZNF736
	BLZF1	ATXN10	KLRD1	B4GALT1
	BMI1	ATXN2L	KMT2E	NF1
	BMP2	ATXN3	KPNA3	GTF2H5
	BMP2K	ATXN7	KPNA4	CFHR4
	BMP3	ATXN7L3B	KRIT1	RFX3
	BMP4	AUH	L3MBTL4	PHACTR2
	BMPR1B	AUTS2	LAIR1	RP11-382J12.1
	BMPR2	AVL9	LAPTM4B	CDS1
	BMX	AVPR1A	LARP1B	FAM63B
	BNC1	AXDND1	LARP4	UBE2Q1
	BNC2	AXIN2	LARP4B	NUDT5
	BNIP1	AZI2	LATS1	ATF1
	BNIP3	AZIN1	LATS2	ANKRD12
	BNIP3L	B2M	LCA5	AC107021.1
	BOC	B3GALNT1	LCE1E	CDK12
	BOD1	B3GALNT2	LCLAT1	NFIC
	BOD1L	B3GALT1	LCOR	TMEM168
	BOLA3	B3GALT2	LCORL	DICER1
	BOLL	B3GALT5	LEKR1	BNC2
	BPESC1	B3GALTL	LEPROTL1	DCP1A
	BPHL	B3GAT1	LGALSL	SH3RF1
	BPIL2	B3GAT2	LIN7C	PLCXD3
	BPNT1	B3GNT1	LIPG	RORA
	BPTF	B3GNT2	LIX1	ZC3H13
	BPY2	B3GNT3	LMLN	SP100
	BRAF	B3GNT4	LNPEP	RASGRF2
	BRAP	B3GNT5	LOC100129098	ONECUT2
	BRCA2	B3GNT6	LOC100288255	PRDM10
	BRCC3	B3GNT9	LOC100862671	SLMAP
	BRD1	B4GALT1	LOC101060212	HSPA4L
	BRD2	B4GALT4	LOC101060445	HEG1
	BRD3	B4GALT5	LOC101927085	HECTD2
	BRD7P3	B4GALT6	LOC101928436	IGF2BP1
	BRDT	B4GALT7	LOC101929844	B3GALNT1
	BRF2	BAAT	LOC101930551	TBL1XR1
	BRIP1	BACE1	LOC101930586	CAPS2
	BRIX1	BACE2	LOC651959	ARRDC4
	BRMS1L	BACH1	LONRF3	NAA30
	BRP44L	BACH2	LOX	ZBTB37
	BRWD1	BAG1	LPAR4	MRPL19
	BSN	BAG2	LPHN3	DNAJC21
	BSPH1	BAG4	LPL	AC012215.1
	BSPRY	BAG5	LRAT	SLC38A11
	BTAF1	BAIAP2L1	LRFN4	NOL11
	BTBD1	BAMBI	LRP1B	CEP135
	BTBD10	BANK1	LRP2BP	SYNE1
	BTBD11	BARD1	LRP6	NR2F1
	BTBD16	BARHL2	LRRC39	AHR
	BTBD18	BAZ1A	LRRC4	NR1D2
	BTBD3	BAZ2B	LRRC40	HMGB2
	BTBD6	BBIP1	LRRC8B	TNPO1
	BTBD7	BBS10	LRRIQ4	ATF2
	BTF3	BBS5	LRRK2	UACA
	BTF3L4	BBS7	LRRTM2	EXOC5
	BTG1	BBS9	LSM14A	ZNF146
	BTG3	BBX	LSM14B	ZFHX4
	BTK	BCAP29	LSM7	SECISBP2L
	BTLA	BCAS2	LTBP1	PLEKHA1
	BTNL3	BCAS4	LTN1	C3orf58
	BUB1	BCAT1	LYN	DCK
	BUB1B	BCCIP	LYPLA1	LRRIQ4
	BUB3	BCDIN3D	LYPLA2	SRPK2
	BUD13	BCHE	LYSMD3	BIVM
	BUD31	BCKDK	LYST	RAD21
	BVES	BCL10	MAB21L2	SULT2A1
	BZW2	BCL11B	MACF1	C17orf80
	C10orf107	BCL2	MAN1A1	ABHD17B
	C10orf108	BCL2L11	MAN2A1	ZBTB41
	C10orf11	BCL2L15	MANEA	ZNF101
	C10orf112	BCL2L2	MAP3K1	DTWD2
	C10orf113	BCL7B	MAP3K7	RPGRIP1L
	C10orf116	BCL9	MAP7	GCG
	C10orf118	BCLAF1	MAPK6	KDM7A
	C10orf119	BCOR	MAPRE1	COL5A1
	C10orf12	BDH2	MARK1	PM20D2
	C10orf128	BDNF	MATN2	KCNJ6
	C10orf131	BDP1	MBD1	KIAA1377
	C10orf137	BEND2	MBNL1	ECM2
	C10orf140	BEND4	MBNL2	MPV17L
	C10orf26	BEND6	MBNL3	AL391152.1
	C10orf32	BEND7	MBOAT2	NTNG1
	C10orf4	BEST3	MBTD1	USP28
	C10orf44	BET1	MBTPS2	RORB
	C10orf46	BET1L	MCC	C10orf40
	C10orf50	BFAR	MCCC2	FAM227A
	C10orf55	BHLHE22	MCM6	ZC3H6
	C10orf58	BHLHE40	MCM9	PPP2R5E
	C10orf68	BHLHE41	MDC1	SFPQ
	C10orf72	BHMT2	MDM1	SLC25A27
	C10orf78	BICC1	MDM2	PRUNE2
	C10orf79	BICD1	MED13	UBL3
	C10orf81	BICD2	MED23	C4orf33
	C10orf84	BID	MEF2A	GPRASP2
	C10orf93	BIN3	MEGF10	NUDT12
	C11orf17	BIRC3	MERTK	SOCS6
	C11orf30	BIVM	METTL15	RNF115
	C11orf31	BLID	MEX3B	TRIM52
	C11orf41	BLOC1S5	MGARP	ANKRD36
	C11orf46	BLOC1S6	MGAT4A	ZSWIM3
	C11orf48	BLVRA	MICALCL	SMC6
	C11orf54	BMI1	MICU3	ITGAV
	C11orf57	BMP10	MIER1	C2orf48
	C11orf58	BMP2	MIER3	LIPG
	C11orf61	BMP2K	MIPOL1	LRRTM2
	C11orf63	BMP3	MKX	RNF180
	C11orf70	BMP5	MLF1	MNAT1
	C11orf73	BMP6	MLH3	TBC1D31
	C11orf82	BMP7	MLLT10	TWSG1
	C11orf87	BMPER	MLLT3	CNKSR3
	C11orf88	BMPR1A	MMAA	NOVA1
	C11orf95	BMPR1B	MMRN1	ARL5B
	C12orf11	BMPR2	MMS22L	EPB41
	C12orf12	BMS1	MOB1B	PTGFR
	C12orf23	BMX	MOB3B	CDC42SE2
	C12orf24	BNC1	MON2	C5orf64
	C12orf26	BNC2	MPDZ	ZNF468
	C12orf28	BNIP2	MPP5	EPB42
	C12orf29	BNIP3	MPP7	SCN7A
	C12orf32	BNIP3L	MRC1	ZBTB18
	C12orf34	BOC	MRE11A	WDR75
	C12orf35	BOD1	MRPL15	RNF141
	C12orf4	BOD1L1	MRPL19	MAGEA9
	C12orf40	BOD1L2	MRPL32	STAG2
	C12orf41	BOLL	MRPL49	KLHDC1
	C12orf48	BORA	MSL2	RBM24
	C12orf49	BPHL	MTFR1	HNRNPL
	C12orf50	BPIFC	MTMR10	BRIP1
	C12orf51	BPNT1	MTMR12	ST7
	C12orf53	BPTF	MTMR4	IL6ST
	C12orf56	BPY2	MTSS1	GSK3B
	C12orf60	BPY2B	MUM1L1	MAMDC2
	C12orf61	BPY2C	MXRA5	LAMP2
	C12orf64	BRAF	MYCT1	GBP7
	C12orf65	BRAP	MYEF2	ARMS2
	C12orf66	BRCA1	MYF5	EYA1
	C12orf68	BRCC3	MYLK	DNAJC13
	C12orf69	BRD3	MYLK3	ENPEP
	C12orf73	BRD7	MYNN	ZNF345
	C12orf74	BRI3BP	MYSM1	GPR83
	C12orf75	BRINP3	N4BP2	SOX8
	C12orf76	BRIP1	N4BP2L1	XG
	C13orf1	BRIX1	N4BP2L2	BRAF
	C13orf15	BRMS1L	NAA16	GLRB
	C13orf18	BROX	NAA50	CCNC
	C13orf23	BRS3	NAB1	DOCK11
	C13orf27	BRWD1	NADK2	DZIP3
	C13orf30	BRWD3	NANOS1	FASTKD2
	C13orf31	BSND	NANP	LPCAT2
	C13orf34	BTAF1	NAP1L1	C14orf105
	C13orf35	BTBD1	NAPG	IFI44L
	C13orf36	BTBD10	NBEAL1	RHOBTB1
	C13orf37	BTBD18	NCAM2	SOWAHB
	C13orf38	BTBD3	NCF2	RP2
	C14orf1	BTBD6	NCK1	FAM177A1
	C14orf101	BTBD7	NCOA1	PAG1
	C14orf104	BTBD9	NDFIP1	PSMC2
	C14orf105	BTD	NDFIP2	PDIA3
	C14orf106	BTF3	NDNF	EIF5B
	C14orf109	BTF3L4	NDNL2	ERCC6L
	C14orf119	BTG1	NDUFA10	BBX
	C14orf126	BTG3	NDUFA8	TBC1D15
	C14orf129	BTG4	NDUFAF4	MTMR9
	C14orf135	BTK	NECAB1	PPP2R2A
	C14orf142	BTLA	NEK7	KLF13
	C14orf143	BTN2A2	NELFA	FAM122A
	C14orf145	BTN3A1	NETO1	ERO1LB
	C14orf147	BTN3A2	NEU1	RAB1A
	C14orf148	BTNL3	NEUROD4	DYNLT3
	C14orf149	BTRC	NEXN	APCDD1L
	C14orf153	BUB1	NF1	EIF5A2
	C14orf177	BUB3	NFAT5	C1orf180
	C14orf179	BUD13	NFIB	GH2
	C14orf184	BVES	NFXL1	UBE3D
	C14orf23	BX255923.1	NFYB	CHL1
	C14orf25	BYSL	NGDN	PDCD4
	C14orf28	BZW1	NID2	SOX30
	C14orf39	C10orf107	NIN	RAD1
	C14orf4	C10orf11	NLN	RBMS3
	C14orf43	C10orf112	NMD3	FOXO3
	C14orf45	C10orf113	NOC2L	EID1
	C14orf48	C10orf118	NOP58	DMC1
	C14orf79	C10orf12	NPAS2	GTF2A1
	C15orf2	C10orf126	NPL	PYGO1
	C15orf23	C10orf131	NPR3	FOXK1
	C15orf26	C10orf137	NQO2	ANKRD62
	C15orf29	C10orf32	NR1D2	CCP110
	C15orf33	C10orf40	NR2C2	PGM2L1
	C15orf34	C10orf53	NR4A3	ACVR1C
	C15orf40	C10orf55	NRIP1	ERICH1
	C15orf41	C10orf71	NRP1	ZNF654
	C15orf43	C10orf88	NRXN3	FAM9B
	C15orf44	C11orf1	NSL1	SCYL2
	C15orf48	C11orf30	NT5C1B-RDH14	ZNF568
	C15orf54	C11orf44	NT5DC1	GSKIP
	C15orf59	C11orf48	NT5E	ANKRA2
	C15orf60	C11orf54	NUDT12	AUH
	C15orf61	C11orf58	NUP107	RAB3GAP2
	C15orf62	C11orf70	NUP160	PROX1
	C15orf63	C11orf73	NUS1	ELOVL6
	C16orf45	C11orf84	NWD2	C21orf88
	C16orf46	C11orf87	NXPE3	MPP5
	C16orf48	C12orf23	NXT2	NAA15
	C16orf5	C12orf29	NYAP2	TMEM251
	C16orf57	C12orf4	OCIAD2	EEA1
	C16orf61	C12orf43	OCLN	LSAMP
	C16orf62	C12orf49	ODF2L	ENPP5
	C16orf63	C12orf5	OGT	ABHD13
	C16orf72	C12orf50	OLA1	RSF1
	C16orf73	C12orf52	OLIG2	FAR1
	C16orf86	C12orf56	OPTN	NOM1
	C16orf88	C12orf61	OR2C3	ANGPTL1
	C16orf92	C12orf65	OR2L13	P2RY14
	C17orf104	C12orf66	OR7D2	SNTB1
	C17orf39	C12orf68	OSBPL3	ZNF326
	C17orf51	C12orf73	OSBPL8	MAP9
	C17orf52	C12orf74	OSTM1	HSPA13
	C17orf58	C12orf75	OTUD4	LEPROTL1
	C17orf68	C13orf35	OTUD5	RC3H1
	C17orf69	C14orf1	OVOL1	TRMT1L
	C17orf71	C14orf105	OXNAD1	B3GAT2
	C17orf72	C14orf119	OXR1	ZBTB21
	C17orf77	C14orf132	PABPC1	ZBTB25
	C17orf80	C14orf166	PABPC5	SREK1
	C17orf95	C14orf177	PAIP1	LRP12
	C17orf98	C14orf182	PAPOLA	CHMP1B
	C18orf10	C14orf23	PAPSS1	CCR4
	C18orf16	C14orf28	PAQR3	CACNA1D
	C18orf19	C14orf37	PCBD2	MCM5
	C18orf20	C14orf39	PCDH11Y	CYP20A1
	C18orf22	C14orf79	PCDH17	FCGR2B
	C18orf25	C15orf38	PCDH19	EDIL3
	C18orf32	C15orf38-AP3S2	PCDH7	PTPN11
	C18orf34	C15orf40	PCDHB13	PAPD4
	C18orf45	C15orf41	PCGF3	ERCC8
	C18orf49	C15orf43	PCGF6	KDM6A
	C18orf54	C15orf48	PCNX	KIAA0040
	C18orf55	C15orf52	PCOLCE2	SMAD4
	C18orf8	C15orf54	PCSK5	DNAJC3
	C19orf12	C15orf59	PCYOX1	ZNF254
	C19orf2	C15orf60	PDE10A	AK3
	C19orf41	C15orf61	PDE11A	ZFY
	C19orf44	C15orf62	PDE12	COMMD2
	C19orf52	C16orf45	PDE1C	PTPRC
	C19orf69	C16orf46	PDE3B	ACTR3
	C1D	C16orf52	PDE4D	RSU1
	C1GALT1	C16orf72	PDE8A	MPP7
	C1GALT1C1	C16orf87	PDE8B	GATAD1
	C1orf101	C17orf102	PDGFC	MRPS28
	C1orf105	C17orf104	PDHB	ZBTB8A
	C1orf109	C17orf51	PDHX	OSBPL3
	C1orf112	C17orf72	PDIA5	VCAM1
	C1orf114	C17orf75	PDIK1L	ARFGEF2
	C1orf123	C17orf77	PDLIM5	KPNA3
	C1orf124	C17orf80	PDS5B	SAMD9
	C1orf125	C17orf85	PDX1	OR51E2
	C1orf131	C17orf98	PEX13	CTD-2021H9.3
	C1orf141	C18orf21	PEX5L	GTPBP10
	C1orf146	C18orf25	PF4V1	TANC1
	C1orf150	C18orf32	PGAM5	C5orf47
	C1orf168	C18orf42	PGR	UBXN2A
	C1orf170	C18orf54	PGRMC1	ZMAT3
	C1orf173	C18orf63	PHC3	CRLS1
	C1orf174	C19orf10	PHEX	ESD
	C1orf180	C19orf12	PHF1	PLEKHA3
	C1orf185	C19orf40	PHF14	SLN
	C1orf201	C19orf47	PHF3	ZNF138
	C1orf204	C19orf52	PHIP	ADAMTS3
	C1orf213	C19orf55	PHKB	FAM49A
	C1orf229	C19orf69	PHTF2	POU4F2
	C1orf25	C19orf82	PI15	CMC1
	C1orf27	C1D	PI4K2B	VPS13B
	C1orf31	C1GALT1	PIAS2	ZMPSTE24
	C1orf43	C1GALT1C1	PICALM	CYSLTR1
	C1orf52	C1orf110	PIGA	C15orf40
	C1orf53	C1orf112	PIGY	BHLHE22
	C1orf54	C1orf123	PIK3CB	RTF1
	C1orf56	C1orf141	PIKFYVE	ITGB8
	C1orf57	C1orf170	PIN4	HAUS3
	C1orf58	C1orf173	PJA2	ATP8B2
	C1orf65	C1orf180	PKHD1	RANBP2
	C1orf66	C1orf185	PKIA	CCDC141
	C1orf77	C1orf198	PLA2G12A	MAT2B
	C1orf84	C1orf204	PLAA	TGFBR3
	C1orf88	C1orf21	PLAG1	ANKRD32
	C1orf9	C1orf213	PLCB1	LAMTOR3
	C1orf94	C1orf216	PLEKHA1	KTN1
	C1orf96	C1orf220	PLEKHA8	LUC7L3
	C1orf99	C1orf229	PLGRKT	MCF2
	C1QBP	C1orf27	PLN	HVCN1
	C1QTNF3	C1orf50	PLS1	CLVS2
	C1QTNF6	C1orf52	PLXDC2	ZNF280B
	C1QTNF7	C1orf56	PM20D2	RAB12
	C1QTNF9	C1orf64	PMP2	GCFC2
	C1QTNF9B	C1orf95	PNISR	TMA16
	C1R	C1QBP	PNPLA8	SLC25A46
	C1RL	C1QL3	PNRC2	LEKR1
	C1S	C1QTNF2	POC1B	KIAA1430
	C2	C1QTNF3	POF1B	RBM17
	C20orf108	C1QTNF7	POLK	TSPAN2
	C20orf112	C1R	POLR1D	SMARCAD1
	C20orf12	C1RL	POLR2M	AL050303.1
	C20orf197	C1S	POU3F2	GMNC
	C20orf199	C20orf112	POU4F2	EFCAB11
	C20orf26	C21orf49	PPBP	SPG20
	C20orf30	C21orf58	PPIP5K2	RAB9A
	C20orf43	C21orf59	PPM1A	RUFY2
	C20orf72	C21orf62	PPM1B	PI15
	C21orf119	C21orf88	PPM1D	VAMP7
	C21orf34	C21orf91	PPM1E	DHX16
	C21orf41	C22orf26	PPP1R15B	FOXA1
	C21orf58	C22orf29	PPP1R2	INO80D
	C21orf59	C22orf39	PPP1R21	LATS2
	C21orf62	C22orf46	PPP1R3A	DNAJB7
	C21orf91	C2CD2	PPP1R3E	NDUFA10
	C21orf99	C2CD3	PPP2R1B	SMYD3
	C22orf30	C2CD4A	PPP2R3A	BEND4
	C22orf39	C2CD5	PPP2R5E	XKR9
	C22orf46	C2orf15	PPP3R2	SMCO3
	C2CD2	C2orf48	PPP4R1	DAZL
	C2CD4A	C2orf49	PPTC7	LPPR5
	C2orf27A	C2orf50	PRAC1	TMEM56
	C2orf27B	C2orf66	PRDM2	SSBP2
	C2orf3	C2orf68	PREPL	MAF
	C2orf34	C2orf69	PRICKLE2	PSMD5
	C2orf48	C2orf71	PRKAA1	PAPOLG
	C2orf50	C2orf72	PRKACB	AR
	C2orf52	C2orf73	PRKAR2B	IGSF11
	C2orf60	C2orf76	PRKCA	SEC62
	C2orf63	C2orf80	PRKCI	GRIA2
	C2orf67	C2orf83	PRKG1	ZNF486
	C2orf68	C2orf88	PRKG2	GTF2H2
	C2orf69	C2orf91	PRMT9	ZNF260
	C2orf73	C3	PRPF38B	LACC1
	C2orf74	C3orf14	PRPF39	MFSD8
	C2orf77	C3orf35	PRPF40A	SNAPC1
	C2orf80	C3orf36	PRPF4B	ALDH7A1
	C2orf86	C3orf38	PRR14L	SIPA1L1
	C2orf88	C3orf58	PRRG1	TUSC3
	C2orf89	C3orf62	PSD3	FAM122B
	C2orf90	C3orf65	PSMC2	SUCLG2
	C3orf1	C3orf67	PSMD11	BTBD10
	C3orf15	C3orf70	PSME3	ZBTB33
	C3orf19	C3orf80	PTBP2	SLCO1A2
	C3orf23	C3orf83	PTBP3	ZSCAN31
	C3orf35	C4orf17	PTEN	RIF1
	C3orf37	C4orf19	PTER	RWDD1
	C3orf38	C4orf29	PTGR2	OPTN
	C3orf46	C4orf3	PTPN4	DAOA
	C3orf50	C4orf32	PTPRC	KANSL1L
	C3orf52	C4orf33	PURB	TBC1D8B
	C3orf55	C4orf36	PUS10	ANGEL2
	C3orf56	C4orf40	PUS7L	DBX2
	C3orf57	C4orf46	PWWP2A	SLC25A31
	C3orf58	C4orf50	PXMP2	KCTD5
	C3orf63	C5AR1	QKI	NIPBL
	C3orf65	C5AR2	QRSL1	ARHGEF9
	C3orf67	C5orf15	RAB11FIP2	FAM169A
	C3orf70	C5orf22	RAB14	HNRNPU
	C3orf71	C5orf24	RAB23	EPT1
	C3orf79	C5orf28	RAB33A	DCN
	C4orf10	C5orf30	RAB34	PLGRKT
	C4orf12	C5orf34	RAB39A	AMN1
	C4orf21	C5orf47	RAB3GAP2	ATP2B1
	C4orf23	C5orf49	RAB6B	SMS
	C4orf29	C5orf51	RAB7A	BRMS1L
	C4orf3	C5orf54	RAB9A	MND1
	C4orf31	C5orf55	RABGAP1	TWF1
	C4orf32	C5orf63	RABGEF1	DHX57
	C4orf33	C5orf64	RAC1	DLGAP1
	C4orf37	C6	RACGAP1	KLF17
	C4orf39	C6orf106	RAD21	NLGN1
	C4orf40	C6orf118	RAD23B	PRR20D
	C4orf41	C6orf120	RALB	ANTXR2
	C4orf43	C6orf141	RALBP1	DPF2
	C4orf46	C6orf211	RALGAPA1	DIMT1
	C4orf49	C6orf222	RALGPS2	LPGAT1
	C4orf52	C6orf57	RANBP2	PHLDB2
	C4orf7	C6orf58	RAP1A	SLAIN2
	C5	C6orf62	RAP2C	SATB1
	C5orf15	C6orf89	RAPGEF6	CERS6
	C5orf22	C7	RASAL2	DCX
	C5orf24	C7orf13	RASGRF2	PIGK
	C5orf25	C7orf25	RASSF8	ACRV1
	C5orf28	C7orf31	RBFOX1	PCDHB16
	C5orf30	C7orf41	RBM12	PLCL1
	C5orf32	C7orf55	RBM12B	LRRTM3
	C5orf33	C7orf55-LUC7L2	RBM18	PRR20C
	C5orf34	C7orf57	RBM24	PDLIM5
	C5orf36	C7orf60	RBM26	RAB9B
	C5orf39	C7orf63	RBM27	CEACAM8
	C5orf4	C7orf65	RBM41	MAGEA3
	C5orf41	C7orf73	RBM7	RNF7
	C5orf42	C8orf17	RBMY1A1	CCDC85A
	C5orf43	C8orf22	RBMY1B	TNS3
	C5orf44	C8orf31	RBMY1D	AAK1
	C5orf47	C8orf33	RBMY1E	BMP5
	C5orf51	C8orf34	RBMY1F	AC135983.2
	C5orf53	C8orf37	RBMY1J	RGS7BP
	C5orf54	C8orf44-SGK3	RBPJ	AP3B1
	C5orf55	C8orf46	RCHY1	WT1
	C5orf56	C8orf86	RCOR3	CNEP1R1
	C6	C9	RDH14	ATP8A1
	C6orf1	C9orf153	RERG	CDK5RAP1
	C6orf10	C9orf156	RET	DENR
	C6orf106	C9orf170	REV3L	PPM1A
	C6orf115	C9orf3	RFX3	ADAT2
	C6orf118	C9orf41	RFX7	FDX1
	C6orf120	C9orf47	RGCC	RAB6A
	C6orf130	C9orf57	RGS13	MCCC2
	C6orf138	C9orf64	RGS22	PVRL3
	C6orf141	C9orf66	RGS5	RPS6KB1
	C6orf145	C9orf72	RGS7BP	NIPAL2
	C6orf15	C9orf78	RHOBTB1	AUTS2
	C6orf153	C9orf85	RHOQ	EIF3M
	C6orf162	C9orf91	RICTOR	HNF4G
	C6orf165	CA1	RIF1	GUF1
	C6orf167	CA12	RIMKLB	BAG4
	C6orf170	CA13	RIMS2	TMOD3
	C6orf174	CA2	RIPK1	PIGX
	C6orf176	CA3	RLN1	PRKG1
	C6orf182	CA5B	RNF128	GABPB2
	C6orf192	CA8	RNF138	SPTSSA
	C6orf201	CAAP1	RNF139	FAM227B
	C6orf204	CAB39	RNF141	SCLT1
	C6orf211	CAB39L	RNF149	ROCK2
	C6orf225	CABP4	RNF180	ZNF285
	C6orf226	CACHD1	RNF4	SNTB2
	C6orf35	CACNA1A	RNF41	PRICKLE2
	C6orf41	CACNA1C	RNF7	FAM133A
	C6orf58	CACNA1D	RNFT1	ZNF461
	C6orf62	CACNA1E	RP1-257A7.4	NDUFS1
	C6orf64	CACNA2D1	RPF2	SMNDC1
	C6orf89	CACNB2	RPGR	TAB3
	C7	CACNB4	RPL13	IL22RA2
	C7orf11	CACNG1	RPP14	C10orf32
	C7orf13	CACNG2	RPS27L	RASSF6
	C7orf16	CACNG7	RPS6KA6	RGS5
	C7orf23	CACNG8	RPUSD2	DBF4
	C7orf25	CACUL1	RRP15	E2F8
	C7orf28B	CAD	RTF1	SPOCK3
	C7orf31	CADM1	RTKN2	VPS54
	C7orf36	CADM2	RUFY2	STARD4
	C7orf4	CALB1	RUNDC3B	PLOD2
	C7orf41	CALCA	RYBP	BDNF
	C7orf42	CALCOCO2	SAMSN1	ASAH1
	C7orf44	CALCR	SAR1A	TM2D2
	C7orf46	CALCRL	SASS6	PHTF2
	C7orf52	CALD1	SATB1	UBFD1
	C7orf54	CALM1	SBSPON	RAB22A
	C7orf55	CALM2	SCAF11	TBC1D23
	C7orf57	CALML4	SCAI	PLCE1
	C7orf58	CALN1	SCAMP1	SHCBP1
	C7orf60	CALR	SCML4	CA2
	C7orf63	CALU	SCN9A	PRLR
	C7orf70	CAMK1D	SCNM1	C1orf141
	C8A	CAMK2B	SCP2	SRSF5
	C8orf12	CAMK2D	SDC2	GEN1
	C8orf22	CAMK2N1	SDC3	PPTC7
	C8orf33	CAMK4	SEC24A	KIAA0586
	C8orf34	CAMKK1	SEC61A1	HMG20B
	C8orf37	CAMLG	SEC62	ZBTB1
	C8orf38	CAMSAP1	SEC63	CGN
	C8orf39	CAMSAP2	SEH1L	CDK19
	C8orf40	CAMTA1	SEL1L	ARL5A
	C8orf41	CAND1	SELT	AGBL2
	C8orf45	CAND2	SEMA3C	EXOSC10
	C8orf46	CANX	SEMA3D	VBP1
	C8orf59	CAP2	SEMA3E	USP33
	C8orf81	CAPN14	SEMA5A	NDUFB2
	C8orf83	CAPN2	SENP5	RNPC3
	C8orf84	CAPN7	SENP7	PEX11A
	C8orf86	CAPRIN1	SENP8	ZC3H14
	C9	CAPZA1	SERINC1	LIX1
	C9orf102	CAPZA2	SERINC5	ASPA
	C9orf109	CAPZB	SERPINB8	AZIN1
	C9orf11	CARD6	SERPINB9	SMARCA2
	C9orf122	CARD8	SESN3	UBN2
	C9orf144	CARF	SESTD1	TVP23C
	C9orf153	CARHSP1	SETD5	ATXN7
	C9orf21	CARTPT	SETD7	EML5
	C9orf3	CASC10	SETX	PGR
	C9orf30	CASC3	SF3A1	HCRTR2
	C9orf40	CASC4	SFMBT1	ZBTB14
	C9orf46	CASC5	SGCZ	PDE4C
	C9orf47	CASD1	SGIP1	USP12
	C9orf5	CASP1	SGMS1	VWC2L
	C9orf57	CASP10	SH3BGRL	DSC3
	C9orf6	CASP14	SH3BGRL2	CPVL
	C9orf64	CASP16	SH3GLB1	SIM1
	C9orf66	CASP3	SH3RF1	LY75
	C9orf68	CASP8	SHCBP1	PGAP1
	C9orf72	CASP9	SHOC2	CD46
	C9orf73	CASQ2	SHOX2	IL7
	C9orf78	CASR	SHPRH	MLF1
	C9orf82	CAST	SIAH1	CCDC88A
	C9orf84	CATSPER2	SIGLEC6	QRSL1
	C9orf85	CAV1	SIKE1	GNG12
	C9orf86	CAV2	SIRT1	FBXL17
	C9orf91	CBFA2T2	SIX1	TCP11L2
	C9orf93	CBFB	SIX2	TVP23B
	CA1	CBLB	SKA2	SHPRH
	CA13	CBLL1	SKIL	HDGF
	CA2	CBLN2	SLAIN2	ST8SIA6
	CA3	CBLN3	SLC10A7	MEGF10
	CA5B	CBLN4	SLC12A2	ZNF681
	CA6	CBR4	SLC16A1	DARS
	CA8	CBWD1	SLC16A7	STK32A
	CA9	CBWD5	SLC17A2	BMP3
	CAB39	CBX1	SLC17A6	NUS1
	CAB39L	CBX5	SLC19A2	ZNF81
	CABLES1	CBX7	SLC24A2	FSTL4
	CABP7	CBY3	SLC25A16	FAM200B
	CACHD1	CC2D1B	SLC25A27	GH1
	CACNA1A	CC2D2A	SLC25A46	AP1S3
	CACNA1B	CCAR1	SLC26A7	ZFP36L2
	CACNA1D	CCAR2	SLC28A1	TSPAN12
	CACNA1E	CCBE1	SLC28A3	CALCR
	CACNA1G	CCDC102B	SLC2A12	NAA16
	CACNA2D2	CCDC104	SLC30A1	RIMKLA
	CACNA2D3	CCDC107	SLC30A5	KPNA5
	CACNB4	CCDC108	SLC30A9	SPATA5
	CACNG4	CCDC110	SLC35B3	LCORL
	CADM1	CCDC117	SLC35D1	MEOX2
	CADM2	CCDC122	SLC35F5	SERF1A
	CADPS	CCDC125	SLC36A4	ADAM22
	CAGE1	CCDC126	SLC38A2	MSL1
	CALB1	CCDC129	SLC41A2	FEZF2
	CALB2	CCDC132	SLC44A5	DUS4L
	CALCA	CCDC138	SLC4A4	RBM26
	CALCB	CCDC141	SLC6A1	IMPAD1
	CALCR	CCDC142	SLC6A4	CPD
	CALCRL	CCDC144A	SLC7A11	PLCB1
	CALD1	CCDC144NL	SLC7A14	TMEM65
	CALM1	CCDC148	SLC7A8	CNGA1
	CALM2	CCDC149	SLC8A1	CPSF6
	CALML4	CCDC152	SLC9A2	NDNL2
	CALN1	CCDC171	SLC9A6	GJC1
	CALR	CCDC174	SLC9A7	YTHDF3
	CALU	CCDC175	SLCO1B3	C5orf15
	CAMK1D	CCDC177	SLITRK5	L2HGDH
	CAMK1G	CCDC179	SMAD2	BOD1
	CAMK2B	CCDC180	SMAD4	VPS13C
	CAMK2D	CCDC25	SMAD5	VTI1B
	CAMK2G	CCDC30	SMC5	RGS17
	CAMK2N1	CCDC36	SMC6	SGCD
	CAMKK1	CCDC39	SMEK1	GTDC1
	CAMLG	CCDC41	SMEK2	ZNF677
	CAMSAP1	CCDC47	SMIM20	ADAMTS20
	CAMSAP1L1	CCDC50	SMS	FEM1B
	CAMTA1	CCDC59	SMURF2	NCOR1
	CAND1	CCDC6	SNAP23	TMEM161B
	CAND2	CCDC60	SNAP25	TMEM192
	CANX	CCDC67	SNIP1	ZFAND4
	CAP1	CCDC68	SNN	SYT4
	CAP2	CCDC69	SNRNP70	TEX9
	CAPN10	CCDC71L	SNRPF	WIPF1
	CAPN14	CCDC73	SNTB1	CSPP1
	CAPN2	CCDC77	SNX13	FOXP2
	CAPN7	CCDC80	SNX16	XAF1
	CAPRIN1	CCDC84	SNX18	SCARB2
	CAPS2	CCDC85A	SNX2	ARPP19
	CAPZA1	CCDC88A	SNX27	PPHLN1
	CAPZA2	CCDC90B	SNX30	TNFRSF19
	CAPZB	CCDC91	SOCS4	CSH2
	CARD11	CCDC93	SOWAHC	MSN
	CARD14	CCER1	SOX17	ERCC4
	CARD6	CCL20	SOX4	RNF138
	CARD8	CCL28	SOX8	VWC2
	CARTPT	CCL5	SP100	PFKFB2
	CASC1	CCNA2	SP3	GALNT3
	CASC2	CCNB1	SPAG1	HOXB2
	CASC3	CCNB3	SPATA13	ARSB
	CASC4	CCNC	SPATA5	CYFIP1
	CASC5	CCND1	SPG20	C19orf83
	CASKIN1	CCND2	SPIN1	RUNDC3B
	CASKIN2	CCND3	SPIN4	AADAT
	CASP10	CCNE2	SPIRE1	ZNF420
	CASP3	CCNG2	SPNS1	CCDC148
	CASP4	CCNI	SPO11	MPLKIP
	CASP8	CCNI2	SPOCK3	LRRC28
	CASP8AP2	CCNJ	SPOPL	HSFY1
	CASP9	CCNK	SPRY2	RINT1
	CASR	CCNL1	SPTBN1	AC024257.1
	CASS4	CCNO	SPTSSB	FAM135A
	CAST	CCNT1	SREK1	CADM1
	CAT	CCNY	SREK1IP1	STARD13
	CATSPER2	CCNYL1	SRFBP1	VPS35
	CATSPERB	CCP110	SRP54	PDS5A
	CAV2	CCPG1	SRPK2	GPR135
	CBFB	CCR2	SRSF12	NANOS1
	CBLB	CCR4	SRSF2	CEP44
	CBLL1	CCR5	SSBP2	CLDN16
	CBLN3	CCRN4L	SSPN	SH3BGRL
	CBLN4	CCS	SSR3	ELAVL2
	CBR4	CCSAP	SST	SLC5A3
	CBWD1	CCSER1	ST8SIA1	SCOC
	CBWD2	CCSER2	STAG2	RELN
	CBWD3	CCT6A	STAM	WDR89
	CBWD5	CCZ1B	STARD13	ALDH3A2
	CBWD6	CD109	STARD9	FBXO43
	CBX1	CD163	STAT1	NAA25
	CBX4	CD164	STEAP2	C6orf118
	CBX7	CD180	STEAP4	TTC30A
	CC2D1A	CD1C	STIM2	NUFIP2
	CC2D1B	CD1D	STK39	FOXG1
	CC2D2A	CD1E	STRADA	PAK2
	CC2D2B	CD200R1	STRN	LIFR
	CCAR1	CD200R1L	STX11	SLC25A24
	CCBE1	CD209	STX16	LRRC58
	CCBP2	CD226	STX7	ATP5S
	CCDC102B	CD274	STXBP5	AKAP3
	CCDC105	CD28	STXBP6	ASAH2
	CCDC108	CD2AP	STYX	IPMK
	CCDC109A	CD300LB	SUCLG2	PARD6G
	CCDC110	CD302	SUPT7L	GLTSCR1L
	CCDC112	CD33	SUV39H2	MBD2
	CCDC115	CD38	SUZ12	SNAP23
	CCDC117	CD3D	SVIP	LCOR
	CCDC122	CD40	SYAP1	MYNN
	CCDC125	CD44	SYNCRIP	TFDP1
	CCDC126	CD46	SYT10	ZNF28
	CCDC127	CD47	SYT15	NIT2
	CCDC129	CD55	SYT4	MSRB2
	CCDC132	CD58	TAB1	PDE4D
	CCDC14	CD59	TAB3	ALDOB
	CCDC141	CD7	TACC2	SOX9
	CCDC144A	CD81	TAF4B	SMAP1
	CCDC144C	CD83	TAGAP	SCN10A
	CCDC144NL	CD84	TANC1	SNW1
	CCDC146	CD86	TBC1D15	SPATA13
	CCDC147	CD8A	TBC1D31	FAM114A2
	CCDC148	CD9	TBC1D9	CCNG2
	CCDC149	CD93	TCEA1	USP44
	CCDC15	CD96	TCF20	UBA5
	CCDC150	CD97	TDRD6	LEPR
	CCDC152	CD99	TEAD1	C5orf54
	CCDC158	CDADC1	TECRL	CHAMP1
	CCDC18	CDAN1	TEP1	BBS10
	CCDC21	CDC14A	TET2	AGTR2
	CCDC23	CDC14B	TFAM	APOL6
	CCDC25	CDC27	TFDP1	FRS2
	CCDC34	CDC37L1	TGDS	AXIN2
	CCDC36	CDC40	TGFBR1	PLIN5
	CCDC41	CDC42	TGFBR3	DONSON
	CCDC46	CDC42BPA	TGFBRAP1	LANCL1
	CCDC47	CDC42BPG	THAP1	SEPT14
	CCDC50	CDC42EP3	THAP5	ZNF503
	CCDC52	CDC42SE1	THAP9	FAM90A1
	CCDC55	CDC42SE2	THSD7A	G2E3
	CCDC58	CDC7	TIAL1	RAD23B
	CCDC59	CDC73	TIAM2	RCOR3
	CCDC6	CDCA2	TLL1	PALM2
	CCDC60	CDCA4	TM4SF18	SENP5
	CCDC62	CDCA7	TM4SF20	DEDD
	CCDC64	CDCA7L	TM6SF1	PDHB
	CCDC66	CDH1	TM7SF3	TWISTNB
	CCDC67	CDH11	TM9SF1	PTGER4
	CCDC68	CDH18	TM9SF2	URI1
	CCDC7	CDH19	TM9SF3	PDE11A
	CCDC73	CDH2	TMCC3	MTMR7
	CCDC76	CDH20	TMCO1	UFL1
	CCDC77	CDH26	TMED2	MAGEA2
	CCDC80	CDH6	TMED5	THEMIS
	CCDC82	CDH7	TMED7	FAM161A
	CCDC83	CDH8	TMEM106B	MLLT3
	CCDC85A	CDHR3	TMEM108	FGF5
	CCDC88A	CDIP1	TMEM11	PLEKHA2
	CCDC88C	CDIPT	TMEM123	PLEKHH2
	CCDC89	CDK1	TMEM128	FTO
	CCDC90B	CDK12	TMEM133	MOB1B
	CCDC91	CDK13	TMEM135	EBF3
	CCDC99	CDK17	TMEM151B	AC139100.2
	CCL20	CDK19	TMEM161B	TTN
	CCL27	CDK4	TMEM167A	IKZF5
	CCL4	CDK5R1	TMEM169	GOLGA6L1
	CCL4L1	CDK6	TMEM170B	ZFP14
	CCL4L2	CDK7	TMEM182	USP45
	CCL8	CDK8	TMEM192	RHOQ
	CCNA2	CDK9	TMEM196	TM6SF1
	CCNB1	CDKL1	TMEM236	DDHD1
	CCNB3	CDKL2	TMEM241	XKR4
	CCNC	CDKN1B	TMEM245	PCDH17
	CCND2	CDKN2AIP	TMEM33	RP11-467N20.5
	CCND3	CDKN2AIPNL	TMEM41B	PRTG
	CCNE2	CDKN2B	TMEM45B	ZADH2
	CCNG1	CDKN2C	TMEM47	IL1R1
	CCNG2	CDKN3	TMEM53	NOX4
	CCNH	CDNF	TMEM56	HIPK2
	CCNI2	CDO1	TMEM59	C2orf69
	CCNJ	CDON	TMEM65	ARFIP1
	CCNJL	CDR1	TMEM68	TPP2
	CCNK	CDS1	TMF1	RBM39
	CCNL1	CDS2	TMOD2	INTS5
	CCNY	CDT1	TMTC3	LRRC7
	CCNYL1	CDX2	TMTC4	RAP2C
	CCPG1	CDY1	TMX1	UTP6
	CCR1	CDY1B	TMX3	COL4A5
	CCR2	CDY2A	TNFAIP1	DPYD
	CCR4	CDY2B	TNFAIP8L2-SCNM1	FKRP
	CCRL1	CDYL	TNPO1	CCNT1
	CCT2	CDYL2	TNPO3	ZBTB11
	CCT5	CEACAM1	TOB1	RIPPLY3
	CCT6A	CEACAM5	TOR1A	WWC3
	CCT6P1	CEACAM6	TOR1AIP2	NARG2
	CCT6P3	CEACAM7	TOR1B	MEIS2
	CCT7	CEACAM8	TOX4	NDFIP1
	CD109	CEBPD	TP53INP1	FAM46A
	CD164	CEBPG	TP63	EIF2AK2
	CD1A	CEBPZ	TPD52	SLC2A10
	CD1B	CELF1	TPK1	PKHD1
	CD1C	CELF2	TPP2	TM7SF3
	CD200	CELF4	TRAK1	SCAI
	CD200R1	CELSR3	TRAK2	ZNF599
	CD200R1L	CENPC	TRAPPC2	LRRC8B
	CD226	CENPF	TRHDE	ZKSCAN1
	CD28	CENPI	TRIM2	MDM1
	CD2AP	CENPJ	TRIM61	PTPN1
	CD302	CENPK	TRIM67	ACOX1
	CD33	CENPL	TRIP12	GTF3C3
	CD34	CENPM	TROVE2	MTMR10
	CD36	CENPN	TRPS1	JMY
	CD38	CENPQ	TRUB1	DDX59
	CD3E	CEP104	TSEN15	KLHL9
	CD3G	CEP120	TSG101	KCTD20
	CD40	CEP128	TSHZ3	INO80C
	CD44	CEP135	TSNAX	ACSL4
	CD46	CEP152	TSPAN33	SASH1
	CD47	CEP170	TTC14	CNTLN
	CD48	CEP19	TTC7B	STAM2
	CD53	CEP290	TTC9	AGO4
	CD55	CEP41	TTLL2	EFCAB14
	CD69	CEP44	TTN	PPP3R2
	CD83	CEP55	TULP4	TMEFF2
	CD86	CEP57	TVP23B	CTC-241N9.1
	CD8A	CEP57L1	TWF1	FOXD4L1
	CD8B	CEP63	TWISTNB	STX12
	CD9	CEP68	TWSG1	PPP1R16B
	CD96	CEP72	TXLNB	RTN3
	CD97	CEP76	TXNDC16	DPH3
	CD99	CEP78	TYW5	DEPDC1
	CDADC1	CEP85L	U2SURP	SUSD4
	CDC123	CEP89	UACA	ZNF813
	CDC14A	CEP97	UBE2N	GRM5
	CDC14B	CERKL	UBE2W	SLC4A5
	CDC14C	CERS2	UBFD1	APBB2
	CDC23	CERS3	UBL3	FAM196A
	CDC26	CERS4	UBR2	XRN1
	CDC27	CERS5	UBR3	VAMP4
	CDC40	CERS6	UBXN2B	EIF3F
	CDC42	CFD	UCHL5	SIGLEC6
	CDC42BPA	CFH	UFM1	VPS36
	CDC42EP3	CFHR1	UHRF1BP1L	NETO2
	CDC42SE1	CFHR2	URI1	HBP1
	CDC42SE2	CFHR3	USP13	CCDC117
	CDC45	CFHR4	USP24	NUCKS1
	CDC5L	CFL2	USP28	FAM90A26
	CDC7	CGA	USP33	LRP2BP
	CDC73	CGGBP1	USP37	CUL2
	CDCA2	CGN	USP38	CMSS1
	CDCA4	CGRRF1	USP45	AHCYL2
	CDCA7	CHAMP1	USP46	FNTA
	CDCA7L	CHCHD3	USP47	PRRG4
	CDH1	CHCHD4	USP6NL	EXOC8
	CDH10	CHD1	UTP23	ATP8B1
	CDH11	CHD2	VAMP4	COPB1
	CDH12	CHD7	VANGL1	ZNF713
	CDH13	CHD9	VCAM1	PAXBP1
	CDH19	CHDH	VEPH1	LLGL1
	CDH2	CHEK1	VGLL3	POLK
	CDH26	CHFR	VMA21	CAMK1D
	CDH6	CHIC1	VPS13C	USP24
	CDH7	CHIC2	VPS37A	SGMS2
	CDH8	CHID1	VPS4B	CD28
	CDH9	CHL1	VTA1	DIXDC1
	CDHR3	CHM	WAPAL	UEVLD
	CDHR4	CHML	WASF3	ZNF770
	CDK1	CHMP1B	WASL	FLRT3
	CDK12	CHMP2B	WDR11	PRKCA
	CDK13	CHMP3	WDR20	YES1
	CDK14	CHMP4C	WDR26	FBXW7
	CDK17	CHMP5	WDR33	GRAMD1C
	CDK19	CHN2	WDR72	RNF125
	CDK2AP1	CHODL	WDR89	FBXO48
	CDK7	CHORDC1	WIPF1	MTHFD2
	CDKAL1	CHP1	WT1	TRMT10B
	CDKL2	CHRDL1	WWC3	RP11-159G9.5
	CDKL3	CHRFAM7A	WWTR1	ACAD8
	CDKL4	CHRM3	XIAP	CXADR
	CDKN1B	CHRNA4	XKR9	CCDC59
	CDKN1C	CHRNA5	XPO4	SF3B3
	CDKN2A	CHRNA7	XPR1	KIAA1033
	CDKN2AIP	CHRNA9	XRN1	TRDMT1
	CDKN2BAS	CHRNB1	XRRA1	PPM1B
	CDKN2C	CHST1	YAF2	CRB1
	CDO1	CHST10	YARS2	ANKRD28
	CDON	CHST14	YIPF5	C6orf120
	CDR2	CHST4	YME1L1	CDC42
	CDS1	CHST5	YOD1	ZKSCAN8
	CDS2	CHST6	YTHDC2	ZMYM2
	CDX1	CHST7	YWHAZ	BCDIN3D
	CDY1	CHSY3	ZADH2	UHRF1BP1L
	CDYL	CHUK	ZAK	B3GALNT2
	CEACAM1	CHURC1	ZBP1	PIWIL1
	CEACAM19	CIAO1	ZBTB1	MSL2
	CEACAM5	CIITA	ZBTB11	GNAI1
	CEACAM6	CIRH1A	ZBTB14	RPP14
	CEACAM8	CISD1	ZBTB18	GDAP2
	CEBPG	CISD2	ZBTB21	HDAC9
	CEBPZ	CITED2	ZBTB24	SLC35D2
	CECR2	CKAP2	ZBTB34	RIT1
	CECR5	CKAP2L	ZBTB38	FBXW2
	CELA3A	CKAP4	ZBTB41	ARHGEF2
	CELF2	CKAP5	ZBTB44	WBP11
	CELF4	CKLF-CMTM1	ZBTB6	USP9X
	CELF5	CKMT2	ZBTB8A	CASC4
	CELF6	CKS1B	ZC3H12C	THAP5
	CELSR3	CLASP1	ZC3H13	TMTC2
	CENPBD1	CLASP2	ZC3H6	RACGAP1
	CENPC1	CLCA1	ZC3HAV1	BANK1
	CENPE	CLCA2	ZCCHC11	CCL20
	CENPK	CLCA4	ZCCHC3	LRRIQ3
	CENPL	CLCC1	ZDBF2	USP47
	CENPM	CLCN3	ZDHHC15	ASH1L
	CENPN	CLCN4	ZDHHC21	SMIM14
	CENPP	CLCN5	ZEB2	AC016586.1
	CENPQ	CLDN1	ZFAND3	CDC7
	CEP110	CLDN16	ZFAND5	AASDHPPT
	CEP120	CLDN18	ZFP36L1	USP9Y
	CEP135	CLDN19	ZFP36L2	ABCD2
	CEP164	CLDN22	ZFX	TRMT5
	CEP170	CLDN23	ZFY	CHDH
	CEP192	CLDN6	ZFYVE16	YBX3
	CEP290	CLDND1	ZIC2	TMEM154
	CEP55	CLEC12B	ZKSCAN8	PTN
	CEP57	CLEC14A	ZMPSTE24	PCYOX1
	CEP63	CLEC17A	ZMYM3	RBMY1J
	CEP68	CLEC1A	ZMYND11	EFNA5
	CEP70	CLEC1B	ZMYND8	RP11-463J10.2
	CEP76	CLEC2B	ZNF100	ZNF223
	CEP78	CLEC2D	ZNF107	RBMY1F
	CEP97	CLEC4A	ZNF117	UBR5
	CEPT1	CLEC4C	ZNF12	EFHD2
	CERK	CLEC4D	ZNF143	RMND5A
	CERKL	CLEC4E	ZNF146	KIAA1257
	CES2	CLEC5A	ZNF214	SNAPC3
	CES7	CLEC6A	ZNF254	ZBTB2
	CETN3	CLGN	ZNF257	ZBTB24
	CFDP1	CLHC1	ZNF273	CD44
	CFH	CLIC2	ZNF276	SLC30A5
	CFHR1	CLIC4	ZNF28	ZNF280C
	CFHR3	CLIC5	ZNF280D	PDCD6IP
	CFHR4	CLINT1	ZNF292	SLC17A6
	CFHR5	CLIP1	ZNF320	ZNF680
	CFL2	CLIP4	ZNF326	DLG1
	CFLAR	CLK4	ZNF350	CENPQ
	CFLP1	CLLU1	ZNF396	DCLRE1B
	CFTR	CLN8	ZNF407	C7orf31
	CGA	CLNK	ZNF430	CRISPLD1
	CGGBP1	CLNS1A	ZNF451	BBIP1
	CGN	CLOCK	ZNF468	EXT2
	CGRRF1	CLPB	ZNF484	SOGA3
	CHAC2	CLPP	ZNF492	CLEC4D
	CHAF1B	CLPX	ZNF503	CAMK2D
	CHCHD1	CLSPN	ZNF507	EMCN
	CHD1	CLSTN1	ZNF518A	ABLIM1
	CHD2	CLSTN2	ZNF519	ENTPD1
	CHD3	CLUAP1	ZNF595	KDM3A
	CHD4	CLVS1	ZNF626	TMTC3
	CHD6	CLVS2	ZNF652	EHMT1
	CHD7	CMBL	ZNF654	CCDC25
	CHD8	CMC1	ZNF655	ANKS1B
	CHD9	CMIP	ZNF665	NRG3
	CHEK1	CMPK1	ZNF681	STT3B
	CHFR	CMPK2	ZNF684	GPM6B
	CHI3L2	CMTM1	ZNF697	BAAT
	CHIC1	CMTM4	ZNF704	EED
	CHIT1	CMTM6	ZNF714	GRIP1
	CHL1	CMTR2	ZNF720	SMC5
	CHM	CMYA5	ZNF721	ADAMTS19
	CHML	CNBP	ZNF800	MMAA
	CHMP1B	CNDP1	ZNF92	ATL3
	CHMP2B	CNEP1R1	ZNF99	GCSAML
	CHMP4B	CNGA1	ZNRF3	CD164
	CHMP5	CNGA3	ZRANB2	HORMAD1
	CHN2	CNGB1	ZSCAN26	FLG2
	CHODL	CNGB3	ZSCAN31	SHANK2
	CHORDC1	CNIH1	ZSWIM6	PIK3AP1
	CHP	CNIH4	ZXDA	CRYBG3
	CHPT1	CNKSR2	ZXDC	ENPP1
	CHRDL1	CNKSR3	ZYG11B	HTN3
	CHRM3	CNOT1		KIAA2018
	CHRNA3	CNOT10		CCDC47
	CHRNA4	CNOT2		KLHL24
	CHRNA5	CNOT4		MLH3
	CHRNA9	CNOT6		ASXL2
	CHST10	CNOT6L		RAB30
	CHST11	CNOT7		MUC20
	CHST12	CNP		ANKRD50
	CHST14	CNPY1		CDKN2B
	CHST4	CNR1		IVD
	CHST7	CNR2		ZFR
	CHSY1	CNRIP1		SPIRE1
	CHSY3	CNST		BICD1
	CHUK	CNTD1		NUPL1
	CHURC1	CNTF		XCL1
	CIAO1	CNTLN		ITSN2
	CIRBP	CNTN1		HIBCH
	CIRH1A	CNTN2		PCCB
	CISD1	CNTN3		SASS6
	CISD2	CNTN4		SYPL1
	CITED2	CNTN6		DCAF7
	CKAP2	CNTNAP2		PANK3
	CKAP4	CNTNAP3		GPR180
	CKAP5	CNTNAP3B		COL8A1
	CKMT2	CNTNAP4		CALD1
	CLASP1	CNTNAP5		PKIA
	CLASP2	COA1		EFR3A
	CLCA1	COA4		FPGT-TNNI3K
	CLCA2	COA5		TTPA
	CLCA3P	COBLL1		SLC14A1
	CLCA4	COCH		CLINT1
	CLCC1	COG3		SERTAD2
	CLCN4	COG5		DAAM1
	CLCN6	COG6		NEGR1
	CLDN1	COG7		CSNK2A1
	CLDN10	COIL		PSMD12
	CLDN12	COL10A1		RAB4A
	CLDN16	COL11A1		THBS2
	CLDN18	COL11A2		PNPT1
	CLDN22	COL16A1		VPS13A
	CLDN23	COL17A1		LMBRD2
	CLDN6	COL19A1		SIKE1
	CLDN8	COL1A2		CNOT6L
	CLDND1	COL21A1		SLC35E3
	CLEC12A	COL22A1		TM9SF1
	CLEC12B	COL23A1		SPEF2
	CLEC14A	COL24A1		SORT1
	CLEC16A	COL25A1		SEC22C
	CLEC2B	COL3A1		METTL14
	CLEC4A	COL4A1		CWC22
	CLEC4D	COL4A3		ANKH
	CLEC4E	COL4A3BP		SENP6
	CLEC5A	COL4A4		SPRY3
	CLEC6A	COL4A5		ZEB2
	CLGN	COL5A1		ANK2
	CLIC1	COL5A2		TSHZ2
	CLIC2	COL6A6		DYRK1A
	CLIC4	COL8A1		MRPS35
	CLIC5	COL9A2		SEMA3D
	CLIC6	COL9A3		GPR155
	CLINT1	COLEC10		ZFX
	CLIP1	COLGALT1		NEXN
	CLIP4	COLGALT2		DACH1
	CLK2	COMMD10		NMD3
	CLK3	COMMD2		ZNF273
	CLK4	COMMD3-BMI1		ZNF154
	CLLU1	COMMD5		TSFM
	CLLU1OS	COMMD8		NEDD4
	CLNK	COMMD9		CDK17
	CLOCK	COPA		XKR3
	CLPB	COPB1		RSPO2
	CLPX	COPS2		WWTR1
	CLRN1	COPS3		CNTN4
	CLRN1OS	COPS4		ABCB10
	CLSTN1	COPS8		INPP4B
	CLTC	COQ10A		PRRC1
	CLUAP1	COQ10B		LUC7L
	CLUL1	COQ6		MCUR1
	CLYBL	COQ7		ZNF682
	CMAH	CORO1B		LRRC8C
	CMAS	CORO1C		MLPH
	CMBL	CORO2A		RPL22
	CMIP	CORO7		CDH19
	CMKLR1	COTL1		PLAA
	CMPK1	COX15		FGF2
	CMPK2	COX16		CD40
	CMTM1	COX17		ERBB4
	CMTM4	COX18		TOP1
	CMTM6	COX19		FGF23
	CMYA5	COX20		ABAT
	CNDP2	COX5A		DMXL1
	CNGA1	COX6B1		NR3C1
	CNGA3	COX6C		FAM114A1
	CNGB1	COX7A2L		MLK4
	CNGB3	COX7B		PGRMC1
	CNIH	COX7C		CDC73
	CNKSR2	COX8C		CASC3
	CNN3	CP		C1orf21
	CNNM1	CPA3		CCDC179
	CNOT1	CPD		RASA2
	CNOT10	CPE		LMO3
	CNOT2	CPEB2		CISD1
	CNOT4	CPEB3		TBCEL
	CNOT6	CPEB4		RAP1A
	CNOT7	CPED1		MTFR1
	CNOT8	CPM		BAMBI
	CNPY1	CPN1		POTEC
	CNPY2	CPN2		EHF
	CNR1	CPNE2		SEPSECS
	CNST	CPNE3		RASAL2
	CNTD1	CPNE4		KRBOX4
	CNTLN	CPOX		SLC15A5
	CNTN1	CPPED1		ARL3
	CNTN3	CPS1		SLC25A16
	CNTN4	CPSF2		NELL2
	CNTN5	CPSF6		TFAP2A
	CNTN6	CPT2		TCEAL4
	CNTNAP2	CPVL		NBEAL1
	CNTNAP3	CPXCR1		SRGAP2
	CNTNAP3B	CPXM2		PPAPDC2
	CNTNAP4	CR1		DDI2
	COBL	CR2		EVI5
	COBLL1	CR769776.1		ZNF780B
	COG2	CRAMP1L		DDX52
	COG3	CRB1		RPRD1A
	COG5	CRB3		IRAK1BP1
	COG6	CRBN		ZNF678
	COIL	CRCP		SF3B1
	COL10A1	CREB1		RIMS1
	COL11A1	CREB3L2		MICALCL
	COL11A2	CREB5		TMPRSS15
	COL12A1	CREBBP		U2SURP
	COL14A1	CREBRF		UGGT1
	COL15A1	CREBZF		DTD2
	COL16A1	CREG2		FAM115A
	COL17A1	CRELD2		SOX10
	COL19A1	CREM		KRTAP2-3
	COL1A1	CRIM1		PPIP5K2
	COL1A2	CRIPAK		ARL10
	COL21A1	CRIPT		WDR64
	COL22A1	CRISP1		AFTPH
	COL24A1	CRISP3		FAM76B
	COL25A1	CRISPLD1		ACAT1
	COL28A1	CRISPLD2		ZNF629
	COL29A1	CRK		HMGXB4
	COL2A1	CRKL		UTP14C
	COL3A1	CRLS1		THOC2
	COL4A1	CROT		KATNAL2
	COL4A3	CRP		VANGL1
	COL4A3BP	CRTAM		ERI2
	COL4A4	CRTAP		H3F3A
	COL4A5	CRTC1		ZNF549
	COL4A6	CRX		SCAMP1
	COL5A1	CRY1		TMEM183A
	COL5A2	CRY2		FNIP2
	COL6A3	CRYBB1		PPP2R2D
	COL6A6	CRYBG3		C5orf28
	COL8A1	CRYZ		GSR
	COL9A1	CRYZL1		KHDRBS2
	COL9A3	CS		PDCL
	COMMD10	CSAD		VCPIP1
	COMMD2	CSDE1		IL15
	COMMD3	CSE1L		ZBTB10
	COMMD6	CSF2RA		TXNDC16
	COMMD8	CSF2RB		BCLAF1
	COMMD9	CSF3R		KPNA1
	COMT	CSGALNACT1		ZSCAN30
	COPB1	CSGALNACT2		TMEM30A
	COPS2	CSH1		CDKN1B
	COPS4	CSH2		USP46
	COPS8	CSHL1		APOPT1
	COQ10A	CSMD1		PTCHD1
	COQ5	CSMD3		SAMD5
	COQ9	CSNK1A1		LIN54
	CORIN	CSNK1D		RCOR1
	CORO1A	CSNK1E		FBXL4
	CORO1B	CSNK1G1		FOXO6
	CORO1C	CSNK1G3		ZNF160
	CORO2A	CSNK2A1		ITGB3BP
	COTL1	CSPG4		SUV39H2
	COX11	CSPP1		PABPC3
	COX15	CSRNP3		SEC23B
	COX16	CSRP3		DZIP1
	COX18	CST3		MOB4
	COX7A2L	CST7		SPTBN1
	COX7B2	CSTA		MARCH1
	COX8A	CSTB		LRRFIP1
	CP	CSTF1		GAS7
	CP110	CSTF2T		ELF5
	CPA3	CSTF3		UBE2N
	CPA4	CT62		DSN1
	CPA6	CTBP2		GRIA4
	CPB2	CTBS		ZBTB6
	CPD	CTC-241N9.1		CEP68
	CPE	CTC-432M15.3		BICC1
	CPEB1	CTC-534A2.2		ACSL6
	CPEB2	CTC1		TRIQK
	CPEB3	CTCFL		MYOT
	CPEB4	CTD-2021H9.3		TMED2
	CPLX4	CTD-2140B24.4		ZNF716
	CPN2	CTD-2162K18.4		ADAMTS18
	CPNE2	CTD-2228K2.5		FBXO27
	CPNE3	CTD-2368P22.1		PHF1
	CPNE8	CTD-2545M3.6		MOCS2
	CPPED1	CTD-3088G3.8		PECR
	CPS1	CTDSP2		PPARA
	CPSF6	CTDSPL2		ZNF660
	CPSF7	CTGF		CHM
	CPVL	CTH		MAN1A2
	CPXCR1	CTHRC1		BLOC1S6
	CR1	CTIF		ZNF470
	CR2	CTLA4		IL23R
	CRABP2	CTNNA2		KIF18A
	CRADD	CTNNA3		BCL10
	CRB1	CTNNBL1		KIAA1024
	CRB3	CTNND1		PHKB
	CRBN	CTNND2		SYNRG
	CRCP	CTNS		XPR1
	CREB1	CTPS2		GSPT1
	CREB3L2	CTR9		HCG27
	CREBBP	CTRC		RSBN1L
	CREBZF	CTSB		TMEM26
	CREG2	CTSL		TPR
	CRELD2	CTSO		C16orf87
	CREM	CTSS		NGLY1
	CRIM1	CTSV		KBTBD11
	CRIPAK	CTTNBP2		HYPK
	CRIPT	CTTNBP2NL		RPL35A
	CRISP1	CTXN2		SLCO5A1
	CRISP3	CTXN3		PCDH9
	CRISPLD1	CUBN		MRPL20
	CRKL	CUL1		MYEF2
	CRLF3	CUL2		SWAP70
	CRLS1	CUL3		MOBP
	CROCC	CUL4A		GALNT1
	CROCCL2	CUL4B		CDHR3
	CROT	CUL5		TXLNG
	CRTAM	CUX2		GINM1
	CRTC1	CWC15		MAPK10
	CRY1	CWC22		GABRQ
	CRY2	CWC25		BTAF1
	CRYAB	CWF19L1		HCFC2
	CRYBB1	CWF19L2		MAP3K7
	CRYBG3	CX3CL1		CDH6
	CRYGB	CXADR		LIPA
	CRYL1	CXCL11		TMEM47
	CRYZ	CXCL12		TSG101
	CRYZL1	CXCL13		HAPLN1
	CS	CXCL16		HGF
	CSAD	CXCL5		CCNE2
	CSAG1	CXCL6		SMIM13
	CSDA	CXCR2		ITGA2
	CSDAP1	CXCR6		HAUS6
	CSDE1	CXorf21		FAM69A
	CSF2	CXorf23		APPBP2
	CSF2RB	CXorf24		MIA3
	CSH1	CXorf30		CMTM6
	CSH2	CXorf36		EPB41L3
	CSHL1	CXorf38		ELMSAN1
	CSMD1	CXorf48		FAM81A
	CSMD2	CXXC1		RP11-67H2.1
	CSMD3	CXXC4		REL
	CSN1S1	CYB561		AGPS
	CSN2	CYB5A		UCHL5
	CSNK1D	CYB5B		HPSE
	CSNK1E	CYB5D1		EIF2S3
	CSNK1G1	CYB5R4		ZFP91
	CSNK1G3	CYBB		ORMDL1
	CSPG5	CYBRD1		TP53TG3D
	CSPP1	CYCS		PDE1C
	CSRNP3	CYFIP1		AFF3
	CSRP1	CYLC2		KIAA1456
	CSRP3	CYLD		SFTPA2
	CST3	CYP11B1		KPNA4
	CST7	CYP19A1		MKLN1
	CSTA	CYP1B1		PKN2
	CSTB	CYP20A1		ELTD1
	CSTF1	CYP24A1		PLA2G5
	CSTF2T	CYP26A1		AL139147.1
	CSTF3	CYP27C1		SATB2
	CSTT	CYP2A7		RGPD1
	CTAGE1	CYP2B6		GFI1B
	CTAGE5	CYP2C8		CUL5
	CTBP1	CYP2U1		ATP6V1C1
	CTBP2	CYP2W1		CTSC
	CTBS	CYP39A1		YIPF5
	CTCF	CYP3A5		C12orf61
	CTCFL	CYP4B1		HNRNPF
	CTDSP2	CYP4F12		CCSER1
	CTF1	CYP4F3		BRINP3
	CTGF	CYP4V2		POLR2D
	CTHRC1	CYP51A1		CARF
	CTLA4	CYP7B1		CASP3
	CTNNA1	CYR61		ZFP37
	CTNNA2	CYSLTR1		NABP1
	CTNNA3	CYSLTR2		RUNX2
	CTNNB1	CYTH2		TCP10
	CTNND1	CYTH3		TNRC6A
	CTNND2	CYTIP		E2F3
	CTNS	CYYR1		CD97
	CTPS	DAAM1		TMEM17
	CTPS2	DAAM2		PCLO
	CTR9	DAB1		GATM
	CTSB	DAB2		C21orf62
	CTSC	DACH1		USP1
	CTSE	DACT1		HSD17B12
	CTSL1	DACT3		UBA6
	CTSL2	DAK		BTNL3
	CTSO	DAP3		CGRRF1
	CTTNBP2	DAPK2		MMAB
	CTXN2	DAPP1		C15orf62
	CTXN3	DARS		TRIM61
	CUL1	DARS2		FER
	CUL2	DAZ1		XPNPEP3
	CUL3	DAZ2		COL3A1
	CUL4A	DAZ3		BTBD1
	CUL4B	DAZ4		LRRIQ1
	CUL5	DAZL		BNIP2
	CUTC	DBF4		CDIP1
	CUX1	DBT		C12orf65
	CUX2	DBX2		ITIH5
	CWC15	DCAF10		ATP11A
	CWC22	DCAF11		PCSK2
	CWC25	DCAF12		PCDH18
	CWC27	DCAF16		GABARAPL2
	CWF19L2	DCAF17		INTU
	CX3CL1	DCAF4L1		IREB2
	CXADR	DCAF4L2		AL353791.1
	CXCL1	DCAF7		ADGB
	CXCL10	DCAF8		FAM134B
	CXCL11	DCAF8L1		RHOBTB3
	CXCL12	DCBLD1		NXPE3
	CXCL13	DCBLD2		RAD54L2
	CXCL14	DCC		C2orf80
	CXCL16	DCDC2		TRUB2
	CXCL5	DCHS2		ATP5G3
	CXCL6	DCK		TSC22D2
	CXCL9	DCLK1		CENPU
	CXCR2P1	DCLK3		CCNJ
	CXCR4	DCLRE1A		CLEC2D
	CXCR6	DCLRE1B		TMEM50A
	CXCR7	DCN		UFM1
	CXorf1	DCP1A		SPIN3
	CXorf23	DCP2		ARIH1
	CXorf30	DCPS		ZNF655
	CXorf36	DCT		LRRC72
	CXorf41	DCTD		THSD7A
	CXorf48	DCTN3		ZNF148
	CXorf51	DCTN4		C1orf27
	CXorf66	DCTN5		CCNI
	CXorf67	DCTN6		KIAA1919
	CXXC1	DCUN1D1		RBMS1
	CYB5B	DCUN1D2		OGT
	CYB5D1	DCUN1D4		FOXD4L3
	CYB5R4	DCUN1D5		ABCA5
	CYBB	DCX		EDEM3
	CYBRD1	DDAH1		VSTM2A
	CYCS	DDHD1		THBS1
	CYFIP1	DDI2		TBRG1
	CYLD	DDIT4		SAMD12
	CYorf15A	DDO		POGZ
	CYorf15B	DDOST		PNPLA8
	CYP11B1	DDR1		FSD2
	CYP19A1	DDR2		HPRT1
	CYP1B1	DDRGK1		SCN2A
	CYP24A1	DDTL		PEG3
	CYP26A1	DDX10		SERPINB8
	CYP27A1	DDX17		NIN
	CYP27B1	DDX18		LIN7C
	CYP27C1	DDX19A		ZNF43
	CYP2B6	DDX19B		PIKFYVE
	CYP2B7P1	DDX21		TM9SF2
	CYP2E1	DDX26B		GPBP1L1
	CYP2U1	DDX3X		HS3ST3B1
	CYP2W1	DDX4		EIF4A2
	CYP39A1	DDX42		FMO3
	CYP3A43	DDX46		CXCL6
	CYP46A1	DDX5		SETD8
	CYP4F8	DDX50		TXNDC2
	CYP4V2	DDX51		TRAPPC3L
	CYP4X1	DDX52		C12orf68
	CYP4Z1	DDX53		SLC25A12
	CYP51A1	DDX55		GPATCH11
	CYP7B1	DDX58		PTGER3
	CYSLTR1	DDX59		KIAA0895
	CYTH3	DDX6		NHLRC2
	CYYR1	DDX60L		GAPVD1
	DAAM1	DEDD		DSG2
	DAAM2	DEFB105A		TNKS
	DAB2	DEFB105B		CLGN
	DACH1	DEFB110		R3HDM2
	DACH2	DEFB118		ERAP1
	DACT1	DEFB119		JAK2
	DACT3	DEFB132		FAM26E
	DAGLA	DEGS1		LRFN5
	DAK	DENND2A		CTD-3105H18.14
	DAOA	DENND2C		RAD51B
	DAP3	DENND4A		PRPF4B
	DAPK2	DENND4C		KRR1
	DAPP1	DENND5B		PKP4
	DARS	DENND6A		CD47
	DAZ1	DENR		TMX1
	DAZ2	DEPDC1		SIN3A
	DAZ3	DEPDC1B		CLPX
	DAZ4	DEPTOR		ZC3H12C
	DAZAP1	DERA		UBR2
	DAZAP2	DERL1		RIC8B
	DAZL	DERL2		AQP4
	DBC1	DESI1		SPATA18
[truncated: 6,594 more rows]
